# Supplementary material for: tRNA regulation and amino acid usage bias reflect a coordinated metabolic adaptation in Plasmodium falciparum
Source: iScience. 2024 Oct 12;27(11):111167. doi: 10.1016/j.isci.2024.111167 (PMC11544085; doi:10.1016/j.isci.2024.111167)
Supplement: Table S1. Go term analysis of top10% genes that have the highest and lowest similarity in AA composition with HB, related to Figure 1 [file mmc2.xlsx]

## Sheet: highest similarity
Table S1: Go term analysis of top 10% of genes that have the highest similarity in AA composition with HB. (Related to Figure 1)
ID	Name	Bgd count	Result count	Result gene list	Pct of bgd	Fold enrichment	Odds ratio	P-value	Benjamini	Bonferroni
GO:0020033	antigenic variation	202	115	PF3D7_0100200,PF3D7_0100400,PF3D7_0100600,PF3D7_0100900,PF3D7_0101000,PF3D7_0101600,PF3D7_0101900,PF3D7_0115300,PF3D7_0115600,PF3D7_0115700,PF3D7_0200500,PF3D7_0200600,PF3D7_0200700,PF3D7_0201000,PF3D7_0201200,PF3D7_0222600,PF3D7_0222700,PF3D7_0223100,PF3D7_0223500,PF3D7_0300500,PF3D7_0300800,PF3D7_0324800,PF3D7_0400400,PF3D7_0400700,PF3D7_0400900,PF3D7_0401000,PF3D7_0401300,PF3D7_0401400,PF3D7_0…	56.9	5.21	13.78	1.14e-61	9.11e-59	1.04e-58
GO:0075136	response to host	208	116	PF3D7_0100200,PF3D7_0100400,PF3D7_0100600,PF3D7_0100900,PF3D7_0101000,PF3D7_0101600,PF3D7_0101900,PF3D7_0115300,PF3D7_0115600,PF3D7_0115700,PF3D7_0200500,PF3D7_0200600,PF3D7_0200700,PF3D7_0201000,PF3D7_0201200,PF3D7_0222600,PF3D7_0222700,PF3D7_0223100,PF3D7_0223500,PF3D7_0300500,PF3D7_0300800,PF3D7_0324800,PF3D7_0400400,PF3D7_0400700,PF3D7_0400900,PF3D7_0401000,PF3D7_0401300,PF3D7_0401400,PF3D7_0…	55.8	5.1	13.16	6.97e-61	9.11e-59	6.38e-58
GO:0043207	response to external biotic stimulus	208	116	PF3D7_0100200,PF3D7_0100400,PF3D7_0100600,PF3D7_0100900,PF3D7_0101000,PF3D7_0101600,PF3D7_0101900,PF3D7_0115300,PF3D7_0115600,PF3D7_0115700,PF3D7_0200500,PF3D7_0200600,PF3D7_0200700,PF3D7_0201000,PF3D7_0201200,PF3D7_0222600,PF3D7_0222700,PF3D7_0223100,PF3D7_0223500,PF3D7_0300500,PF3D7_0300800,PF3D7_0324800,PF3D7_0400400,PF3D7_0400700,PF3D7_0400900,PF3D7_0401000,PF3D7_0401300,PF3D7_0401400,PF3D7_0…	55.8	5.1	13.16	6.97e-61	9.11e-59	6.38e-58
GO:0052572	response to host immune response	208	116	PF3D7_0100200,PF3D7_0100400,PF3D7_0100600,PF3D7_0100900,PF3D7_0101000,PF3D7_0101600,PF3D7_0101900,PF3D7_0115300,PF3D7_0115600,PF3D7_0115700,PF3D7_0200500,PF3D7_0200600,PF3D7_0200700,PF3D7_0201000,PF3D7_0201200,PF3D7_0222600,PF3D7_0222700,PF3D7_0223100,PF3D7_0223500,PF3D7_0300500,PF3D7_0300800,PF3D7_0324800,PF3D7_0400400,PF3D7_0400700,PF3D7_0400900,PF3D7_0401000,PF3D7_0401300,PF3D7_0401400,PF3D7_0…	55.8	5.1	13.16	6.97e-61	9.11e-59	6.38e-58
GO:0052200	response to host defenses	208	116	PF3D7_0100200,PF3D7_0100400,PF3D7_0100600,PF3D7_0100900,PF3D7_0101000,PF3D7_0101600,PF3D7_0101900,PF3D7_0115300,PF3D7_0115600,PF3D7_0115700,PF3D7_0200500,PF3D7_0200600,PF3D7_0200700,PF3D7_0201000,PF3D7_0201200,PF3D7_0222600,PF3D7_0222700,PF3D7_0223100,PF3D7_0223500,PF3D7_0300500,PF3D7_0300800,PF3D7_0324800,PF3D7_0400400,PF3D7_0400700,PF3D7_0400900,PF3D7_0401000,PF3D7_0401300,PF3D7_0401400,PF3D7_0…	55.8	5.1	13.16	6.97e-61	9.11e-59	6.38e-58
GO:0052173	response to defenses of other organism	208	116	PF3D7_0100200,PF3D7_0100400,PF3D7_0100600,PF3D7_0100900,PF3D7_0101000,PF3D7_0101600,PF3D7_0101900,PF3D7_0115300,PF3D7_0115600,PF3D7_0115700,PF3D7_0200500,PF3D7_0200600,PF3D7_0200700,PF3D7_0201000,PF3D7_0201200,PF3D7_0222600,PF3D7_0222700,PF3D7_0223100,PF3D7_0223500,PF3D7_0300500,PF3D7_0300800,PF3D7_0324800,PF3D7_0400400,PF3D7_0400700,PF3D7_0400900,PF3D7_0401000,PF3D7_0401300,PF3D7_0401400,PF3D7_0…	55.8	5.1	13.16	6.97e-61	9.11e-59	6.38e-58
GO:0051707	response to other organism	208	116	PF3D7_0100200,PF3D7_0100400,PF3D7_0100600,PF3D7_0100900,PF3D7_0101000,PF3D7_0101600,PF3D7_0101900,PF3D7_0115300,PF3D7_0115600,PF3D7_0115700,PF3D7_0200500,PF3D7_0200600,PF3D7_0200700,PF3D7_0201000,PF3D7_0201200,PF3D7_0222600,PF3D7_0222700,PF3D7_0223100,PF3D7_0223500,PF3D7_0300500,PF3D7_0300800,PF3D7_0324800,PF3D7_0400400,PF3D7_0400700,PF3D7_0400900,PF3D7_0401000,PF3D7_0401300,PF3D7_0401400,PF3D7_0…	55.8	5.1	13.16	6.97e-61	9.11e-59	6.38e-58
GO:0042783	evasion of host immune response	205	115	PF3D7_0100200,PF3D7_0100400,PF3D7_0100600,PF3D7_0100900,PF3D7_0101000,PF3D7_0101600,PF3D7_0101900,PF3D7_0115300,PF3D7_0115600,PF3D7_0115700,PF3D7_0200500,PF3D7_0200600,PF3D7_0200700,PF3D7_0201000,PF3D7_0201200,PF3D7_0222600,PF3D7_0222700,PF3D7_0223100,PF3D7_0223500,PF3D7_0300500,PF3D7_0300800,PF3D7_0324800,PF3D7_0400400,PF3D7_0400700,PF3D7_0400900,PF3D7_0401000,PF3D7_0401300,PF3D7_0401400,PF3D7_0…	56.1	5.13	13.31	1.05e-60	1.2e-58	9.56e-58
GO:0020013	modulation by symbiont of host erythrocyte aggregation	191	106	PF3D7_0100200,PF3D7_0100400,PF3D7_0100900,PF3D7_0101000,PF3D7_0101600,PF3D7_0101800,PF3D7_0115400,PF3D7_0115600,PF3D7_0115700,PF3D7_0200500,PF3D7_0200600,PF3D7_0200700,PF3D7_0201200,PF3D7_0222600,PF3D7_0222800,PF3D7_0223100,PF3D7_0223500,PF3D7_0300800,PF3D7_0324600,PF3D7_0324800,PF3D7_0400400,PF3D7_0400700,PF3D7_0400800,PF3D7_0400900,PF3D7_0401300,PF3D7_0401400,PF3D7_0413200,PF3D7_0413300,PF3D7_0…	55.5	5.08	12.7	4.54e-55	4.61e-53	4.15e-52
GO:0044068	modulation by symbiont of host cellular process	193	106	PF3D7_0100200,PF3D7_0100400,PF3D7_0100900,PF3D7_0101000,PF3D7_0101600,PF3D7_0101800,PF3D7_0115400,PF3D7_0115600,PF3D7_0115700,PF3D7_0200500,PF3D7_0200600,PF3D7_0200700,PF3D7_0201200,PF3D7_0222600,PF3D7_0222800,PF3D7_0223100,PF3D7_0223500,PF3D7_0300800,PF3D7_0324600,PF3D7_0324800,PF3D7_0400400,PF3D7_0400700,PF3D7_0400800,PF3D7_0400900,PF3D7_0401300,PF3D7_0401400,PF3D7_0413200,PF3D7_0413300,PF3D7_0…	54.9	5.03	12.4	1.87e-54	1.71e-52	1.71e-51
GO:0044003	modulation by symbiont of host process	206	107	PF3D7_0100200,PF3D7_0100400,PF3D7_0100900,PF3D7_0101000,PF3D7_0101600,PF3D7_0101800,PF3D7_0115400,PF3D7_0115600,PF3D7_0115700,PF3D7_0200500,PF3D7_0200600,PF3D7_0200700,PF3D7_0201200,PF3D7_0222600,PF3D7_0222800,PF3D7_0223100,PF3D7_0223500,PF3D7_0300800,PF3D7_0324600,PF3D7_0324800,PF3D7_0400400,PF3D7_0400700,PF3D7_0400800,PF3D7_0400900,PF3D7_0401300,PF3D7_0401400,PF3D7_0413200,PF3D7_0413300,PF3D7_0…	51.9	4.75	11	9.47e-52	7.88e-50	8.67e-49
GO:0051701	biological process involved in interaction with host	388	145	PF3D7_0100200,PF3D7_0100400,PF3D7_0100600,PF3D7_0100900,PF3D7_0101000,PF3D7_0101600,PF3D7_0101800,PF3D7_0101900,PF3D7_0115300,PF3D7_0115400,PF3D7_0115600,PF3D7_0115700,PF3D7_0200500,PF3D7_0200600,PF3D7_0200700,PF3D7_0201000,PF3D7_0201200,PF3D7_0222600,PF3D7_0222700,PF3D7_0222800,PF3D7_0223100,PF3D7_0223500,PF3D7_0300500,PF3D7_0300800,PF3D7_0324600,PF3D7_0324800,PF3D7_0400400,PF3D7_0400700,PF3D7_0…	37.4	3.42	6.49	2.08e-48	1.58e-46	1.9e-45
GO:0044403	biological process involved in symbiotic interaction	404	145	PF3D7_0100200,PF3D7_0100400,PF3D7_0100600,PF3D7_0100900,PF3D7_0101000,PF3D7_0101600,PF3D7_0101800,PF3D7_0101900,PF3D7_0115300,PF3D7_0115400,PF3D7_0115600,PF3D7_0115700,PF3D7_0200500,PF3D7_0200600,PF3D7_0200700,PF3D7_0201000,PF3D7_0201200,PF3D7_0222600,PF3D7_0222700,PF3D7_0222800,PF3D7_0223100,PF3D7_0223500,PF3D7_0300500,PF3D7_0300800,PF3D7_0324600,PF3D7_0324800,PF3D7_0400400,PF3D7_0400700,PF3D7_0…	35.9	3.28	6.07	7.5e-46	5.28e-44	6.86e-43
GO:0044419	biological process involved in interspecies interaction between organisms	406	145	PF3D7_0100200,PF3D7_0100400,PF3D7_0100600,PF3D7_0100900,PF3D7_0101000,PF3D7_0101600,PF3D7_0101800,PF3D7_0101900,PF3D7_0115300,PF3D7_0115400,PF3D7_0115600,PF3D7_0115700,PF3D7_0200500,PF3D7_0200600,PF3D7_0200700,PF3D7_0201000,PF3D7_0201200,PF3D7_0222600,PF3D7_0222700,PF3D7_0222800,PF3D7_0223100,PF3D7_0223500,PF3D7_0300500,PF3D7_0300800,PF3D7_0324600,PF3D7_0324800,PF3D7_0400400,PF3D7_0400700,PF3D7_0…	35.7	3.27	6.02	1.52e-45	9.96e-44	1.4e-42
GO:0020035	cytoadherence to microvasculature, mediated by symbiont protein	176	87	PF3D7_0100200,PF3D7_0100400,PF3D7_0100900,PF3D7_0101000,PF3D7_0101600,PF3D7_0115600,PF3D7_0115700,PF3D7_0200500,PF3D7_0200600,PF3D7_0200700,PF3D7_0201200,PF3D7_0222600,PF3D7_0223100,PF3D7_0223500,PF3D7_0300800,PF3D7_0324800,PF3D7_0400400,PF3D7_0400700,PF3D7_0400900,PF3D7_0401300,PF3D7_0401400,PF3D7_0413200,PF3D7_0413300,PF3D7_0425700,PF3D7_0425900,PF3D7_0500400,PF3D7_0600200,PF3D7_0617700,PF3D7_0…	49.4	4.52	9.48	1.69e-39	1.03e-37	1.55e-36
GO:0044406	adhesion of symbiont to host	177	87	PF3D7_0100200,PF3D7_0100400,PF3D7_0100900,PF3D7_0101000,PF3D7_0101600,PF3D7_0115600,PF3D7_0115700,PF3D7_0200500,PF3D7_0200600,PF3D7_0200700,PF3D7_0201200,PF3D7_0222600,PF3D7_0223100,PF3D7_0223500,PF3D7_0300800,PF3D7_0324800,PF3D7_0400400,PF3D7_0400700,PF3D7_0400900,PF3D7_0401300,PF3D7_0401400,PF3D7_0413200,PF3D7_0413300,PF3D7_0425700,PF3D7_0425900,PF3D7_0500400,PF3D7_0600200,PF3D7_0617700,PF3D7_0…	49.2	4.5	9.37	3.01e-39	1.72e-37	2.76e-36
GO:0022610	biological adhesion	190	87	PF3D7_0100200,PF3D7_0100400,PF3D7_0100900,PF3D7_0101000,PF3D7_0101600,PF3D7_0115600,PF3D7_0115700,PF3D7_0200500,PF3D7_0200600,PF3D7_0200700,PF3D7_0201200,PF3D7_0222600,PF3D7_0223100,PF3D7_0223500,PF3D7_0300800,PF3D7_0324800,PF3D7_0400400,PF3D7_0400700,PF3D7_0400900,PF3D7_0401300,PF3D7_0401400,PF3D7_0413200,PF3D7_0413300,PF3D7_0425700,PF3D7_0425900,PF3D7_0500400,PF3D7_0600200,PF3D7_0617700,PF3D7_0…	45.8	4.19	8.16	3.54e-36	1.91e-34	3.24e-33
GO:0008150	biological process	633	171	PF3D7_0100200,PF3D7_0100400,PF3D7_0100600,PF3D7_0100900,PF3D7_0101000,PF3D7_0101600,PF3D7_0101800,PF3D7_0101900,PF3D7_0106800,PF3D7_0115300,PF3D7_0115400,PF3D7_0115600,PF3D7_0115700,PF3D7_0200500,PF3D7_0200600,PF3D7_0200700,PF3D7_0201000,PF3D7_0201200,PF3D7_0207900,PF3D7_0222600,PF3D7_0222700,PF3D7_0222800,PF3D7_0223100,PF3D7_0223500,PF3D7_0300500,PF3D7_0300800,PF3D7_0307300,PF3D7_0324600,PF3D7_0…	27	2.47	4.1	9.98e-36	5.07e-34	9.13e-33
GO:0046031	ADP metabolic process	16	8	PF3D7_0318800,PF3D7_0624000,PF3D7_0626800,PF3D7_1015900,PF3D7_1436000,PF3D7_1439900,PF3D7_1444800,PF3D7_1462800,	50	4.58	8.27	0.000111527	0.00456313	0.102048
GO:0006096	glycolytic process	16	8	PF3D7_0318800,PF3D7_0624000,PF3D7_0626800,PF3D7_1015900,PF3D7_1436000,PF3D7_1439900,PF3D7_1444800,PF3D7_1462800,	50	4.58	8.27	0.000111527	0.00456313	0.102048
GO:0006757	ATP generation from ADP	16	8	PF3D7_0318800,PF3D7_0624000,PF3D7_0626800,PF3D7_1015900,PF3D7_1436000,PF3D7_1439900,PF3D7_1444800,PF3D7_1462800,	50	4.58	8.27	0.000111527	0.00456313	0.102048
GO:0009179	purine ribonucleoside diphosphate metabolic process	16	8	PF3D7_0318800,PF3D7_0624000,PF3D7_0626800,PF3D7_1015900,PF3D7_1436000,PF3D7_1439900,PF3D7_1444800,PF3D7_1462800,	50	4.58	8.27	0.000111527	0.00456313	0.102048
GO:0016052	carbohydrate catabolic process	20	9	PF3D7_0318800,PF3D7_0624000,PF3D7_0626800,PF3D7_1015900,PF3D7_1436000,PF3D7_1439900,PF3D7_1444800,PF3D7_1454700,PF3D7_1462800,	45	4.12	6.78	0.000114702	0.00456313	0.104952
GO:0009185	ribonucleoside diphosphate metabolic process	17	8	PF3D7_0318800,PF3D7_0624000,PF3D7_0626800,PF3D7_1015900,PF3D7_1436000,PF3D7_1439900,PF3D7_1444800,PF3D7_1462800,	47.1	4.31	7.35	0.000190695	0.00697942	0.174486
GO:0009135	purine nucleoside diphosphate metabolic process	17	8	PF3D7_0318800,PF3D7_0624000,PF3D7_0626800,PF3D7_1015900,PF3D7_1436000,PF3D7_1439900,PF3D7_1444800,PF3D7_1462800,	47.1	4.31	7.35	0.000190695	0.00697942	0.174486
GO:0046034	ATP metabolic process	44	13	PF3D7_0318800,PF3D7_0624000,PF3D7_0626800,PF3D7_1015900,PF3D7_1142800,PF3D7_1147700,PF3D7_1311900,PF3D7_1404100,PF3D7_1430900,PF3D7_1436000,PF3D7_1439900,PF3D7_1444800,PF3D7_1462800,	29.5	2.7	3.48	0.000574216	0.020208	0.525408
GO:0016051	carbohydrate biosynthetic process	8	5	PF3D7_0318800,PF3D7_1323000,PF3D7_1436000,PF3D7_1439900,PF3D7_1462800,	62.5	5.72	13.72	0.000645605	0.0218788	0.590728
GO:0006165	nucleoside diphosphate phosphorylation	20	8	PF3D7_0318800,PF3D7_0624000,PF3D7_0626800,PF3D7_1015900,PF3D7_1436000,PF3D7_1439900,PF3D7_1444800,PF3D7_1462800,	40	3.66	5.51	0.000733569	0.023972	0.671215
GO:0009132	nucleoside diphosphate metabolic process	25	9	PF3D7_0318800,PF3D7_0624000,PF3D7_0626800,PF3D7_1008900,PF3D7_1015900,PF3D7_1436000,PF3D7_1439900,PF3D7_1444800,PF3D7_1462800,	36	3.29	4.65	0.000844753	0.025765	0.772949
GO:0006090	pyruvate metabolic process	25	9	PF3D7_0318800,PF3D7_0624000,PF3D7_0626800,PF3D7_1015900,PF3D7_1325200,PF3D7_1436000,PF3D7_1439900,PF3D7_1444800,PF3D7_1462800,	36	3.29	4.65	0.000844753	0.025765	0.772949
GO:0032787	monocarboxylic acid metabolic process	63	16	PF3D7_0318800,PF3D7_0406400,PF3D7_0624000,PF3D7_0626800,PF3D7_0627500,PF3D7_0922400,PF3D7_1001100,PF3D7_1015900,PF3D7_1312000,PF3D7_1323000,PF3D7_1325200,PF3D7_1436000,PF3D7_1439900,PF3D7_1444800,PF3D7_1454700,PF3D7_1462800,	25.4	2.32	2.83	0.000892475	0.0263424	0.816615
GO:0006412	translation	167	32	PF3D7_0306900,PF3D7_0307100,PF3D7_0307200,PF3D7_0316800,PF3D7_0422400,PF3D7_0503800,PF3D7_0507100,PF3D7_0516900,PF3D7_0519100,PF3D7_0524600,PF3D7_0614500,PF3D7_0618300,PF3D7_0721600,PF3D7_0918200,PF3D7_1003500,PF3D7_1010800,PF3D7_1034200,PF3D7_1103100,PF3D7_1106100,PF3D7_1144300,PF3D7_1342000,PF3D7_1351400,PF3D7_1357000,PF3D7_1357100,PF3D7_1402500,PF3D7_1421200,PF3D7_1424100,PF3D7_1424400,PF3D7_1…	19.2	1.75	2	0.000924833	0.0264444	0.846222
GO:0005975	carbohydrate metabolic process	42	12	PF3D7_0318800,PF3D7_0618500,PF3D7_0624000,PF3D7_0626800,PF3D7_1015900,PF3D7_1323000,PF3D7_1325200,PF3D7_1436000,PF3D7_1439900,PF3D7_1444800,PF3D7_1454700,PF3D7_1462800,	28.6	2.61	3.32	0.00129162	0.0358131	1
GO:0046939	nucleotide phosphorylation	22	8	PF3D7_0318800,PF3D7_0624000,PF3D7_0626800,PF3D7_1015900,PF3D7_1436000,PF3D7_1439900,PF3D7_1444800,PF3D7_1462800,	36.4	3.33	4.72	0.00152784	0.0411169	1
GO:0046364	monosaccharide biosynthetic process	6	4	PF3D7_0318800,PF3D7_1436000,PF3D7_1439900,PF3D7_1462800,	66.7	6.1	16.43	0.00176482	0.0436436	1
GO:0006094	gluconeogenesis	6	4	PF3D7_0318800,PF3D7_1436000,PF3D7_1439900,PF3D7_1462800,	66.7	6.1	16.43	0.00176482	0.0436436	1
GO:0019319	hexose biosynthetic process	6	4	PF3D7_0318800,PF3D7_1436000,PF3D7_1439900,PF3D7_1462800,	66.7	6.1	16.43	0.00176482	0.0436436	1
GO:0009405	obsolete pathogenesis	75	17	PF3D7_0115700,PF3D7_0223500,PF3D7_0324900,PF3D7_0400400,PF3D7_0600200,PF3D7_0600400,PF3D7_0833500,PF3D7_0937600,PF3D7_1000100,PF3D7_1041300,PF3D7_1100100,PF3D7_1100200,PF3D7_1150400,PF3D7_1200600,PF3D7_1240400,PF3D7_1255200,PF3D7_1300300,	22.7	2.07	2.44	0.00241135	0.0580627	1
GO:0042540	hemoglobin catabolic process	7	4	PF3D7_1360800,PF3D7_1407800,PF3D7_1407900,PF3D7_1408000,	57.1	5.23	10.95	0.00376329	0.0860852	1
GO:0020027	hemoglobin metabolic process	7	4	PF3D7_1360800,PF3D7_1407800,PF3D7_1407900,PF3D7_1408000,	57.1	5.23	10.95	0.00376329	0.0860852	1
GO:0044275	cellular carbohydrate catabolic process	4	3	PF3D7_0318800,PF3D7_1439900,PF3D7_1454700,	75	6.86	24.6	0.00476766	0.1064	1
GO:0019752	carboxylic acid metabolic process	150	27	PF3D7_0318800,PF3D7_0406400,PF3D7_0504600,PF3D7_0618500,PF3D7_0621200,PF3D7_0624000,PF3D7_0626800,PF3D7_0627500,PF3D7_0922400,PF3D7_1001100,PF3D7_1012600,PF3D7_1015900,PF3D7_1017200,PF3D7_1028100,PF3D7_1126000,PF3D7_1247600,PF3D7_1312000,PF3D7_1323000,PF3D7_1325200,PF3D7_1416500,PF3D7_1430700,PF3D7_1436000,PF3D7_1439900,PF3D7_1442300,PF3D7_1444800,PF3D7_1454700,PF3D7_1462800,	18	1.65	1.84	0.00564809	0.123048	1
GO:0042440	pigment metabolic process	17	6	PF3D7_0202700,PF3D7_0519300,PF3D7_0831800,PF3D7_1028100,PF3D7_1247600,PF3D7_1435000,	35.3	3.23	4.49	0.00711826	0.14743	1
GO:1901615	organic hydroxy compound metabolic process	33	9	PF3D7_0306400,PF3D7_0318800,PF3D7_0406400,PF3D7_0520500,PF3D7_0621200,PF3D7_0627500,PF3D7_1325200,PF3D7_1415700,PF3D7_1439900,	27.3	2.5	3.1	0.0071942	0.14743	1
GO:0043436	oxoacid metabolic process	153	27	PF3D7_0318800,PF3D7_0406400,PF3D7_0504600,PF3D7_0618500,PF3D7_0621200,PF3D7_0624000,PF3D7_0626800,PF3D7_0627500,PF3D7_0922400,PF3D7_1001100,PF3D7_1012600,PF3D7_1015900,PF3D7_1017200,PF3D7_1028100,PF3D7_1126000,PF3D7_1247600,PF3D7_1312000,PF3D7_1323000,PF3D7_1325200,PF3D7_1416500,PF3D7_1430700,PF3D7_1436000,PF3D7_1439900,PF3D7_1442300,PF3D7_1444800,PF3D7_1454700,PF3D7_1462800,	17.6	1.61	1.79	0.00741347	0.14743	1
GO:0006082	organic acid metabolic process	153	27	PF3D7_0318800,PF3D7_0406400,PF3D7_0504600,PF3D7_0618500,PF3D7_0621200,PF3D7_0624000,PF3D7_0626800,PF3D7_0627500,PF3D7_0922400,PF3D7_1001100,PF3D7_1012600,PF3D7_1015900,PF3D7_1017200,PF3D7_1028100,PF3D7_1126000,PF3D7_1247600,PF3D7_1312000,PF3D7_1323000,PF3D7_1325200,PF3D7_1416500,PF3D7_1430700,PF3D7_1436000,PF3D7_1439900,PF3D7_1442300,PF3D7_1444800,PF3D7_1454700,PF3D7_1462800,	17.6	1.61	1.79	0.00741347	0.14743	1
GO:0098660	inorganic ion transmembrane transport	45	11	PF3D7_0106300,PF3D7_0523900,PF3D7_0934500,PF3D7_1132500,PF3D7_1142800,PF3D7_1147700,PF3D7_1311900,PF3D7_1323200,PF3D7_1340900,PF3D7_1439000,PF3D7_1456800,	24.4	2.24	2.67	0.00757292	0.14743	1
GO:0006081	cellular aldehyde metabolic process	13	5	PF3D7_0318800,PF3D7_0406400,PF3D7_0621200,PF3D7_0627500,PF3D7_1439900,	38.5	3.52	5.14	0.00931104	0.177492	1
GO:0046184	aldehyde biosynthetic process	5	3	PF3D7_0318800,PF3D7_0621200,PF3D7_1439900,	60	5.49	12.3	0.0109532	0.204535	1
GO:0055082	cellular chemical homeostasis	24	7	PF3D7_0106300,PF3D7_0624000,PF3D7_1311900,PF3D7_1323200,PF3D7_1362300,PF3D7_1439000,PF3D7_1454500,	29.2	2.67	3.39	0.011751	0.205771	1
GO:0000349	generation of catalytic spliceosome for first transesterification step	2	2	PF3D7_0308600,PF3D7_1235900,	100	9.15	inf	0.011919	0.205771	1
GO:0046166	glyceraldehyde-3-phosphate biosynthetic process	2	2	PF3D7_0318800,PF3D7_1439900,	100	9.15	inf	0.011919	0.205771	1
GO:0030091	protein repair	2	2	PF3D7_0627500,PF3D7_1432700,	100	9.15	inf	0.011919	0.205771	1
GO:0019725	cellular homeostasis	42	10	PF3D7_0106300,PF3D7_0624000,PF3D7_1311900,PF3D7_1323200,PF3D7_1362300,PF3D7_1419800,PF3D7_1438900,PF3D7_1439000,PF3D7_1454500,PF3D7_1457200,	23.8	2.18	2.58	0.0129116	0.212004	1
GO:0033013	tetrapyrrole metabolic process	14	5	PF3D7_0519300,PF3D7_0831800,PF3D7_1028100,PF3D7_1247600,PF3D7_1435000,	35.7	3.27	4.56	0.0132068	0.212004	1
GO:0006778	porphyrin-containing compound metabolic process	14	5	PF3D7_0519300,PF3D7_0831800,PF3D7_1028100,PF3D7_1247600,PF3D7_1435000,	35.7	3.27	4.56	0.0132068	0.212004	1
GO:0042168	heme metabolic process	14	5	PF3D7_0519300,PF3D7_0831800,PF3D7_1028100,PF3D7_1247600,PF3D7_1435000,	35.7	3.27	4.56	0.0132068	0.212004	1
GO:0044283	small molecule biosynthetic process	82	16	PF3D7_0202700,PF3D7_0204900,PF3D7_0318800,PF3D7_0520500,PF3D7_0621200,PF3D7_0627500,PF3D7_0922400,PF3D7_1247600,PF3D7_1312000,PF3D7_1323000,PF3D7_1415700,PF3D7_1416500,PF3D7_1430700,PF3D7_1436000,PF3D7_1439900,PF3D7_1462800,	19.5	1.79	2.01	0.0143572	0.223676	1
GO:0042592	homeostatic process	49	11	PF3D7_0106300,PF3D7_0624000,PF3D7_1311900,PF3D7_1323200,PF3D7_1362300,PF3D7_1419800,PF3D7_1438900,PF3D7_1439000,PF3D7_1454500,PF3D7_1456800,PF3D7_1457200,	22.4	2.05	2.39	0.0145576	0.223676	1
GO:0098609	cell-cell adhesion	62	13	PF3D7_0115700,PF3D7_0223500,PF3D7_0400400,PF3D7_0600200,PF3D7_1000100,PF3D7_1041300,PF3D7_1100100,PF3D7_1100200,PF3D7_1150400,PF3D7_1200600,PF3D7_1240400,PF3D7_1255200,PF3D7_1300300,	21	1.92	2.19	0.0146673	0.223676	1
GO:0098662	inorganic cation transmembrane transport	43	10	PF3D7_0106300,PF3D7_0523900,PF3D7_0934500,PF3D7_1132500,PF3D7_1142800,PF3D7_1147700,PF3D7_1311900,PF3D7_1323200,PF3D7_1439000,PF3D7_1456800,	23.3	2.13	2.5	0.0152341	0.226379	1
GO:0043161	proteasome-mediated ubiquitin-dependent protein catabolic process	69	14	PF3D7_0108000,PF3D7_0601600,PF3D7_0603400,PF3D7_0619400,PF3D7_0812600,PF3D7_1136800,PF3D7_1330500,PF3D7_1353900,PF3D7_1356300,PF3D7_1368100,PF3D7_1412900,PF3D7_1466300,PF3D7_1470900,PF3D7_1474800,	20.3	1.86	2.11	0.0153394	0.226379	1
GO:0048878	chemical homeostasis	31	8	PF3D7_0106300,PF3D7_0624000,PF3D7_1311900,PF3D7_1323200,PF3D7_1362300,PF3D7_1439000,PF3D7_1454500,PF3D7_1456800,	25.8	2.36	2.87	0.0155969	0.226526	1
GO:0051156	glucose 6-phosphate metabolic process	10	4	PF3D7_0624000,PF3D7_1436000,PF3D7_1439900,PF3D7_1454700,	40	3.66	5.47	0.0172733	0.243135	1
GO:0019318	hexose metabolic process	10	4	PF3D7_0318800,PF3D7_1436000,PF3D7_1439900,PF3D7_1462800,	40	3.66	5.47	0.0172733	0.243135	1
GO:0055114	oxidation-reduction process	77	15	PF3D7_0306400,PF3D7_0618500,PF3D7_1028100,PF3D7_1212000,PF3D7_1325200,PF3D7_1404100,PF3D7_1405600,PF3D7_1416500,PF3D7_1419800,PF3D7_1430700,PF3D7_1435000,PF3D7_1437200,PF3D7_1438900,PF3D7_1454700,PF3D7_1462800,	19.5	1.78	2	0.0177094	0.243135	1
GO:0098655	cation transmembrane transport	44	10	PF3D7_0106300,PF3D7_0523900,PF3D7_0934500,PF3D7_1132500,PF3D7_1142800,PF3D7_1147700,PF3D7_1311900,PF3D7_1323200,PF3D7_1439000,PF3D7_1456800,	22.7	2.08	2.43	0.0178539	0.243135	1
GO:0046148	pigment biosynthetic process	15	5	PF3D7_0202700,PF3D7_0519300,PF3D7_1028100,PF3D7_1247600,PF3D7_1435000,	33.3	3.05	4.11	0.0180691	0.243135	1
GO:0007155	cell adhesion	64	13	PF3D7_0115700,PF3D7_0223500,PF3D7_0400400,PF3D7_0600200,PF3D7_1000100,PF3D7_1041300,PF3D7_1100100,PF3D7_1100200,PF3D7_1150400,PF3D7_1200600,PF3D7_1240400,PF3D7_1255200,PF3D7_1300300,	20.3	1.86	2.11	0.0189485	0.251274	1
GO:0010498	proteasomal protein catabolic process	71	14	PF3D7_0108000,PF3D7_0601600,PF3D7_0603400,PF3D7_0619400,PF3D7_0812600,PF3D7_1136800,PF3D7_1330500,PF3D7_1353900,PF3D7_1356300,PF3D7_1368100,PF3D7_1412900,PF3D7_1466300,PF3D7_1470900,PF3D7_1474800,	19.7	1.8	2.03	0.0194968	0.254851	1
GO:0000393	spliceosomal conformational changes to generate catalytic conformation	6	3	PF3D7_0308600,PF3D7_0922700,PF3D7_1235900,	50	4.58	8.2	0.0201417	0.255967	1
GO:0043650	dicarboxylic acid biosynthetic process	6	3	PF3D7_0922400,PF3D7_1416500,PF3D7_1430700,	50	4.58	8.2	0.0201417	0.255967	1
GO:0006414	translational elongation	21	6	PF3D7_1103100,PF3D7_1235400,PF3D7_1338300,PF3D7_1357000,PF3D7_1357100,PF3D7_1451100,	28.6	2.61	3.29	0.0213933	0.268149	1
GO:0055080	cation homeostasis	27	7	PF3D7_0106300,PF3D7_1311900,PF3D7_1323200,PF3D7_1362300,PF3D7_1439000,PF3D7_1454500,PF3D7_1456800,	25.9	2.37	2.88	0.0226142	0.272263	1
GO:0098771	inorganic ion homeostasis	27	7	PF3D7_0106300,PF3D7_1311900,PF3D7_1323200,PF3D7_1362300,PF3D7_1439000,PF3D7_1454500,PF3D7_1456800,	25.9	2.37	2.88	0.0226142	0.272263	1
GO:0050801	ion homeostasis	27	7	PF3D7_0106300,PF3D7_1311900,PF3D7_1323200,PF3D7_1362300,PF3D7_1439000,PF3D7_1454500,PF3D7_1456800,	25.9	2.37	2.88	0.0226142	0.272263	1
GO:0009064	glutamine family amino acid metabolic process	16	5	PF3D7_0922400,PF3D7_1012600,PF3D7_1028100,PF3D7_1416500,PF3D7_1430700,	31.3	2.86	3.73	0.0239799	0.284957	1
GO:0042180	cellular ketone metabolic process	11	4	PF3D7_0202700,PF3D7_0204900,PF3D7_0306400,PF3D7_0406400,	36.4	3.33	4.69	0.0248446	0.287757	1
GO:0005996	monosaccharide metabolic process	11	4	PF3D7_0318800,PF3D7_1436000,PF3D7_1439900,PF3D7_1462800,	36.4	3.33	4.69	0.0248446	0.287757	1
GO:0009117	nucleotide metabolic process	95	17	PF3D7_0318800,PF3D7_0624000,PF3D7_0626800,PF3D7_0627500,PF3D7_1008900,PF3D7_1012600,PF3D7_1015900,PF3D7_1023200,PF3D7_1142800,PF3D7_1147700,PF3D7_1405600,PF3D7_1436000,PF3D7_1437200,PF3D7_1439900,PF3D7_1444800,PF3D7_1462800,PF3D7_1472900,	17.9	1.64	1.8	0.0265924	0.30415	1
GO:0006753	nucleoside phosphate metabolic process	96	17	PF3D7_0318800,PF3D7_0624000,PF3D7_0626800,PF3D7_0627500,PF3D7_1008900,PF3D7_1012600,PF3D7_1015900,PF3D7_1023200,PF3D7_1142800,PF3D7_1147700,PF3D7_1405600,PF3D7_1436000,PF3D7_1437200,PF3D7_1439900,PF3D7_1444800,PF3D7_1462800,PF3D7_1472900,	17.7	1.62	1.78	0.0291749	0.32189	1
GO:0006536	glutamate metabolic process	7	3	PF3D7_1028100,PF3D7_1416500,PF3D7_1430700,	42.9	3.92	6.15	0.0324254	0.32189	1
GO:0006272	leading strand elongation	7	3	PF3D7_1226600,PF3D7_1361900,PF3D7_1463200,	42.9	3.92	6.15	0.0324254	0.32189	1
GO:0034308	primary alcohol metabolic process	7	3	PF3D7_0306400,PF3D7_0520500,PF3D7_0627500,	42.9	3.92	6.15	0.0324254	0.32189	1
GO:0006873	cellular ion homeostasis	23	6	PF3D7_0106300,PF3D7_1311900,PF3D7_1323200,PF3D7_1362300,PF3D7_1439000,PF3D7_1454500,	26.1	2.39	2.9	0.0330006	0.32189	1
GO:0030003	cellular cation homeostasis	23	6	PF3D7_0106300,PF3D7_1311900,PF3D7_1323200,PF3D7_1362300,PF3D7_1439000,PF3D7_1454500,	26.1	2.39	2.9	0.0330006	0.32189	1
GO:0019400	alditol metabolic process	3	2	PF3D7_0318800,PF3D7_1439900,	66.7	6.1	16.37	0.0331616	0.32189	1
GO:0019405	alditol catabolic process	3	2	PF3D7_0318800,PF3D7_1439900,	66.7	6.1	16.37	0.0331616	0.32189	1
GO:0019563	glycerol catabolic process	3	2	PF3D7_0318800,PF3D7_1439900,	66.7	6.1	16.37	0.0331616	0.32189	1
GO:0006275	regulation of DNA replication	3	2	PF3D7_1226600,PF3D7_1361900,	66.7	6.1	16.37	0.0331616	0.32189	1
GO:0006089	lactate metabolic process	3	2	PF3D7_0406400,PF3D7_1325200,	66.7	6.1	16.37	0.0331616	0.32189	1
GO:0006342	chromatin silencing	3	2	PF3D7_0320900,PF3D7_0617800,	66.7	6.1	16.37	0.0331616	0.32189	1
GO:0006537	glutamate biosynthetic process	3	2	PF3D7_1416500,PF3D7_1430700,	66.7	6.1	16.37	0.0331616	0.32189	1
GO:0006071	glycerol metabolic process	3	2	PF3D7_0318800,PF3D7_1439900,	66.7	6.1	16.37	0.0331616	0.32189	1
GO:0033014	tetrapyrrole biosynthetic process	12	4	PF3D7_0519300,PF3D7_1028100,PF3D7_1247600,PF3D7_1435000,	33.3	3.05	4.1	0.0341239	0.32189	1
GO:0006779	porphyrin-containing compound biosynthetic process	12	4	PF3D7_0519300,PF3D7_1028100,PF3D7_1247600,PF3D7_1435000,	33.3	3.05	4.1	0.0341239	0.32189	1
GO:0006783	heme biosynthetic process	12	4	PF3D7_0519300,PF3D7_1028100,PF3D7_1247600,PF3D7_1435000,	33.3	3.05	4.1	0.0341239	0.32189	1
GO:0009259	ribonucleotide metabolic process	71	13	PF3D7_0318800,PF3D7_0624000,PF3D7_0626800,PF3D7_1012600,PF3D7_1015900,PF3D7_1023200,PF3D7_1142800,PF3D7_1147700,PF3D7_1436000,PF3D7_1439900,PF3D7_1444800,PF3D7_1462800,PF3D7_1472900,	18.3	1.68	1.85	0.0414592	0.387094	1
GO:0006875	cellular metal ion homeostasis	13	4	PF3D7_0106300,PF3D7_1362300,PF3D7_1439000,PF3D7_1454500,	30.8	2.82	3.64	0.0451519	0.409049	1
GO:0009110	vitamin biosynthetic process	13	4	PF3D7_0520500,PF3D7_0621200,PF3D7_0627500,PF3D7_0922400,	30.8	2.82	3.64	0.0451519	0.409049	1
GO:0042364	water-soluble vitamin biosynthetic process	13	4	PF3D7_0520500,PF3D7_0621200,PF3D7_0627500,PF3D7_0922400,	30.8	2.82	3.64	0.0451519	0.409049	1
GO:0006302	double-strand break repair	31	7	PF3D7_0605800,PF3D7_0705400,PF3D7_0816800,PF3D7_0918600,PF3D7_1027600,PF3D7_1417800,PF3D7_1442100,	22.6	2.07	2.4	0.0457772	0.409171	1
GO:0009150	purine ribonucleotide metabolic process	65	12	PF3D7_0318800,PF3D7_0624000,PF3D7_0626800,PF3D7_1012600,PF3D7_1015900,PF3D7_1142800,PF3D7_1147700,PF3D7_1311900,PF3D7_1436000,PF3D7_1439900,PF3D7_1444800,PF3D7_1462800,	18.5	1.69	1.87	0.0463392	0.409171	1
GO:0006812	cation transport	58	11	PF3D7_0106300,PF3D7_0516100,PF3D7_0523900,PF3D7_0934500,PF3D7_1132500,PF3D7_1142800,PF3D7_1147700,PF3D7_1311900,PF3D7_1323200,PF3D7_1439000,PF3D7_1456800,	19	1.74	1.93	0.0465069	0.409171	1
GO:0006066	alcohol metabolic process	25	6	PF3D7_0306400,PF3D7_0318800,PF3D7_0520500,PF3D7_0627500,PF3D7_1415700,PF3D7_1439900,	24	2.2	2.59	0.0480601	0.41881	1

## Sheet: lowest similarity
Table S1: Go term analysis of top 10% of genes that have the lowest similarity in AA composition with HB. (Related to Figure 1)
ID	Name	Bgd count	Result count	Result gene list	Pct of bgd	Fold enrichment	Odds ratio	P-value	Benjamini	Bonferroni
GO:0031109	microtubule polymerization or depolymerization	7	4	PF3D7_0319400,PF3D7_0933500,PF3D7_1339800,PF3D7_1443600,	57.1	6.3	13.49	0.00187153	0.487365	1
GO:0051258	protein polymerization	7	4	PF3D7_0933500,PF3D7_1219000,PF3D7_1339800,PF3D7_1443600,	57.1	6.3	13.49	0.00187153	0.487365	1
GO:0051418	microtubule nucleation by microtubule organizing center	5	3	PF3D7_0933500,PF3D7_1339800,PF3D7_1443600,	60	6.61	15.14	0.00645116	0.487365	1
GO:0051415	microtubule nucleation by interphase microtubule organizing center	5	3	PF3D7_0933500,PF3D7_1339800,PF3D7_1443600,	60	6.61	15.14	0.00645116	0.487365	1
GO:0006264	mitochondrial DNA replication	2	2	PF3D7_0508800,PF3D7_1405300,	100	11.02	inf	0.00821281	0.487365	1
GO:0051784	negative regulation of nuclear division	2	2	PF3D7_1112100,PF3D7_1139500,	100	11.02	inf	0.00821281	0.487365	1
GO:0010923	negative regulation of phosphatase activity	2	2	PF3D7_1031700,PF3D7_1247400,	100	11.02	inf	0.00821281	0.487365	1
GO:0032515	negative regulation of phosphoprotein phosphatase activity	2	2	PF3D7_1031700,PF3D7_1247400,	100	11.02	inf	0.00821281	0.487365	1
GO:0035308	negative regulation of protein dephosphorylation	2	2	PF3D7_1031700,PF3D7_1247400,	100	11.02	inf	0.00821281	0.487365	1
GO:0035305	negative regulation of dephosphorylation	2	2	PF3D7_1031700,PF3D7_1247400,	100	11.02	inf	0.00821281	0.487365	1
GO:0007020	microtubule nucleation	6	3	PF3D7_0933500,PF3D7_1339800,PF3D7_1443600,	50	5.51	10.09	0.0120385	0.487365	1
GO:0046785	microtubule polymerization	6	3	PF3D7_0933500,PF3D7_1339800,PF3D7_1443600,	50	5.51	10.09	0.0120385	0.487365	1
GO:0051783	regulation of nuclear division	7	3	PF3D7_0624500,PF3D7_1112100,PF3D7_1139500,	42.9	4.72	7.57	0.0196637	0.487365	1
GO:0009314	response to radiation	7	3	PF3D7_0934100,PF3D7_1107400,PF3D7_1405300,	42.9	4.72	7.57	0.0196637	0.487365	1
GO:0051225	spindle assembly	7	3	PF3D7_0933500,PF3D7_1339800,PF3D7_1443600,	42.9	4.72	7.57	0.0196637	0.487365	1
GO:0043461	proton-transporting ATP synthase complex assembly	3	2	PF3D7_1025200,PF3D7_1441700,	66.7	7.35	20.14	0.0231549	0.487365	1
GO:0043248	proteasome assembly	13	4	PF3D7_0807800,PF3D7_1030500,PF3D7_1130400,PF3D7_1306400,	30.8	3.39	4.49	0.0246296	0.487365	1
GO:1901607	alpha-amino acid biosynthetic process	13	4	PF3D7_0309500,PF3D7_0608800,PF3D7_0910400,PF3D7_0922600,	30.8	3.39	4.49	0.0246296	0.487365	1
GO:0043462	regulation of ATP-dependent activity	8	3	PF3D7_0306200,PF3D7_0314000,PF3D7_0508800,	37.5	4.13	6.05	0.0293761	0.487365	1
GO:0008652	cellular amino acid biosynthetic process	14	4	PF3D7_0309500,PF3D7_0608800,PF3D7_0910400,PF3D7_0922600,	28.6	3.15	4.04	0.0320742	0.487365	1
GO:0023051	regulation of signaling	9	3	PF3D7_0512900,PF3D7_1029600,PF3D7_1208800,	33.3	3.67	5.04	0.0411577	0.487365	1
GO:2000142	regulation of DNA-templated transcription, initiation	4	2	PF3D7_1130400,PF3D7_1306400,	50	5.51	10.07	0.0435432	0.487365	1
GO:0072595	maintenance of protein localization in organelle	4	2	PF3D7_0321900,PF3D7_1330400,	50	5.51	10.07	0.0435432	0.487365	1
GO:0062197	cellular response to chemical stress	4	2	PF3D7_0729200,PF3D7_1027300,	50	5.51	10.07	0.0435432	0.487365	1
GO:0060261	positive regulation of transcription initiation from RNA polymerase II promoter	4	2	PF3D7_1130400,PF3D7_1306400,	50	5.51	10.07	0.0435432	0.487365	1
GO:0060260	regulation of transcription initiation from RNA polymerase II promoter	4	2	PF3D7_1130400,PF3D7_1306400,	50	5.51	10.07	0.0435432	0.487365	1
GO:0006998	nuclear envelope organization	4	2	PF3D7_1215100,PF3D7_1223200,	50	5.51	10.07	0.0435432	0.487365	1
GO:0010921	regulation of phosphatase activity	4	2	PF3D7_1031700,PF3D7_1247400,	50	5.51	10.07	0.0435432	0.487365	1
GO:0034599	cellular response to oxidative stress	4	2	PF3D7_0729200,PF3D7_1027300,	50	5.51	10.07	0.0435432	0.487365	1
GO:0031119	tRNA pseudouridine synthesis	4	2	PF3D7_0804600,PF3D7_1402100,	50	5.51	10.07	0.0435432	0.487365	1
GO:0031297	replication fork processing	4	2	PF3D7_1107400,PF3D7_1405300,	50	5.51	10.07	0.0435432	0.487365	1
GO:0032781	positive regulation of ATP-dependent activity	4	2	PF3D7_0306200,PF3D7_0508800,	50	5.51	10.07	0.0435432	0.487365	1
GO:0045899	positive regulation of RNA polymerase II transcription preinitiation complex assembly	4	2	PF3D7_1130400,PF3D7_1306400,	50	5.51	10.07	0.0435432	0.487365	1
GO:0045898	regulation of RNA polymerase II transcription preinitiation complex assembly	4	2	PF3D7_1130400,PF3D7_1306400,	50	5.51	10.07	0.0435432	0.487365	1
GO:0043666	regulation of phosphoprotein phosphatase activity	4	2	PF3D7_1031700,PF3D7_1247400,	50	5.51	10.07	0.0435432	0.487365	1
GO:2000144	positive regulation of DNA-templated transcription, initiation	4	2	PF3D7_1130400,PF3D7_1306400,	50	5.51	10.07	0.0435432	0.487365	1
GO:0035437	maintenance of protein localization in endoplasmic reticulum	4	2	PF3D7_0321900,PF3D7_1330400,	50	5.51	10.07	0.0435432	0.487365	1
GO:0035304	regulation of protein dephosphorylation	4	2	PF3D7_1031700,PF3D7_1247400,	50	5.51	10.07	0.0435432	0.487365	1
GO:2000582	obsolete positive regulation of microtubule motor activity, plus-end-directed	4	2	PF3D7_0729800,PF3D7_1213600,	50	5.51	10.07	0.0435432	0.487365	1
