# Supplementary material for: tRNA regulation and amino acid usage bias reflect a coordinated metabolic adaptation in Plasmodium falciparum
Source: iScience. 2024 Oct 12;27(11):111167. doi: 10.1016/j.isci.2024.111167 (PMC11544085; doi:10.1016/j.isci.2024.111167)
Supplement: Table S2. List of differential expressed protein upon amino acid starvation, related to Figure 3D [file mmc3.xlsx]

## Sheet: Protein MS summary
Table S2: List of differential expressed proteins upon amino acid starvation_protein MS summary (Related to Figure 3D).
Checked	Protein FDR Confidence: Combined	Master	Accession	Description	Exp. q-value: Combined	Sum PEP Score	Coverage [%]	# Peptides	# PSMs	# Unique Peptides	# AAs	MW [kDa]	calc. pI	Score Sequest HT: Sequest HT	# Peptides (by Search Engine): Sequest HT	# Razor Peptides	Abundance Ratio: (AA_plus) / (AA_minus)	Abundance Ratio Adj. P-Value: (AA_plus) / (AA_minus)	Abundances (Grouped): AA_minus	Abundances (Grouped): AA_plus	Abundances (Grouped) CV [%]: AA_minus	Abundances (Grouped) CV [%]: AA_plus	Abundance: F2: 126, Sample, AA_minus	Abundance: F2: 128C, Sample, AA_minus	Abundance: F2: 129N, Sample, AA_minus	Abundance: F2: 127C, Sample, AA_plus	Abundance: F2: 128N, Sample, AA_plus	Abundance: F2: 129C, Sample, AA_plus	Found in Sample: [S9] F2: 126, Sample, AA_minus	Found in Sample: [S13] F2: 128C, Sample, AA_minus	Found in Sample: [S14] F2: 129N, Sample, AA_minus	Found in Sample: [S11] F2: 127C, Sample, AA_plus	Found in Sample: [S12] F2: 128N, Sample, AA_plus	Found in Sample: [S15] F2: 129C, Sample, AA_plus	# Protein Groups	Modifications
FALSE	High	Master Protein	PF3D7_1404900.1-p1	transcript=PF3D7_1404900.1 | gene=PF3D7_1404900 | organism=Plasmodium_falciparum_3D7 | gene_product=conserved Plasmodium protein, unknown function | transcript_product=conserved Plasmodium protein, unknown function | location=Pf3D7_14_v3:170000-170893(+) | protein_length=297 | sequence_SO=chromosome | SO=protein_coding_gene | is_pseudo=false	0	16.653	21	4	4	4	297	34.7	8.05	14.18	4	0	0.669	0.446347	503.8	336.9	23.12	25.4	351.4	243.1	430.8	280.5	260.2	389.8	High	High	High	High	High	High	1
FALSE	High	Master Protein	PF3D7_0813300.1-p1	transcript=PF3D7_0813300.1 | gene=PF3D7_0813300 | organism=Plasmodium_falciparum_3D7 | gene_product=NPL domain-containing protein, putative | transcript_product=NPL domain-containing protein, putative | location=Pf3D7_08_v3:656078-657630(+) | protein_length=315 | sequence_SO=chromosome | SO=protein_coding_gene | is_pseudo=false	0	56.736	31	9	15	9	315	36.2	4.26	53.58	9	0	0.676	0.263605	3648.6	2464.7	6.44	13.44	2510.2	1866.6	2698.1	2432.9	1605.8	2056	High	High	High	High	High	High	1
FALSE	Medium	Master Protein	PF3D7_0509400.1-p1	transcript=PF3D7_0509400.1 | gene=PF3D7_0509400 | organism=Plasmodium_falciparum_3D7 | gene_product=RNA polymerase I | transcript_product=RNA polymerase I | location=Pf3D7_05_v3:389914-398997(-) | protein_length=2914 | sequence_SO=chromosome | SO=protein_coding_gene | is_pseudo=false	0.011	1.888	0	1	2	1	2914	340.5	6.11	5.33	1	0	0.689	0.361494	1195.2	823.8	29.27	31.6	1074.9	695.1	654.8	405.8	583.7	653.7	High	High	High	High	High	High	1
FALSE	High	Master Protein	PF3D7_1420700.1-p1	transcript=PF3D7_1420700.1 | gene=PF3D7_1420700 | organism=Plasmodium_falciparum_3D7 | gene_product=surface protein P113 | transcript_product=surface protein P113 | location=Pf3D7_14_v3:860011-863080(+) | protein_length=969 | sequence_SO=chromosome | SO=protein_coding_gene | is_pseudo=false	0	79.767	24	17	20	17	969	112.5	4.59	66.73	17	0	0.692	0.286814	5060.4	3503.9	14.82	11.94	3629.4	2574.8	3992.7	2992.6	2542.4	3181.2	High	High	High	High	High	High	1
FALSE	Medium	Master Protein	PF3D7_0911100.1-p1	transcript=PF3D7_0911100.1 | gene=PF3D7_0911100 | organism=Plasmodium_falciparum_3D7 | gene_product=START domain-containing protein, putative | transcript_product=START domain-containing protein, putative | location=Pf3D7_09_v3:504412-508130(+) | protein_length=1165 | sequence_SO=chromosome | SO=protein_coding_gene | is_pseudo=false	0.038	1.05	1	1	1	1	1165	137	8.9	0	1	0	0.697	0.74467	36.3	25.3	27.35	63.95	28.1	15.8	33.5	12.3	26.2	13.5	High	High	High	High	High	High	1
FALSE	Medium	Master Protein	PF3D7_1113500.1-p1	transcript=PF3D7_1113500.1 | gene=PF3D7_1113500 | organism=Plasmodium_falciparum_3D7 | gene_product=GTP-binding protein, putative | transcript_product=GTP-binding protein, putative | location=Pf3D7_11_v3:524492-526588(+) | protein_length=698 | sequence_SO=chromosome | SO=protein_coding_gene | is_pseudo=false	0.043	0.986	2	1	1	1	698	81.6	8.4	0	1	0	0.698	0.413802	169.3	118.2	25.58	36.81	157	62.6	161.7	100.7	112.4	119.9	High	High	High	High	High	High	1
FALSE	Medium	Master Protein	PF3D7_0803400.1-p1	transcript=PF3D7_0803400.1 | gene=PF3D7_0803400 | organism=Plasmodium_falciparum_3D7 | gene_product=DNA repair and recombination protein RAD54, putative | transcript_product=DNA repair and recombination protein RAD54, putative | location=Pf3D7_08_v3:212252-215971(+) | protein_length=1239 | sequence_SO=chromosome | SO=protein_coding_gene | is_pseudo=false	0.031	1.15	1	1	1	1	1239	143	5.74	2.25	1	0	0.699	0.829473	299.9	209.6	19.82	62.55	214.9	140.8	251.9	137	166.8	146.5	High	High	High	High	High	High	1
FALSE	High	Master Protein	PF3D7_0312400.1-p1	transcript=PF3D7_0312400.1 | gene=PF3D7_0312400 | organism=Plasmodium_falciparum_3D7 | gene_product=glycogen synthase kinase 3 | transcript_product=glycogen synthase kinase 3 | location=Pf3D7_03_v3:524154-526439(-) | protein_length=440 | sequence_SO=chromosome | SO=protein_coding_gene | is_pseudo=false	0	5.05	6	2	2	2	440	51.6	5.58	5.39	2	0	0.701	0.405599	94.6	66.4	21.63	27.02	56.2	62	72	65.3	41.6	58.3	High	High	High	High	High	High	1
FALSE	High	Master Protein	PF3D7_1200700.1-p1	transcript=PF3D7_1200700.1 | gene=PF3D7_1200700 | organism=Plasmodium_falciparum_3D7 | gene_product=acyl-CoA synthetase | transcript_product=acyl-CoA synthetase | location=Pf3D7_12_v3:61556-64336(-) | protein_length=926 | sequence_SO=chromosome | SO=protein_coding_gene | is_pseudo=false	0	9.499	3	2	2	1	926	104.6	8.7	7.81	2	0	0.712	0.355704	134.4	95.7	18.19	23.5	98.1	78.2	104.1	89.7	65.6	62.6	High	High	High	High	High	High	1
FALSE	Medium	Master Protein	PF3D7_1014400.1-p1	transcript=PF3D7_1014400.1 | gene=PF3D7_1014400 | organism=Plasmodium_falciparum_3D7 | gene_product=MO15-related protein kinase | transcript_product=MO15-related protein kinase | location=Pf3D7_10_v3:574129-575103(+) | protein_length=324 | sequence_SO=chromosome | SO=protein_coding_gene | is_pseudo=false	0.028	1.237	5	1	1	1	324	38	8.03	0	1	0	0.717	0.423097	240.7	172.5	24.97	37.92	190.4	141	131.2	73.8	121	181.8	High	High	High	High	High	High	1
FALSE	High	Master Protein	PF3D7_1330800.1-p1	transcript=PF3D7_1330800.1 | gene=PF3D7_1330800 | organism=Plasmodium_falciparum_3D7 | gene_product=RNA-binding protein, putative | transcript_product=RNA-binding protein, putative | location=Pf3D7_13_v3:1294615-1296966(+) | protein_length=596 | sequence_SO=chromosome | SO=protein_coding_gene | is_pseudo=false	0	16.96	11	6	6	6	596	68	5.27	14.18	6	0	0.718	0.28333	997.6	716.4	16.09	15.32	793.4	538.4	709.8	525.6	486	628.2	High	High	High	High	High	High	1
FALSE	High	Master Protein	PF3D7_0424200.1-p1	transcript=PF3D7_0424200.1 | gene=PF3D7_0424200 | organism=Plasmodium_falciparum_3D7 | gene_product=reticulocyte binding protein homologue 4 | transcript_product=reticulocyte binding protein homologue 4 | location=Pf3D7_04_v3:1085979-1091277(-) | protein_length=1716 | sequence_SO=chromosome | SO=protein_coding_gene | is_pseudo=false	0.004	3.064	2	2	2	2	1716	205.7	7.37	2.22	2	0	0.719	0.374741	361.5	260	15.6	23.12	248.8	195.5	297.1	206.3	182.9	205.5	High	High	High	High	High	High	1
FALSE	High	Master Protein	PF3D7_1143400.1-p1	transcript=PF3D7_1143400.1 | gene=PF3D7_1143400 | organism=Plasmodium_falciparum_3D7 | gene_product=translation initiation factor eIF-1A, putative | transcript_product=translation initiation factor eIF-1A, putative | location=Pf3D7_11_v3:1735126-1736572(+) | protein_length=155 | sequence_SO=chromosome | SO=protein_coding_gene | is_pseudo=false	0	8.164	17	2	2	2	155	17.9	5.27	5.69	2	0	0.721	0.413802	565	407.5	16.67	30.58	415.3	331.3	435	314.1	276.4	334	High	High	High	High	High	High	1
FALSE	High	Master Protein	PF3D7_1343300.1-p1	transcript=PF3D7_1343300.1 | gene=PF3D7_1343300 | organism=Plasmodium_falciparum_3D7 | gene_product=CDT1-like protein, putative | transcript_product=CDT1-like protein, putative | location=Pf3D7_13_v3:1707731-1710679(-) | protein_length=982 | sequence_SO=chromosome | SO=protein_coding_gene | is_pseudo=false	0.001	3.769	2	1	1	1	982	114.5	8.9	2.8	1	0	0.721	0.33295	70.1	50.6	19.3	16.62	53.7	45.1	50.8	45.7	32.8	43.3	High	High	High	High	High	High	1
FALSE	High	Master Protein	PF3D7_0936000.1-p1	transcript=PF3D7_0936000.1 | gene=PF3D7_0936000 | organism=Plasmodium_falciparum_3D7 | gene_product=ring-exported protein 2 | transcript_product=ring-exported protein 2 | location=Pf3D7_09_v3:1427642-1428022(-) | protein_length=94 | sequence_SO=chromosome | SO=protein_coding_gene | is_pseudo=false	0	19.801	45	4	7	4	94	10.8	7.87	20.68	4	0	0.724	0.28333	835.1	605	12.44	10.67	616.7	438.6	639.9	600.9	465.4	526.7	High	High	High	High	High	High	1
FALSE	High	Master Protein	PF3D7_0415500.1-p1	transcript=PF3D7_0415500.1 | gene=PF3D7_0415500 | organism=Plasmodium_falciparum_3D7 | gene_product=nuclear cap-binding protein subunit 2, putative | transcript_product=nuclear cap-binding protein subunit 2, putative | location=Pf3D7_04_v3:688192-689053(+) | protein_length=234 | sequence_SO=chromosome | SO=protein_coding_gene | is_pseudo=false	0	10.314	11	2	2	2	234	28	9.64	4.5	2	0	0.727	0.33295	99.4	72.3	16.69	16.27	66.3	52.1	84.4	52.4	45.4	64	High	High	High	High	High	High	1
FALSE	High	Master Protein	PF3D7_1414500.1-p1	transcript=PF3D7_1414500.1 | gene=PF3D7_1414500 | organism=Plasmodium_falciparum_3D7 | gene_product=atypical protein kinase, ABC-1 family, putative | transcript_product=atypical protein kinase, ABC-1 family, putative | location=Pf3D7_14_v3:578369-587529(-) | protein_length=2758 | sequence_SO=chromosome | SO=protein_coding_gene | is_pseudo=false	0.001	3.638	1	1	2	1	2758	325.8	8.94	2.22	1	0	0.727	0.576925	129	93.7	21.99	37.61	89.5	62.6	106	57	79.9	61.1	High	High	High	High	High	High	1
FALSE	Medium	Master Protein	PF3D7_1362400.1-p1	transcript=PF3D7_1362400.1 | gene=PF3D7_1362400 | organism=Plasmodium_falciparum_3D7 | gene_product=calpain | transcript_product=calpain | location=Pf3D7_13_v3:2495924-2502070(+) | protein_length=2048 | sequence_SO=chromosome | SO=protein_coding_gene | is_pseudo=false	0.036	1.105	1	1	6	1	2048	242.4	8.81	0	1	0	0.727	0.425309	111.2	80.8	29.81	19.94	84.6	74.5	82.6	68.6	63.6	59.3	High	High	High	High	High	High	1
FALSE	High	Master Protein	PF3D7_1119800.1-p1	transcript=PF3D7_1119800.1 | gene=PF3D7_1119800 | organism=Plasmodium_falciparum_3D7 | gene_product=alternative splicing factor ASF-1, putative | transcript_product=alternative splicing factor ASF-1, putative | location=Pf3D7_11_v3:746854-747456(-) | protein_length=200 | sequence_SO=chromosome | SO=protein_coding_gene | is_pseudo=false	0.001	4.374	11	1	1	1	200	23.6	9.5	3.57	1	0	0.73	0.291755	58.7	42.9	10.96	11.66	44.2	23.4	49.4	42.3	33.9	37.6	High	High	High	High	High	High	1
FALSE	Medium	Master Protein	PF3D7_1338600.1-p1	transcript=PF3D7_1338600.1 | gene=PF3D7_1338600 | organism=Plasmodium_falciparum_3D7 | gene_product=conserved protein, unknown function | transcript_product=conserved protein, unknown function | location=Pf3D7_13_v3:1556659-1559734(-) | protein_length=947 | sequence_SO=chromosome | SO=protein_coding_gene | is_pseudo=false	0.043	0.984	1	1	1	1	947	112.1	4.83	1.83	1	0	0.73	0.418125	79.8	58.3	25.46	30.02	62	52.5	58.2	42.1	44	42.9	High	High	High	High	High	High	1
FALSE	Medium	Master Protein	PF3D7_0305100.1-p1	transcript=PF3D7_0305100.1 | gene=PF3D7_0305100 | organism=Plasmodium_falciparum_3D7 | gene_product=conserved Plasmodium protein, unknown function | transcript_product=conserved Plasmodium protein, unknown function | location=Pf3D7_03_v3:236334-248270(-) | protein_length=3978 | sequence_SO=chromosome | SO=protein_coding_gene | is_pseudo=false	0.038	1.056	0	1	1	1	3978	474.8	8.51	0	1	0	0.734	0.33295	169.4	124.3	14.39	17.47	120.9	79.9	151.3	92.4	76.5	122.6	High	High	High	High	High	High	1
FALSE	Medium	Master Protein	PF3D7_1206800.1-p1	transcript=PF3D7_1206800.1 | gene=PF3D7_1206800 | organism=Plasmodium_falciparum_3D7 | gene_product=conserved Plasmodium protein, unknown function | transcript_product=conserved Plasmodium protein, unknown function | location=Pf3D7_12_v3:308214-310397(+) | protein_length=727 | sequence_SO=chromosome | SO=protein_coding_gene | is_pseudo=false	0.039	1.043	1	1	1	1	727	86.3	6.57	0	1	0	0.735	0.405061	32.9	24.2	5.81	25.48	20.7	15.6	26.9	19.7	18.5	17.6	High	High	High	High	High	High	1
FALSE	High	Master Protein	PF3D7_0500800.1-p1	transcript=PF3D7_0500800.1 | gene=PF3D7_0500800 | organism=Plasmodium_falciparum_3D7 | gene_product=mature parasite-infected erythrocyte surface antigen | transcript_product=mature parasite-infected erythrocyte surface antigen | location=Pf3D7_05_v3:43327-47761(-) | protein_length=1434 | sequence_SO=chromosome | SO=protein_coding_gene | is_pseudo=false	0	313.962	35	43	70	43	1434	168.2	4.78	260.25	43	0	0.737	0.333854	20095.8	14802	14.45	15.8	16204.9	8516.9	18205.7	14291.1	12398.2	13256.3	High	High	High	High	High	High	1
FALSE	High	Master Protein	PF3D7_0532100.1-p1	transcript=PF3D7_0532100.1 | gene=PF3D7_0532100 | organism=Plasmodium_falciparum_3D7 | gene_product=early transcribed membrane protein 5 | transcript_product=early transcribed membrane protein 5 | location=Pf3D7_05_v3:1301224-1301769(+) | protein_length=181 | sequence_SO=chromosome | SO=protein_coding_gene | is_pseudo=false	0	29.372	20	2	6	2	181	19	5.41	23.31	2	0	0.739	0.565432	1683.8	1244.9	15.69	43.77	1229.5	596.2	1455.9	651.5	898.5	1729.3	High	High	High	High	High	High	1
FALSE	High	Master Protein	PF3D7_0501300.1-p1	transcript=PF3D7_0501300.1 | gene=PF3D7_0501300 | organism=Plasmodium_falciparum_3D7 | gene_product=skeleton-binding protein 1 | transcript_product=skeleton-binding protein 1 | location=Pf3D7_05_v3:68930-70113(+) | protein_length=337 | sequence_SO=chromosome | SO=protein_coding_gene | is_pseudo=false	0	90.244	31	6	13	6	337	36.3	4.45	62	6	0	0.741	0.355704	2213.6	1639.3	11.9	18.46	1702.4	1070.8	1757.1	1410.1	1386.4	1402.1	High	High	High	High	High	High	1
FALSE	Medium	Master Protein	PF3D7_0921300.1-p1	transcript=PF3D7_0921300.1 | gene=PF3D7_0921300 | organism=Plasmodium_falciparum_3D7 | gene_product=RAP protein, putative | transcript_product=RAP protein, putative | location=Pf3D7_09_v3:871826-873450(+) | protein_length=486 | sequence_SO=chromosome | SO=protein_coding_gene | is_pseudo=false	0.028	1.176	2	1	1	1	486	58.7	8.22	0	1	0	0.742	0.656075	168.1	124.7	41.9	46.64	130.2	73.1	221.5	81	122.1	70.8	High	High	High	High	High	High	1
FALSE	High	Master Protein	PF3D7_1137400.1-p1	transcript=PF3D7_1137400.1 | gene=PF3D7_1137400 | organism=Plasmodium_falciparum_3D7 | gene_product=UVB-resistance protein UVR8 homologue | transcript_product=UVB-resistance protein UVR8 homologue | location=Pf3D7_11_v3:1470600-1471877(-) | protein_length=425 | sequence_SO=chromosome | SO=protein_coding_gene | is_pseudo=false	0	5.181	3	1	1	1	425	48.1	8.47	3.67	1	0	0.745	0.333854	193.8	144.5	11.52	15.09	143.3	100.4	148.4	142.6	117.8	112.9	High	High	High	High	High	High	1
FALSE	High	Master Protein	PF3D7_0730900.1-p1	transcript=PF3D7_0730900.1 | gene=PF3D7_0730900 | organism=Plasmodium_falciparum_3D7 | gene_product=EMP1-trafficking protein | transcript_product=EMP1-trafficking protein | location=Pf3D7_07_v3:1325375-1331813(+) | protein_length=2110 | sequence_SO=chromosome | SO=protein_coding_gene | is_pseudo=false	0	31.201	12	7	7	7	2110	244	6.95	27.42	7	0	0.746	0.28333	1886.4	1407.9	5.51	11.53	1438.7	907.9	1504.9	1285.6	1075.6	1252.6	High	High	High	High	High	High	1
FALSE	High	Master Protein	PF3D7_0107500.1-p1	transcript=PF3D7_0107500.1 | gene=PF3D7_0107500 | organism=Plasmodium_falciparum_3D7 | gene_product=Niemann-Pick type C1-related protein | transcript_product=Niemann-Pick type C1-related protein | location=Pf3D7_01_v3:304362-309257(-) | protein_length=1470 | sequence_SO=chromosome | SO=protein_coding_gene | is_pseudo=false	0	16.343	3	3	4	3	1470	170.2	5.53	11.32	3	0	0.746	0.342204	216.8	161.7	15.6	14.53	175.8	103.4	174.5	142	127.2	146.7	High	High	High	High	High	High	1
FALSE	High	Master Protein	PF3D7_1201000.1-p1	transcript=PF3D7_1201000.1 | gene=PF3D7_1201000 | organism=Plasmodium_falciparum_3D7 | gene_product=Plasmodium exported protein (PHISTb), unknown function | transcript_product=Plasmodium exported protein (PHISTb), unknown function | location=Pf3D7_12_v3:76846-79067(-) | protein_length=653 | sequence_SO=chromosome | SO=protein_coding_gene | is_pseudo=false	0	44.213	19	10	12	10	653	77.1	4.53	37.25	10	0	0.747	0.302485	2032.3	1518.6	10.57	12.08	1523.5	1029.3	1540.7	1429.5	1188.3	1260.7	High	High	High	High	High	High	1
FALSE	High	Master Protein	PF3D7_1004400.1-p1	transcript=PF3D7_1004400.1 | gene=PF3D7_1004400 | organism=Plasmodium_falciparum_3D7 | gene_product=RNA-binding protein, putative | transcript_product=RNA-binding protein, putative | location=Pf3D7_10_v3:207000-209642(-) | protein_length=880 | sequence_SO=chromosome | SO=protein_coding_gene | is_pseudo=false	0	21.62	7	5	6	5	880	106.2	8.7	16.73	5	0	0.747	0.33295	892.3	667	14.6	11.45	669.9	456.4	672.5	568.1	484.2	567.5	High	High	High	High	High	High	1
FALSE	Medium	Master Protein	PF3D7_1125400.1-p1	transcript=PF3D7_1125400.1 | gene=PF3D7_1125400 | organism=Plasmodium_falciparum_3D7 | gene_product=mitochondrial import inner membrane translocase subunit TIM44, putative | transcript_product=mitochondrial import inner membrane translocase subunit TIM44, putative | location=Pf3D7_11_v3:997923-999547(-) | protein_length=470 | sequence_SO=chromosome | SO=protein_coding_gene | is_pseudo=false	0.011	1.987	2	1	1	1	470	55.8	8.87	2.35	1	0	0.749	0.382327	154.9	116.1	20.03	21.67	110	73.4	148.5	82.4	81.5	91.9	High	High	High	High	High	High	1
FALSE	High	Master Protein	PF3D7_1215300.1-p1	transcript=PF3D7_1215300.1 | gene=PF3D7_1215300 | organism=Plasmodium_falciparum_3D7 | gene_product=10 kDa chaperonin | transcript_product=10 kDa chaperonin | location=Pf3D7_12_v3:629009-629667(-) | protein_length=103 | sequence_SO=chromosome | SO=protein_coding_gene | is_pseudo=false	0	31.068	52	3	6	3	103	11.1	5.52	22.75	3	0	0.752	0.367731	1357.5	1020.8	13.7	16.83	1043.6	603.3	1172.8	928.6	849.5	948.7	High	High	High	High	High	High	1
FALSE	Medium	Master Protein	PF3D7_1020200.1-p1	transcript=PF3D7_1020200.1 | gene=PF3D7_1020200 | organism=Plasmodium_falciparum_3D7 | gene_product=conserved Plasmodium protein, unknown function | transcript_product=conserved Plasmodium protein, unknown function | location=Pf3D7_10_v3:816066-818972(-) | protein_length=823 | sequence_SO=chromosome | SO=protein_coding_gene | is_pseudo=false	0.028	1.213	1	1	1	1	823	99	6.79	0	1	0	0.755	0.405061	218.8	165.3	22.56	23.83	168.4	149.8	159.8	152.6	111.2	136.5	High	High	High	High	High	High	1
FALSE	High	Master Protein	PF3D7_1227700.1-p1	transcript=PF3D7_1227700.1 | gene=PF3D7_1227700 | organism=Plasmodium_falciparum_3D7 | gene_product=protein KIC2 | transcript_product=protein KIC2 | location=Pf3D7_12_v3:1128939-1131686(-) | protein_length=771 | sequence_SO=chromosome | SO=protein_coding_gene | is_pseudo=false	0	10.569	7	4	4	4	771	91.2	5.9	8.8	4	0	0.756	0.337543	172.1	130.1	12.57	18.61	131	85.5	133	94.2	94	104.7	High	High	High	High	High	High	1
FALSE	Medium	Master Protein	PF3D7_0425800.1-p1	transcript=PF3D7_0425800.1 | gene=PF3D7_0425800 | organism=Plasmodium_falciparum_3D7 | gene_product=erythrocyte membrane protein 1, PfEMP1 | transcript_product=erythrocyte membrane protein 1, PfEMP1 | location=Pf3D7_04_v3:1156423-1167821(+) | protein_length=3553 | sequence_SO=chromosome | SO=protein_coding_gene | is_pseudo=false	0.013	1.764	1	2	2	2	3553	405	6.44	0	2	0	0.757	0.392818	83.5	63.2	22.38	34.31	83.2	37.1	72.1	37.4	49.8	44.6	High	High	High	High	High	High	1
FALSE	High	Master Protein	PF3D7_0413900.1-p1	transcript=PF3D7_0413900.1 | gene=PF3D7_0413900 | organism=Plasmodium_falciparum_3D7 | gene_product=ubiquitin carboxyl-terminal hydrolase 13, putative | transcript_product=ubiquitin carboxyl-terminal hydrolase 13, putative | location=Pf3D7_04_v3:623168-626226(-) | protein_length=853 | sequence_SO=chromosome | SO=protein_coding_gene | is_pseudo=false	0	9.998	6	3	4	3	853	98.4	5.34	5.23	3	0	0.759	0.750544	336.4	255.3	17.63	47.23	272.5	144.2	301.3	201.3	208.2	161.8	High	High	High	High	High	High	1
FALSE	High	Master Protein	PF3D7_0213700.1-p1	transcript=PF3D7_0213700.1 | gene=PF3D7_0213700 | organism=Plasmodium_falciparum_3D7 | gene_product=conserved protein, unknown function | transcript_product=conserved protein, unknown function | location=Pf3D7_02_v3:557048-557696(+) | protein_length=154 | sequence_SO=chromosome | SO=protein_coding_gene | is_pseudo=false	0	6.715	13	2	2	2	154	17.8	6.51	5.05	2	0	0.76	0.33295	335.4	254.7	7.97	13.74	240.3	158.8	271.9	228	190.2	245	High	High	High	High	High	High	1
FALSE	High	Master Protein	PF3D7_1123900.1-p1	transcript=PF3D7_1123900.1 | gene=PF3D7_1123900 | organism=Plasmodium_falciparum_3D7 | gene_product=13 kDa ribonucleoprotein-associated protein, putative | transcript_product=13 kDa ribonucleoprotein-associated protein, putative | location=Pf3D7_11_v3:945470-946148(+) | protein_length=145 | sequence_SO=chromosome | SO=protein_coding_gene | is_pseudo=false	0	10.068	9	1	2	1	145	16	5.16	6.37	1	0	0.761	0.28333	670.5	510.1	6.74	11.52	477.6	322.9	534.5	453.4	379.2	420.3	High	High	High	High	High	High	1
FALSE	Medium	Master Protein	PF3D7_0301600.1-p1	transcript=PF3D7_0301600.1 | gene=PF3D7_0301600 | organism=Plasmodium_falciparum_3D7 | gene_product=Plasmodium exported protein (hyp1), unknown function | transcript_product=Plasmodium exported protein (hyp1), unknown function | location=Pf3D7_03_v3:91115-93463(-) | protein_length=732 | sequence_SO=chromosome | SO=protein_coding_gene | is_pseudo=false	0.031	1.155	2	1	1	1	732	87.5	5.14	1.86	1	0	0.763	0.333854	89.3	68.2	8.16	17.94	65.8	47.5	67.1	68.4	55.8	48.8	High	High	High	High	High	High	1
FALSE	Medium	Master Protein	PF3D7_1344000.1-p1	transcript=PF3D7_1344000.1 | gene=PF3D7_1344000 | organism=Plasmodium_falciparum_3D7 | gene_product=aminomethyltransferase, putative | transcript_product=aminomethyltransferase, putative | location=Pf3D7_13_v3:1759466-1761991(+) | protein_length=841 | sequence_SO=chromosome | SO=protein_coding_gene | is_pseudo=false	0.042	1.003	1	1	1	1	841	98.7	8.68	2.95	1	0	0.764	0.391574	523.8	400.4	17.47	40.41	507.3	250.8	420.1	144.3	280.7	317.7	High	High	High	High	High	High	1
FALSE	Medium	Master Protein	PF3D7_1446500.1-p1	transcript=PF3D7_1446500.1 | gene=PF3D7_1446500 | organism=Plasmodium_falciparum_3D7 | gene_product=nucleoporin NUP313, putative | transcript_product=nucleoporin NUP313, putative | location=Pf3D7_14_v3:1907197-1916202(+) | protein_length=3001 | sequence_SO=chromosome | SO=protein_coding_gene | is_pseudo=false	0.011	1.837	0	1	1	1	3001	346.7	8.79	2.39	1	0	0.765	0.355704	116.1	88.7	11.98	16.16	83.8	60.3	91	76	71.4	74.4	High	High	High	High	High	High	1
FALSE	Medium	Master Protein	PF3D7_1438700.1-p1	transcript=PF3D7_1438700.1 | gene=PF3D7_1438700 | organism=Plasmodium_falciparum_3D7 | gene_product=DNA primase small subunit | transcript_product=DNA primase small subunit | location=Pf3D7_14_v3:1564575-1567839(+) | protein_length=452 | sequence_SO=chromosome | SO=protein_coding_gene | is_pseudo=false	0.015	1.661	2	1	1	1	452	53.5	8.24	2.09	1	0	0.765	0.45924	70.7	54.1	19.83	26.89	48.5	44.4	58.3	45.5	35.8	45.5	High	High	High	High	High	High	1
FALSE	High	Master Protein	PF3D7_0310900.1-p1	transcript=PF3D7_0310900.1 | gene=PF3D7_0310900 | organism=Plasmodium_falciparum_3D7 | gene_product=conserved Plasmodium protein, unknown function | transcript_product=conserved Plasmodium protein, unknown function | location=Pf3D7_03_v3:466085-468445(+) | protein_length=786 | sequence_SO=chromosome | SO=protein_coding_gene | is_pseudo=false	0.001	4.779	2	1	1	1	786	92.8	6.71	3.16	1	0	0.766	0.33295	94.4	72.3	12.62	15.75	74.5	45	76	54.9	52.3	61.7	High	High	High	High	High	High	1
FALSE	High	Master Protein	PF3D7_0603300.1-p1	transcript=PF3D7_0603300.1 | gene=PF3D7_0603300 | organism=Plasmodium_falciparum_3D7 | gene_product=dihydroorotate dehydrogenase | transcript_product=dihydroorotate dehydrogenase | location=Pf3D7_06_v3:130329-132038(-) | protein_length=569 | sequence_SO=chromosome | SO=protein_coding_gene | is_pseudo=false	0	17.325	8	3	3	3	569	65.5	9.04	11.9	3	0	0.767	0.263605	516.1	396.1	6.88	7.9	368.1	252.1	409.5	376.5	288.3	351.6	High	High	High	High	High	High	1
FALSE	Medium	Master Protein	PF3D7_1148900.1-p1	transcript=PF3D7_1148900.1 | gene=PF3D7_1148900 | organism=Plasmodium_falciparum_3D7 | gene_product=Plasmodium exported protein, unknown function | transcript_product=Plasmodium exported protein, unknown function | location=Pf3D7_11_v3:1945778-1946047(+) | protein_length=89 | sequence_SO=chromosome | SO=protein_coding_gene | is_pseudo=false	0.011	1.918	10	1	1	1	89	10.3	9.73	3.37	1	0	0.767	0.418125	363.3	278.6	20.6	12.71	294	207.1	254	265.2	223	235.4	High	High	High	High	High	High	1
FALSE	High	Master Protein	PF3D7_1349200.1-p1	transcript=PF3D7_1349200.1 | gene=PF3D7_1349200 | organism=Plasmodium_falciparum_3D7 | gene_product=glutamate--tRNA ligase, putative | transcript_product=glutamate--tRNA ligase, putative | location=Pf3D7_13_v3:1971890-1974481(-) | protein_length=863 | sequence_SO=chromosome | SO=protein_coding_gene | is_pseudo=false	0	19.029	6	4	5	4	863	101.4	8.75	11.88	4	0	0.768	0.452926	633	486	7.63	23.81	384.2	300.3	512.3	411	288.7	455	High	High	High	High	High	High	1
FALSE	High	Master Protein	PF3D7_0702500.1-p1	transcript=PF3D7_0702500.1 | gene=PF3D7_0702500 | organism=Plasmodium_falciparum_3D7 | gene_product=Plasmodium exported protein, unknown function | transcript_product=Plasmodium exported protein, unknown function | location=Pf3D7_07_v3:104957-105989(-) | protein_length=253 | sequence_SO=chromosome | SO=protein_coding_gene | is_pseudo=false	0	8.645	10	2	2	2	253	27.7	8.56	7.24	2	0	0.77	0.345053	356.1	274.2	9.05	15.68	254.5	179.3	281.9	239.6	221	229	High	High	High	High	High	High	1
FALSE	High	Master Protein	PF3D7_1458100.1-p1	transcript=PF3D7_1458100.1 | gene=PF3D7_1458100 | organism=Plasmodium_falciparum_3D7 | gene_product=protein PET117, putative | transcript_product=protein PET117, putative | location=Pf3D7_14_v3:2390726-2390902(+) | protein_length=58 | sequence_SO=chromosome | SO=protein_coding_gene | is_pseudo=false	0.004	2.63	19	1	1	1	58	6.9	9.85	3.66	1	0	0.77	0.413802	244.7	188.5	19.62	29	186.4	155	181.8	133.8	132.9	148.7	High	High	High	High	High	High	1
FALSE	High	Master Protein	PF3D7_1002100.1-p1	transcript=PF3D7_1002100.1 | gene=PF3D7_1002100 | organism=Plasmodium_falciparum_3D7 | gene_product=EMP1-trafficking protein | transcript_product=EMP1-trafficking protein | location=Pf3D7_10_v3:106653-108662(-) | protein_length=631 | sequence_SO=chromosome | SO=protein_coding_gene | is_pseudo=false	0.001	3.709	2	1	1	1	631	69.8	6.07	3.35	1	0	0.771	0.357242	187.8	144.9	18.79	12.69	127.7	112.5	156.3	131.7	101.3	147.1	High	High	High	High	High	High	1
FALSE	High	Master Protein	PF3D7_0105200.1-p1	transcript=PF3D7_0105200.1 | gene=PF3D7_0105200 | organism=Plasmodium_falciparum_3D7 | gene_product=heptatricopeptide repeat and RAP domain-containing protein, putative | transcript_product=heptatricopeptide repeat and RAP domain-containing protein, putative | location=Pf3D7_01_v3:222254-223960(-) | protein_length=568 | sequence_SO=chromosome | SO=protein_coding_gene | is_pseudo=false	0	18.982	8	4	5	4	568	67.1	8.16	16.36	4	0	0.773	0.382327	536.2	414.4	13.62	16.86	373.5	259.1	463.3	340	329.7	356.4	High	High	High	High	High	High	1
FALSE	High	Master Protein	PF3D7_0601900.1-p1	transcript=PF3D7_0601900.1 | gene=PF3D7_0601900 | organism=Plasmodium_falciparum_3D7 | gene_product=conserved Plasmodium protein, unknown function | transcript_product=conserved Plasmodium protein, unknown function | location=Pf3D7_06_v3:78190-78784(+) | protein_length=128 | sequence_SO=chromosome | SO=protein_coding_gene | is_pseudo=false	0.001	3.786	12	1	1	1	128	14.7	8.97	2.57	1	0	0.773	0.361494	15.3	11.8	20.06	27.92	14.7	6.5	12.7	7.1	8.2	9.4	High	High	High	High	High	High	1
FALSE	High	Master Protein	PF3D7_0521700.1-p1	transcript=PF3D7_0521700.1 | gene=PF3D7_0521700 | organism=Plasmodium_falciparum_3D7 | gene_product=ATP-dependent RNA helicase DDX1, putative | transcript_product=ATP-dependent RNA helicase DDX1, putative | location=Pf3D7_05_v3:882376-884901(+) | protein_length=841 | sequence_SO=chromosome | SO=protein_coding_gene | is_pseudo=false	0	10.307	4	2	2	2	841	97.3	7.9	6.79	2	0	0.774	0.408351	209.7	162.4	16.49	23.18	147.6	129.2	168.7	145	116.9	122.9	High	High	High	High	High	High	1
FALSE	High	Master Protein	PF3D7_0832200.2-p1	transcript=PF3D7_0832200.2 | gene=PF3D7_0832200 | organism=Plasmodium_falciparum_3D7 | gene_product=Plasmodium exported protein (PHISTa-like), unknown function | transcript_product=Plasmodium exported protein (PHISTa-like), unknown function | location=Pf3D7_08_v3:1392168-1393491(+) | protein_length=293 | sequence_SO=chromosome | SO=protein_coding_gene | is_pseudo=false	0.004	2.841	3	1	1	1	293	34.3	5.06	2.55	1	0	0.774	0.361494	150.3	116.4	17.33	16.99	100.6	92.2	127	107.3	71.9	104.7	High	High	High	High	High	High	1
FALSE	High	Master Protein	PF3D7_1137300.1-p1	transcript=PF3D7_1137300.1 | gene=PF3D7_1137300 | organism=Plasmodium_falciparum_3D7 | gene_product=CLPTM1 domain-containing protein, putative | transcript_product=CLPTM1 domain-containing protein, putative | location=Pf3D7_11_v3:1466197-1468266(-) | protein_length=689 | sequence_SO=chromosome | SO=protein_coding_gene | is_pseudo=false	0	33.996	13	7	9	7	689	81.6	8.97	28.86	7	0	0.775	0.361494	1737.2	1345.9	10.51	18.27	1361	843	1374.5	1148.4	1121.4	1220.9	High	High	High	High	High	High	1
FALSE	High	Master Protein	PF3D7_1146000.1-p1	transcript=PF3D7_1146000.1 | gene=PF3D7_1146000 | organism=Plasmodium_falciparum_3D7 | gene_product=ribosome assembly protein 4, putative | transcript_product=ribosome assembly protein 4, putative | location=Pf3D7_11_v3:1821032-1822969(-) | protein_length=645 | sequence_SO=chromosome | SO=protein_coding_gene | is_pseudo=false	0.004	3.01	2	1	1	1	645	73.1	7.59	2.5	1	0	0.775	0.355704	133.5	103.5	19.07	10.01	74.3	79.8	112.8	95.5	71.8	83	High	High	High	High	High	High	1
FALSE	Medium	Master Protein	PF3D7_1414800.1-p1	transcript=PF3D7_1414800.1 | gene=PF3D7_1414800 | organism=Plasmodium_falciparum_3D7 | gene_product=small nuclear ribonucleoprotein-associated protein B, putative | transcript_product=small nuclear ribonucleoprotein-associated protein B, putative | location=Pf3D7_14_v3:599763-600680(-) | protein_length=201 | sequence_SO=chromosome | SO=protein_coding_gene | is_pseudo=false	0.019	1.499	10	1	2	1	201	22.3	10.23	4.91	1	0	0.775	0.511023	137.4	106.5	22.01	26.71	95.7	89.4	111.6	94.6	66	95.6	High	High	High	High	High	High	1
FALSE	High	Master Protein	PF3D7_1149000.1-p1	transcript=PF3D7_1149000.1 | gene=PF3D7_1149000 | organism=Plasmodium_falciparum_3D7 | gene_product=antigen 332, DBL-like protein | transcript_product=antigen 332, DBL-like protein | location=Pf3D7_11_v3:1950210-1968726(+) | protein_length=6093 | sequence_SO=chromosome | SO=protein_coding_gene | is_pseudo=false	0	214.509	10	42	50	42	6093	688.9	3.89	162.5	42	0	0.776	0.313825	9391	7283.8	11.52	10.81	6822.4	4849.1	7315	6282.3	5277	6305.7	High	High	High	High	High	High	1
FALSE	High	Master Protein	PF3D7_0310500.1-p1	transcript=PF3D7_0310500.1 | gene=PF3D7_0310500 | organism=Plasmodium_falciparum_3D7 | gene_product=ATP-dependent RNA helicase DHX57, putative | transcript_product=ATP-dependent RNA helicase DHX57, putative | location=Pf3D7_03_v3:452297-459106(-) | protein_length=2269 | sequence_SO=chromosome | SO=protein_coding_gene | is_pseudo=false	0	8.217	1	2	2	2	2269	267.1	8.18	5.41	2	0	0.78	0.461349	79.1	61.7	18.12	18.42	61.5	42.9	48.2	54	44.2	47.9	High	High	High	High	High	High	1
FALSE	Medium	Master Protein	PF3D7_0308900.1-p1	transcript=PF3D7_0308900.1 | gene=PF3D7_0308900 | organism=Plasmodium_falciparum_3D7 | gene_product=splicing factor 3B subunit 1, putative | transcript_product=splicing factor 3B subunit 1, putative | location=Pf3D7_03_v3:379130-383290(-) | protein_length=1386 | sequence_SO=chromosome | SO=protein_coding_gene | is_pseudo=false	0.019	1.448	1	1	1	1	1386	159.9	6.77	2.28	1	0	0.78	0.461349	132.7	103.5	11.58	19.28	94.9	62.4	109.7	90.7	89.1	94.7	High	High	High	High	High	High	1
FALSE	High	Master Protein	PF3D7_1208300.1-p1	transcript=PF3D7_1208300.1 | gene=PF3D7_1208300 | organism=Plasmodium_falciparum_3D7 | gene_product=acyl carrier protein, mitochondrial, putative | transcript_product=acyl carrier protein, mitochondrial, putative | location=Pf3D7_12_v3:388545-389147(+) | protein_length=157 | sequence_SO=chromosome | SO=protein_coding_gene | is_pseudo=false	0.001	4.505	10	1	1	1	157	18.4	6.2	4.61	1	0	0.782	0.418125	287.5	224.9	12.86	18.85	218.6	112.2	247.6	195.3	184	219.6	High	High	High	High	High	High	1
FALSE	Medium	Master Protein	PF3D7_1421000.1-p1	transcript=PF3D7_1421000.1 | gene=PF3D7_1421000 | organism=Plasmodium_falciparum_3D7 | gene_product=DIX domain-containing protein, putative | transcript_product=DIX domain-containing protein, putative | location=Pf3D7_14_v3:867802-868920(-) | protein_length=177 | sequence_SO=chromosome | SO=protein_coding_gene | is_pseudo=false	0.047	0.947	6	1	1	1	177	20.7	7.24	1.7	1	0	0.782	0.382327	56.4	44.1	11.23	17.16	37.9	28.2	47.7	36.8	29.7	36.4	High	High	High	High	High	High	1
FALSE	High	Master Protein	PF3D7_0730800.1-p1	transcript=PF3D7_0730800.1 | gene=PF3D7_0730800 | organism=Plasmodium_falciparum_3D7 | gene_product=Plasmodium exported protein, unknown function | transcript_product=Plasmodium exported protein, unknown function | location=Pf3D7_07_v3:1321306-1322367(+) | protein_length=293 | sequence_SO=chromosome | SO=protein_coding_gene | is_pseudo=false	0.001	4.847	4	1	1	1	293	32.1	5.03	3.99	1	0	0.783	0.33295	316.9	248.2	17.89	4.77	235.9	198.3	240.9	252.9	157.2	197	High	High	High	High	High	High	1
FALSE	High	Master Protein	PF3D7_1134000.1-p1	transcript=PF3D7_1134000.1 | gene=PF3D7_1134000 | organism=Plasmodium_falciparum_3D7 | gene_product=heat shock protein 70 | transcript_product=heat shock protein 70 | location=Pf3D7_11_v3:1320114-1322105(+) | protein_length=663 | sequence_SO=chromosome | SO=protein_coding_gene | is_pseudo=false	0	243.686	52	30	53	29	663	73.3	6.84	193.72	30	1	0.784	0.333854	11143.3	8734.7	10.27	15.33	8543.8	5290.5	9011.9	6938.1	6484.5	7863.7	High	High	High	High	High	High	1
FALSE	High	Master Protein	PF3D7_0202400.1-p1	transcript=PF3D7_0202400.1 | gene=PF3D7_0202400 | organism=Plasmodium_falciparum_3D7 | gene_product=translation-enhancing factor | transcript_product=translation-enhancing factor | location=Pf3D7_02_v3:120524-124102(+) | protein_length=1192 | sequence_SO=chromosome | SO=protein_coding_gene | is_pseudo=false	0	42.984	17	15	16	15	1192	141.8	4.84	39.22	15	0	0.784	0.28333	3266.5	2559.4	8.89	8.62	2422	1629.3	2514.5	2307.9	1832.3	2205.2	High	High	High	High	High	High	1
FALSE	High	Master Protein	PF3D7_0706500.1-p1	transcript=PF3D7_0706500.1 | gene=PF3D7_0706500 | organism=Plasmodium_falciparum_3D7 | gene_product=conserved Plasmodium protein, unknown function | transcript_product=conserved Plasmodium protein, unknown function | location=Pf3D7_07_v3:309902-315022(-) | protein_length=1706 | sequence_SO=chromosome | SO=protein_coding_gene | is_pseudo=false	0	19.339	4	6	6	5	1706	196.4	8.13	15	6	1	0.784	0.28333	683.4	536	7.63	11.23	531.4	339.8	527.8	513.9	386.2	483.4	High	High	High	High	High	High	1
FALSE	Medium	Master Protein	PF3D7_0310100.1-p1	transcript=PF3D7_0310100.1 | gene=PF3D7_0310100 | organism=Plasmodium_falciparum_3D7 | gene_product=calcium-dependent protein kinase 3 | transcript_product=calcium-dependent protein kinase 3 | location=Pf3D7_03_v3:422379-424680(+) | protein_length=562 | sequence_SO=chromosome | SO=protein_coding_gene | is_pseudo=false	0.038	1.071	3	1	1	1	562	65.2	9.31	0	1	0	0.784	0.384691	159.7	125.2	17.23	23.78	149.8	81	120.7	104.2	109.5	124.8	High	High	High	High	High	High	1
FALSE	High	Master Protein	PF3D7_0831700.1-p1	transcript=PF3D7_0831700.1 | gene=PF3D7_0831700 | organism=Plasmodium_falciparum_3D7 | gene_product=heat shock protein 70 | transcript_product=heat shock protein 70 | location=Pf3D7_08_v3:1365467-1367506(-) | protein_length=679 | sequence_SO=chromosome | SO=protein_coding_gene | is_pseudo=false	0	197.998	43	26	47	16	679	75	5.77	171.16	26	0	0.785	0.286814	4932.3	3872.9	8.83	11.82	3551.8	2437.3	3875.9	3164.4	2654.1	3184.3	High	High	High	High	High	High	1
FALSE	High	Master Protein	PF3D7_1236000.1-p1	transcript=PF3D7_1236000.1 | gene=PF3D7_1236000 | organism=Plasmodium_falciparum_3D7 | gene_product=vesicle transport v-SNARE protein VTI1, putative | transcript_product=vesicle transport v-SNARE protein VTI1, putative | location=Pf3D7_12_v3:1502836-1504068(+) | protein_length=410 | sequence_SO=chromosome | SO=protein_coding_gene | is_pseudo=false	0.001	5.011	5	2	2	2	410	49.1	5.97	5.77	2	0	0.785	0.54849	60.6	47.5	17.73	12.5	43.5	28.4	51.1	45.6	37	42.9	High	High	High	High	High	High	1
FALSE	High	Master Protein	PF3D7_1362300.1-p1	transcript=PF3D7_1362300.1 | gene=PF3D7_1362300 | organism=Plasmodium_falciparum_3D7 | gene_product=transmembrane and coiled-coil domain-containing protein 1, putative | transcript_product=transmembrane and coiled-coil domain-containing protein 1, putative | location=Pf3D7_13_v3:2493143-2493712(+) | protein_length=189 | sequence_SO=chromosome | SO=protein_coding_gene | is_pseudo=false	0.001	4.526	10	2	2	2	189	22	8.87	6.27	2	0	0.787	0.413537	424.7	334.1	11.84	18.32	326.4	191.4	361.9	292.5	282.3	304.6	High	High	High	High	High	High	1
FALSE	Medium	Master Protein	PF3D7_0909300.1-p1	transcript=PF3D7_0909300.1 | gene=PF3D7_0909300 | organism=Plasmodium_falciparum_3D7 | gene_product=apoptosis-related protein | transcript_product=apoptosis-related protein | location=Pf3D7_09_v3:420485-421682(-) | protein_length=131 | sequence_SO=chromosome | SO=protein_coding_gene | is_pseudo=false	0.019	1.383	6	1	1	1	131	15.7	6.61	2.26	1	0	0.787	0.346542	197.8	155.7	8.47	14.33	137.6	106.1	145.5	154.7	98.4	135.5	High	High	High	High	High	High	1
FALSE	High	Master Protein	PF3D7_1108500.1-p1	transcript=PF3D7_1108500.1 | gene=PF3D7_1108500 | organism=Plasmodium_falciparum_3D7 | gene_product=succinate--CoA ligase [ADP-forming] subunit alpha, putative | transcript_product=succinate--CoA ligase [ADP-forming] subunit alpha, putative | location=Pf3D7_11_v3:367316-368823(+) | protein_length=327 | sequence_SO=chromosome | SO=protein_coding_gene | is_pseudo=false	0	10.365	8	2	3	2	327	35.4	8.59	5.83	2	0	0.788	0.425309	173.4	136.6	28.58	18.13	127	119.3	100.8	151.4	79.3	91.8	High	High	High	High	High	High	1
FALSE	High	Master Protein	PF3D7_0830500.1-p1	transcript=PF3D7_0830500.1 | gene=PF3D7_0830500 | organism=Plasmodium_falciparum_3D7 | gene_product=sporozoite and liver stage tryptophan-rich protein, putative | transcript_product=sporozoite and liver stage tryptophan-rich protein, putative | location=Pf3D7_08_v3:1296134-1298328(-) | protein_length=675 | sequence_SO=chromosome | SO=protein_coding_gene | is_pseudo=false	0	7.871	4	3	3	3	675	80.4	6.16	8.24	3	0	0.788	0.355704	316.3	249.2	11.22	12.87	235.8	161.1	240.2	225.4	192.7	204.7	High	High	High	High	High	High	1
FALSE	High	Master Protein	PF3D7_0927900.1-p1	transcript=PF3D7_0927900.1 | gene=PF3D7_0927900 | organism=Plasmodium_falciparum_3D7 | gene_product=phosphatidylserine decarboxylase | transcript_product=phosphatidylserine decarboxylase | location=Pf3D7_09_v3:1131074-1132135(-) | protein_length=353 | sequence_SO=chromosome | SO=protein_coding_gene | is_pseudo=false	0	17.078	9	3	4	3	353	41.5	9.38	13.51	3	0	0.791	0.284867	599.3	474.3	5.06	11	458.7	290.3	475	451.6	368.6	409.6	High	High	High	High	High	High	1
FALSE	High	Master Protein	PF3D7_1426100.1-p1	transcript=PF3D7_1426100.1 | gene=PF3D7_1426100 | organism=Plasmodium_falciparum_3D7 | gene_product=transcription factor BTF3, putative | transcript_product=transcription factor BTF3, putative | location=Pf3D7_14_v3:1018745-1019260(-) | protein_length=171 | sequence_SO=chromosome | SO=protein_coding_gene | is_pseudo=false	0	13.394	20	3	4	3	171	19.4	8.98	12.81	3	0	0.791	0.333854	681.9	539.1	12.1	13.94	446.2	350.9	601.5	454.3	314.3	514.3	High	High	High	High	High	High	1
FALSE	High	Master Protein	PF3D7_1436300.1-p1	transcript=PF3D7_1436300.1 | gene=PF3D7_1436300 | organism=Plasmodium_falciparum_3D7 | gene_product=translocon component PTEX150 | transcript_product=translocon component PTEX150 | location=Pf3D7_14_v3:1479777-1482758(+) | protein_length=993 | sequence_SO=chromosome | SO=protein_coding_gene | is_pseudo=false	0	91.905	19	16	22	16	993	112.3	4.4	69.43	16	0	0.792	0.355704	3826.6	3032	11.26	10.29	2802	1824.7	3081.1	2984.1	2294.1	2663.6	High	High	High	High	High	High	1
FALSE	High	Master Protein	PF3D7_0935900.1-p1	transcript=PF3D7_0935900.1 | gene=PF3D7_0935900 | organism=Plasmodium_falciparum_3D7 | gene_product=ring-exported protein 1 | transcript_product=ring-exported protein 1 | location=Pf3D7_09_v3:1420483-1422807(-) | protein_length=713 | sequence_SO=chromosome | SO=protein_coding_gene | is_pseudo=false	0	34.21	34	10	11	10	713	83	5.59	28.17	10	0	0.792	0.305817	1916.4	1518.1	11.31	7.44	1413.6	1043.9	1470.2	1492.4	1116.1	1286.9	High	High	High	High	High	High	1
FALSE	High	Master Protein	PF3D7_1323600.1-p1	transcript=PF3D7_1323600.1 | gene=PF3D7_1323600 | organism=Plasmodium_falciparum_3D7 | gene_product=conserved protein, unknown function | transcript_product=conserved protein, unknown function | location=Pf3D7_13_v3:978965-980221(+) | protein_length=418 | sequence_SO=chromosome | SO=protein_coding_gene | is_pseudo=false	0	6.357	6	2	2	2	418	48.6	8.47	4.9	2	0	0.793	0.430977	382.3	303.2	16.49	17.05	307.7	169.2	331.7	262.7	241.4	290.4	High	High	High	High	High	High	1
FALSE	High	Master Protein	PF3D7_1330600.1-p1	transcript=PF3D7_1330600.1 | gene=PF3D7_1330600 | organism=Plasmodium_falciparum_3D7 | gene_product=elongation factor Tu, putative | transcript_product=elongation factor Tu, putative | location=Pf3D7_13_v3:1287891-1289408(-) | protein_length=505 | sequence_SO=chromosome | SO=protein_coding_gene | is_pseudo=false	0.004	3.112	2	1	1	1	505	57.6	8.78	3.26	1	0	0.793	0.405061	217.5	172.5	11.51	21.16	150.3	108.6	178.1	123.3	122.4	135.2	High	High	High	High	High	High	1
FALSE	High	Master Protein	PF3D7_1311400.1-p1	transcript=PF3D7_1311400.1 | gene=PF3D7_1311400 | organism=Plasmodium_falciparum_3D7 | gene_product=AP-1 complex subunit mu-1 | transcript_product=AP-1 complex subunit mu-1 | location=Pf3D7_13_v3:487511-488824(+) | protein_length=437 | sequence_SO=chromosome | SO=protein_coding_gene | is_pseudo=false	0.004	2.517	2	1	1	1	437	50.8	9.09	3.44	1	0	0.794	0.28333	349.3	277.3	2.28	8.7	246.5	159.8	282.2	266.3	207.1	236.8	High	High	High	High	High	High	1
FALSE	Medium	Master Protein	PF3D7_0417500.1-p1	transcript=PF3D7_0417500.1 | gene=PF3D7_0417500 | organism=Plasmodium_falciparum_3D7 | gene_product=memo-like protein | transcript_product=memo-like protein | location=Pf3D7_04_v3:777200-779424(-) | protein_length=296 | sequence_SO=chromosome | SO=protein_coding_gene | is_pseudo=false	0.028	1.181	4	1	1	1	296	34.3	7.44	2.11	1	0	0.794	0.413802	95.7	76	15.54	22.54	64	56.7	81	75.4	49.3	52.9	High	High	High	High	High	High	1
FALSE	High	Master Protein	PF3D7_1118200.1-p1	transcript=PF3D7_1118200.1 | gene=PF3D7_1118200 | organism=Plasmodium_falciparum_3D7 | gene_product=heat shock protein 90, putative | transcript_product=heat shock protein 90, putative | location=Pf3D7_11_v3:688766-691558(-) | protein_length=930 | sequence_SO=chromosome | SO=protein_coding_gene | is_pseudo=false	0	88.652	23	19	23	19	930	108.4	6.67	71.3	19	0	0.795	0.379631	5497.4	4367.8	15.95	14.15	4024.1	2879.3	4249.9	3407.3	3103.4	3845.5	High	High	High	High	High	High	1
FALSE	Medium	Master Protein	PF3D7_0726500.1-p1	transcript=PF3D7_0726500.1 | gene=PF3D7_0726500 | organism=Plasmodium_falciparum_3D7 | gene_product=ubiquitin carboxyl-terminal hydrolase, putative | transcript_product=ubiquitin carboxyl-terminal hydrolase, putative | location=Pf3D7_07_v3:1126556-1136577(-) | protein_length=3183 | sequence_SO=chromosome | SO=protein_coding_gene | is_pseudo=false	0.028	1.211	0	1	1	1	3183	372.9	7.91	2	1	0	0.797	0.393813	43.4	34.6	12.3	11.53	32.7	21.7	33.4	34.8	27.2	28.5	High	High	High	High	High	High	1
FALSE	High	Master Protein	PF3D7_0501000.1-p1	transcript=PF3D7_0501000.1 | gene=PF3D7_0501000 | organism=Plasmodium_falciparum_3D7 | gene_product=Plasmodium exported protein, unknown function | transcript_product=Plasmodium exported protein, unknown function | location=Pf3D7_05_v3:55841-56872(+) | protein_length=260 | sequence_SO=chromosome | SO=protein_coding_gene | is_pseudo=false	0	45.578	28	7	11	7	260	30.7	9.45	42.03	7	0	0.798	0.342611	2476.5	1976.4	9.33	15	1898.9	1155.5	2037.9	1662.9	1515.4	1812.7	High	High	High	High	High	High	1
FALSE	High	Master Protein	PF3D7_1001000.1-p1	transcript=PF3D7_1001000.1 | gene=PF3D7_1001000 | organism=Plasmodium_falciparum_3D7 | gene_product=Plasmodium exported protein (hyp12), unknown function | transcript_product=Plasmodium exported protein (hyp12), unknown function | location=Pf3D7_10_v3:63152-64032(+) | protein_length=231 | sequence_SO=chromosome | SO=protein_coding_gene | is_pseudo=false	0	15.297	19	4	4	4	231	27.6	8.98	11.84	4	0	0.798	0.28333	674.7	538.6	10.18	10.3	501.9	373.6	513.2	495.4	376.2	428.7	High	High	High	High	High	High	1
FALSE	High	Master Protein	PF3D7_0920800.1-p1	transcript=PF3D7_0920800.1 | gene=PF3D7_0920800 | organism=Plasmodium_falciparum_3D7 | gene_product=inosine-5'-monophosphate dehydrogenase | transcript_product=inosine-5'-monophosphate dehydrogenase | location=Pf3D7_09_v3:852525-854057(-) | protein_length=510 | sequence_SO=chromosome | SO=protein_coding_gene | is_pseudo=false	0	7.593	7	2	2	2	510	56.1	7.93	6.92	2	0	0.799	0.72419	150.8	120.5	9.12	26.79	91	76.3	124.6	114.3	77.8	103.8	High	High	High	High	High	High	1
FALSE	High	Master Protein	PF3D7_1358900.1-p1	transcript=PF3D7_1358900.1 | gene=PF3D7_1358900 | organism=Plasmodium_falciparum_3D7 | gene_product=GTP-binding protein, putative | transcript_product=GTP-binding protein, putative | location=Pf3D7_13_v3:2332196-2334915(-) | protein_length=367 | sequence_SO=chromosome | SO=protein_coding_gene | is_pseudo=false	0	6.389	5	1	1	1	367	41.5	9.22	3.74	1	0	0.799	0.459353	40.5	32.4	17.56	17.54	24.8	22.3	38.3	29.8	21.9	26.6	High	High	High	High	High	High	1
FALSE	High	Master Protein	PF3D7_1129900.1-p1	transcript=PF3D7_1129900.1 | gene=PF3D7_1129900 | organism=Plasmodium_falciparum_3D7 | gene_product=major facilitator superfamily-related transporter, putative | transcript_product=major facilitator superfamily-related transporter, putative | location=Pf3D7_11_v3:1156437-1158266(+) | protein_length=609 | sequence_SO=chromosome | SO=protein_coding_gene | is_pseudo=false	0	13.893	5	3	4	3	609	70.1	7.99	12.67	3	0	0.8	0.391574	990	792.4	11.47	13	749.9	491.7	765.4	742.2	629.2	656.9	High	High	High	High	High	High	1
FALSE	High	Master Protein	PF3D7_1367700.1-p1	transcript=PF3D7_1367700.1 | gene=PF3D7_1367700 | organism=Plasmodium_falciparum_3D7 | gene_product=alanine--tRNA ligase | transcript_product=alanine--tRNA ligase | location=Pf3D7_13_v3:2695655-2699881(+) | protein_length=1408 | sequence_SO=chromosome | SO=protein_coding_gene | is_pseudo=false	0	12.633	3	4	4	4	1408	165	8.87	12.83	4	0	0.802	0.408351	580.1	465.3	6.17	18.49	407.3	305.5	467.5	438.3	277.7	427.2	High	High	High	High	High	High	1
FALSE	High	Master Protein	PF3D7_1205600.1-p1	transcript=PF3D7_1205600.1 | gene=PF3D7_1205600 | organism=Plasmodium_falciparum_3D7 | gene_product=tetratricopeptide repeat protein, putative | transcript_product=tetratricopeptide repeat protein, putative | location=Pf3D7_12_v3:249336-251399(-) | protein_length=333 | sequence_SO=chromosome | SO=protein_coding_gene | is_pseudo=false	0.001	4.915	4	1	1	1	333	39	4.89	3.63	1	0	0.802	0.408351	196.9	158	5.62	15.77	125.3	96.6	160.1	165.5	97	128.5	High	High	High	High	High	High	1
FALSE	Medium	Master Protein	PF3D7_1005400.1-p1	transcript=PF3D7_1005400.1 | gene=PF3D7_1005400 | organism=Plasmodium_falciparum_3D7 | gene_product=conserved Plasmodium protein, unknown function | transcript_product=conserved Plasmodium protein, unknown function | location=Pf3D7_10_v3:234795-235745(-) | protein_length=266 | sequence_SO=chromosome | SO=protein_coding_gene | is_pseudo=false	0.019	1.504	3	1	1	1	266	31.8	9.73	2.29	1	0	0.802	0.633324	280.8	225.2	34.81	5.12	256.7	180.4	148.2	215.9	155.9	190.9	High	High	High	High	High	High	1
FALSE	High	Master Protein	PF3D7_1417500.1-p1	transcript=PF3D7_1417500.1 | gene=PF3D7_1417500 | organism=Plasmodium_falciparum_3D7 | gene_product=H/ACA ribonucleoprotein complex subunit 4, putative | transcript_product=H/ACA ribonucleoprotein complex subunit 4, putative | location=Pf3D7_14_v3:726979-728379(-) | protein_length=466 | sequence_SO=chromosome | SO=protein_coding_gene | is_pseudo=false	0.001	4.994	3	2	3	2	466	52.9	8.92	8.18	2	0	0.803	0.333854	193.3	155.2	8.47	11.8	144.1	93.9	152.8	147.6	116.9	120.6	High	High	High	High	High	High	1
FALSE	High	Master Protein	PF3D7_0502900.1-p1	transcript=PF3D7_0502900.1 | gene=PF3D7_0502900 | organism=Plasmodium_falciparum_3D7 | gene_product=Tim10/DDP family zinc finger protein, putative | transcript_product=Tim10/DDP family zinc finger protein, putative | location=Pf3D7_05_v3:123332-123904(-) | protein_length=82 | sequence_SO=chromosome | SO=protein_coding_gene | is_pseudo=false	0.004	2.473	18	1	1	1	82	9.6	5.99	2.52	1	0	0.803	0.362993	50.7	40.7	17.78	10.23	33.2	29.3	43.8	38.3	27.8	31.1	High	High	High	High	High	High	1
FALSE	High	Master Protein	PF3D7_0513600.1-p1	transcript=PF3D7_0513600.1 | gene=PF3D7_0513600 | organism=Plasmodium_falciparum_3D7 | gene_product=deoxyribodipyrimidine photo-lyase, putative | transcript_product=deoxyribodipyrimidine photo-lyase, putative | location=Pf3D7_05_v3:574941-578505(-) | protein_length=1113 | sequence_SO=chromosome | SO=protein_coding_gene | is_pseudo=false	0	15.777	5	5	6	5	1113	129.1	9.1	15.54	5	0	0.805	0.33295	1009.2	812.6	9.28	8.6	745	485.4	805.6	746.8	590.2	701.1	High	High	High	High	High	High	1
FALSE	High	Master Protein	PF3D7_0714500.1-p1	transcript=PF3D7_0714500.1 | gene=PF3D7_0714500 | organism=Plasmodium_falciparum_3D7 | gene_product=transcription elongation factor s-II, putative | transcript_product=transcription elongation factor s-II, putative | location=Pf3D7_07_v3:664956-666167(+) | protein_length=403 | sequence_SO=chromosome | SO=protein_coding_gene | is_pseudo=false	0	11.802	9	3	3	3	403	47.3	7.97	9.84	3	0	0.805	0.263605	467.6	376.5	7.26	7.2	324.5	251.8	359.9	370.3	246.2	293.6	High	High	High	High	High	High	1
FALSE	High	Master Protein	PF3D7_1319400.1-p1	transcript=PF3D7_1319400.1 | gene=PF3D7_1319400 | organism=Plasmodium_falciparum_3D7 | gene_product=conserved protein, unknown function | transcript_product=conserved protein, unknown function | location=Pf3D7_13_v3:801712-806029(+) | protein_length=1070 | sequence_SO=chromosome | SO=protein_coding_gene | is_pseudo=false	0.004	2.69	1	1	1	1	1070	127.6	7.44	3.16	1	0	0.806	0.263605	188.5	152	8.21	5.32	135.8	98.5	135.9	145.6	102	125.1	High	High	High	High	High	High	1
FALSE	High	Master Protein	PF3D7_0721100.1-p1	transcript=PF3D7_0721100.1 | gene=PF3D7_0721100 | organism=Plasmodium_falciparum_3D7 | gene_product=conserved protein, unknown function | transcript_product=conserved protein, unknown function | location=Pf3D7_07_v3:916434-917168(+) | protein_length=244 | sequence_SO=chromosome | SO=protein_coding_gene | is_pseudo=false	0	61.236	32	6	13	6	244	29.2	8.54	46.24	6	0	0.807	0.342204	3136.3	2530.7	9.27	17.28	2541.5	1401.5	2599.3	1991.9	1958	2268.6	High	High	High	High	High	High	1
FALSE	High	Master Protein	PF3D7_1014700.1-p1	transcript=PF3D7_1014700.1 | gene=PF3D7_1014700 | organism=Plasmodium_falciparum_3D7 | gene_product=prohibitin 2, putative | transcript_product=prohibitin 2, putative | location=Pf3D7_10_v3:595308-596222(+) | protein_length=304 | sequence_SO=chromosome | SO=protein_coding_gene | is_pseudo=false	0	12.07	8	2	3	2	304	34.8	9.69	10.55	2	0	0.807	0.452926	100.8	81.4	15.51	14.11	80.8	40.1	90.4	77.8	67.1	70.2	High	High	High	High	High	High	1
FALSE	High	Master Protein	PF3D7_1309300.1-p1	transcript=PF3D7_1309300.1 | gene=PF3D7_1309300 | organism=Plasmodium_falciparum_3D7 | gene_product=U4/U6 small nuclear ribonucleoprotein PRP3, putative | transcript_product=U4/U6 small nuclear ribonucleoprotein PRP3, putative | location=Pf3D7_13_v3:427457-429643(-) | protein_length=728 | sequence_SO=chromosome | SO=protein_coding_gene | is_pseudo=false	0	6.27	4	2	2	2	728	86.4	9.07	2.5	2	0	0.807	0.413802	67.5	54.5	21.55	18.59	42.2	43.1	61.1	46.9	40.3	41	High	High	High	High	High	High	1
FALSE	High	Master Protein	PF3D7_1036900.1-p1	transcript=PF3D7_1036900.1 | gene=PF3D7_1036900 | organism=Plasmodium_falciparum_3D7 | gene_product=conserved Plasmodium protein, unknown function | transcript_product=conserved Plasmodium protein, unknown function | location=Pf3D7_10_v3:1452599-1458006(-) | protein_length=1681 | sequence_SO=chromosome | SO=protein_coding_gene | is_pseudo=false	0	61.186	12	14	19	14	1681	192.6	9.26	45.36	14	0	0.809	0.28333	1586.9	1284.4	9.81	8.4	1166	852.7	1222.1	1164.5	912.8	1142.5	High	High	High	High	High	High	1
FALSE	High	Master Protein	PF3D7_1333000.1-p1	transcript=PF3D7_1333000.1 | gene=PF3D7_1333000 | organism=Plasmodium_falciparum_3D7 | gene_product=20 kDa chaperonin | transcript_product=20 kDa chaperonin | location=Pf3D7_13_v3:1355285-1357194(+) | protein_length=258 | sequence_SO=chromosome | SO=protein_coding_gene | is_pseudo=false	0	54.038	32	5	9	5	258	29	7.85	39.73	5	0	0.809	0.33295	1531.4	1239.7	8.08	8.1	1123.3	710.8	1266.9	1239.2	923.2	1072.3	High	High	High	High	High	High	1
FALSE	High	Master Protein	PF3D7_0731300.1-p1	transcript=PF3D7_0731300.1 | gene=PF3D7_0731300 | organism=Plasmodium_falciparum_3D7 | gene_product=Plasmodium exported protein (PHISTb), unknown function | transcript_product=Plasmodium exported protein (PHISTb), unknown function | location=Pf3D7_07_v3:1350032-1351149(+) | protein_length=317 | sequence_SO=chromosome | SO=protein_coding_gene | is_pseudo=false	0	17.604	17	5	5	5	317	37.7	8.76	16.14	5	0	0.809	0.33295	949	767.9	10.64	7.06	681	500.7	748.4	786.4	547.2	648.4	High	High	High	High	High	High	1
FALSE	High	Master Protein	PF3D7_1331700.1-p1	transcript=PF3D7_1331700.1 | gene=PF3D7_1331700 | organism=Plasmodium_falciparum_3D7 | gene_product=glutamine--tRNA ligase, putative | transcript_product=glutamine--tRNA ligase, putative | location=Pf3D7_13_v3:1319089-1321845(-) | protein_length=918 | sequence_SO=chromosome | SO=protein_coding_gene | is_pseudo=false	0	5.633	2	1	1	1	918	108.5	8.22	4.75	1	0	0.809	0.49825	83.2	67.3	15.82	20.88	48.3	46.6	72.9	58	46.7	54	High	High	High	High	High	High	1
FALSE	High	Master Protein	PF3D7_1206700.1-p1	transcript=PF3D7_1206700.1 | gene=PF3D7_1206700 | organism=Plasmodium_falciparum_3D7 | gene_product=eukaryotic translation initiation factor 5, putative | transcript_product=eukaryotic translation initiation factor 5, putative | location=Pf3D7_12_v3:301129-302826(-) | protein_length=565 | sequence_SO=chromosome | SO=protein_coding_gene | is_pseudo=false	0.007	2.338	1	1	1	1	565	64.5	5.81	3.09	1	0	0.809	0.296966	328.4	265.5	11.9	8.5	209.1	187	258.4	279.3	158.3	218.3	High	High	High	High	High	High	1
FALSE	Medium	Master Protein	PF3D7_0515900.1-p1	transcript=PF3D7_0515900.1 | gene=PF3D7_0515900 | organism=Plasmodium_falciparum_3D7 | gene_product=NLI interacting factor-like phosphatase, putative | transcript_product=NLI interacting factor-like phosphatase, putative | location=Pf3D7_05_v3:660150-661136(-) | protein_length=328 | sequence_SO=chromosome | SO=protein_coding_gene | is_pseudo=false	0.011	2.011	3	1	1	1	328	39.7	9.74	2.45	1	0	0.809	0.355704	217	175.6	10.21	8.29	149.1	106.7	178.8	169.9	114.9	149.3	High	High	High	High	High	High	1
FALSE	Medium	Master Protein	PF3D7_1149400.1-p1	transcript=PF3D7_1149400.1 | gene=PF3D7_1149400 | organism=Plasmodium_falciparum_3D7 | gene_product=Plasmodium exported protein, unknown function | transcript_product=Plasmodium exported protein, unknown function | location=Pf3D7_11_v3:1985870-1986639(-) | protein_length=209 | sequence_SO=chromosome | SO=protein_coding_gene | is_pseudo=false	0.012	1.82	6	1	1	1	209	25.4	9.42	2.24	1	0	0.809	0.384691	440.1	355.9	9.25	22.74	343.6	212.1	350.6	238.2	268	331.2	High	High	High	High	High	High	1
FALSE	High	Master Protein	PF3D7_0823200.1-p1	transcript=PF3D7_0823200.1 | gene=PF3D7_0823200 | organism=Plasmodium_falciparum_3D7 | gene_product=RNA-binding protein, putative | transcript_product=RNA-binding protein, putative | location=Pf3D7_08_v3:1022629-1023846(-) | protein_length=286 | sequence_SO=chromosome | SO=protein_coding_gene | is_pseudo=false	0	66.453	28	7	16	6	286	32.4	9.1	58.9	7	0	0.81	0.355704	2780.5	2251.5	10.86	13.32	2071	1256.7	2379	1896.9	1692.8	1966.4	High	High	High	High	High	High	1
FALSE	High	Master Protein	PF3D7_1218600.1-p1	transcript=PF3D7_1218600.1 | gene=PF3D7_1218600 | organism=Plasmodium_falciparum_3D7 | gene_product=arginine--tRNA ligase | transcript_product=arginine--tRNA ligase | location=Pf3D7_12_v3:732174-734959(-) | protein_length=590 | sequence_SO=chromosome | SO=protein_coding_gene | is_pseudo=false	0	12.693	7	3	3	3	590	68.4	6.89	7.16	3	0	0.81	0.476461	405.1	328	7.19	20.87	271.8	214.7	337.9	320.6	215.8	268.1	High	High	High	High	High	High	1
FALSE	High	Master Protein	PF3D7_1446900.1-p1	transcript=PF3D7_1446900.1 | gene=PF3D7_1446900 | organism=Plasmodium_falciparum_3D7 | gene_product=glutaminyl-peptide cyclotransferase, putative | transcript_product=glutaminyl-peptide cyclotransferase, putative | location=Pf3D7_14_v3:1924425-1926650(-) | protein_length=383 | sequence_SO=chromosome | SO=protein_coding_gene | is_pseudo=false	0	5.947	8	3	3	3	383	44.7	8.65	7.1	3	0	0.81	0.394515	425.4	344.5	8.18	21.95	313.8	208.7	332.8	228.7	257.3	291.9	High	High	High	High	High	High	1
FALSE	High	Master Protein	PF3D7_1008800.1-p1	transcript=PF3D7_1008800.1 | gene=PF3D7_1008800 | organism=Plasmodium_falciparum_3D7 | gene_product=nucleolar protein 5, putative | transcript_product=nucleolar protein 5, putative | location=Pf3D7_10_v3:365737-367146(-) | protein_length=469 | sequence_SO=chromosome | SO=protein_coding_gene | is_pseudo=false	0.001	3.805	3	2	2	2	469	53.4	9.6	6.12	2	0	0.81	0.361494	472.5	382.6	14.06	11.97	356.9	253.4	354	335.6	264.6	307.6	High	High	High	High	High	High	1
FALSE	Medium	Master Protein	PF3D7_1136800.1-p1	transcript=PF3D7_1136800.1 | gene=PF3D7_1136800 | organism=Plasmodium_falciparum_3D7 | gene_product=DnaJ protein, putative | transcript_product=DnaJ protein, putative | location=Pf3D7_11_v3:1449690-1451450(-) | protein_length=369 | sequence_SO=chromosome | SO=protein_coding_gene | is_pseudo=false	0.023	1.339	2	1	1	1	369	44.5	9.07	2.83	1	0	0.81	0.413537	272.9	221.1	16.51	15.15	219.8	146.4	195.4	186	172.2	186	High	High	High	High	High	High	1
FALSE	High	Master Protein	PF3D7_0523000.1-p1	transcript=PF3D7_0523000.1 | gene=PF3D7_0523000 | organism=Plasmodium_falciparum_3D7 | gene_product=multidrug resistance protein 1 | transcript_product=multidrug resistance protein 1 | location=Pf3D7_05_v3:957890-962149(+) | protein_length=1419 | sequence_SO=chromosome | SO=protein_coding_gene | is_pseudo=false	0	112.444	22	25	29	25	1419	162.2	8.84	87.3	25	0	0.811	0.355704	5648.6	4582	10.97	14.1	4719.5	2695	4545.6	4306.2	3709.8	4170.5	High	High	High	High	High	High	1
FALSE	High	Master Protein	PF3D7_1434800.1-p1	transcript=PF3D7_1434800.1 | gene=PF3D7_1434800 | organism=Plasmodium_falciparum_3D7 | gene_product=mitochondrial acidic protein MAM33, putative | transcript_product=mitochondrial acidic protein MAM33, putative | location=Pf3D7_14_v3:1410139-1410897(+) | protein_length=252 | sequence_SO=chromosome | SO=protein_coding_gene | is_pseudo=false	0	37.821	13	5	10	5	252	28.9	4.97	36.23	5	0	0.811	0.404172	2022.2	1640.1	10.3	18.54	1647.3	945.6	1660.4	1447.4	1350.1	1595.4	High	High	High	High	High	High	1
FALSE	High	Master Protein	PF3D7_0320800.1-p1	transcript=PF3D7_0320800.1 | gene=PF3D7_0320800 | organism=Plasmodium_falciparum_3D7 | gene_product=ATP-dependent RNA helicase DDX6 | transcript_product=ATP-dependent RNA helicase DDX6 | location=Pf3D7_03_v3:870817-872342(+) | protein_length=433 | sequence_SO=chromosome | SO=protein_coding_gene | is_pseudo=false	0	8.973	5	2	2	2	433	49.4	8.03	6.73	2	0	0.812	0.282979	457	371.1	5.7	8.62	345.5	204.4	372	332.8	264.3	324.2	High	High	High	High	High	High	1
FALSE	High	Master Protein	PF3D7_1303200.1-p1	transcript=PF3D7_1303200.1 | gene=PF3D7_1303200 | organism=Plasmodium_falciparum_3D7 | gene_product=SNARE protein, putative | transcript_product=SNARE protein, putative | location=Pf3D7_13_v3:160488-161660(-) | protein_length=208 | sequence_SO=chromosome | SO=protein_coding_gene | is_pseudo=false	0	8.445	20	3	4	3	208	24.9	6.21	5.93	3	0	0.812	0.355704	345.8	281	6.94	11.96	241.6	169.4	280.1	257.6	216.7	251.1	High	High	High	High	High	High	1
FALSE	High	Master Protein	PF3D7_1314500.1-p1	transcript=PF3D7_1314500.1 | gene=PF3D7_1314500 | organism=Plasmodium_falciparum_3D7 | gene_product=transmembrane emp24 domain-containing protein, putative | transcript_product=transmembrane emp24 domain-containing protein, putative | location=Pf3D7_13_v3:622691-623715(-) | protein_length=206 | sequence_SO=chromosome | SO=protein_coding_gene | is_pseudo=false	0	7.752	8	1	1	1	206	24.4	6.35	4.33	1	0	0.813	0.523474	156.9	127.6	13.19	20.81	130.3	66.7	135.8	125.2	117.8	104.6	High	High	High	High	High	High	1
FALSE	High	Master Protein	PF3D7_0801000.1-p1	transcript=PF3D7_0801000.1 | gene=PF3D7_0801000 | organism=Plasmodium_falciparum_3D7 | gene_product=Plasmodium exported protein (PHISTc) | transcript_product=Plasmodium exported protein (PHISTc) | location=Pf3D7_08_v3:84568-88422(-) | protein_length=1219 | sequence_SO=chromosome | SO=protein_coding_gene | is_pseudo=false	0	64.235	19	17	19	17	1219	147	6.05	50.91	17	0	0.814	0.33295	2752.3	2239.5	12.27	13.73	2047.5	1530	1947.9	1796.6	1598.2	1843.6	High	High	High	High	High	High	1
FALSE	High	Master Protein	PF3D7_0405600.1-p1	transcript=PF3D7_0405600.1 | gene=PF3D7_0405600 | organism=Plasmodium_falciparum_3D7 | gene_product=TMEM33 domain-containing protein, putative | transcript_product=TMEM33 domain-containing protein, putative | location=Pf3D7_04_v3:303329-305343(+) | protein_length=315 | sequence_SO=chromosome | SO=protein_coding_gene | is_pseudo=false	0	13.631	12	3	3	3	315	37.8	9.54	12.27	3	0	0.814	0.435973	700.9	570.4	13.69	13.95	529.7	359.1	525.3	500.5	447.4	499.9	High	High	High	High	High	High	1
FALSE	High	Master Protein	PF3D7_1208900.1-p1	transcript=PF3D7_1208900.1 | gene=PF3D7_1208900 | organism=Plasmodium_falciparum_3D7 | gene_product=protein phosphatase PPM11, putative | transcript_product=protein phosphatase PPM11, putative | location=Pf3D7_12_v3:415404-419732(+) | protein_length=1442 | sequence_SO=chromosome | SO=protein_coding_gene | is_pseudo=false	0.004	3.148	1	1	1	1	1442	166.8	6.49	2.92	1	0	0.814	0.404172	231.4	188.3	20.73	12.22	177	150.4	171.2	179.1	125.2	157.5	High	High	High	High	High	High	1
FALSE	High	Master Protein	PF3D7_1437700.1-p1	transcript=PF3D7_1437700.1 | gene=PF3D7_1437700 | organism=Plasmodium_falciparum_3D7 | gene_product=succinyl-CoA ligase, putative | transcript_product=succinyl-CoA ligase, putative | location=Pf3D7_14_v3:1525564-1528485(-) | protein_length=973 | sequence_SO=chromosome | SO=protein_coding_gene | is_pseudo=false	0	6.498	3	2	2	2	973	111.2	8.03	5.17	2	0	0.815	0.337543	207.7	169.3	12.46	9.44	136.1	106.7	184.7	151.2	119.6	154.2	High	High	High	High	High	High	1
FALSE	Medium	Master Protein	PF3D7_0615800.1-p1	transcript=PF3D7_0615800.1 | gene=PF3D7_0615800 | organism=Plasmodium_falciparum_3D7 | gene_product=conserved oligomeric Golgi complex subunit 4, putative | transcript_product=conserved oligomeric Golgi complex subunit 4, putative | location=Pf3D7_06_v3:657939-661789(-) | protein_length=1185 | sequence_SO=chromosome | SO=protein_coding_gene | is_pseudo=false	0.013	1.777	1	2	2	1	1185	141.1	6.19	3.16	2	0	0.815	0.408351	211.3	172.3	17.43	16.63	187.7	100	171.4	157.7	136.1	162.7	High	High	High	High	High	High	1
FALSE	High	Master Protein	PF3D7_0113000.1-p1	transcript=PF3D7_0113000.1 | gene=PF3D7_0113000 | organism=Plasmodium_falciparum_3D7 | gene_product=glutamic acid-rich protein GARP | transcript_product=glutamic acid-rich protein GARP | location=Pf3D7_01_v3:487892-490127(-) | protein_length=673 | sequence_SO=chromosome | SO=protein_coding_gene | is_pseudo=false	0.004	2.982	2	1	1	1	673	79.7	4.93	2.49	1	0	0.816	0.661961	104.5	85.2	24.38	14.38	65.2	58.5	94.6	73.8	66	77.8	High	High	High	High	High	High	1
FALSE	Medium	Master Protein	PF3D7_1453800.1-p1	transcript=PF3D7_1453800.1 | gene=PF3D7_1453800 | organism=Plasmodium_falciparum_3D7 | gene_product=glucose-6-phosphate dehydrogenase-6-phosphogluconolactonase | transcript_product=glucose-6-phosphate dehydrogenase-6-phosphogluconolactonase | location=Pf3D7_14_v3:2209792-2212524(-) | protein_length=910 | sequence_SO=chromosome | SO=protein_coding_gene | is_pseudo=false	0.037	1.067	1	1	1	1	910	106.9	6.86	2.24	1	0	0.816	0.536169	251	204.9	20.79	25.45	192.8	166.3	183.1	185.9	138.5	168.5	High	High	High	High	High	High	1
FALSE	High	Master Protein	PF3D7_0532300.1-p1	transcript=PF3D7_0532300.1 | gene=PF3D7_0532300 | organism=Plasmodium_falciparum_3D7 | gene_product=Plasmodium exported protein (PHISTb), unknown function | transcript_product=Plasmodium exported protein (PHISTb), unknown function | location=Pf3D7_05_v3:1308278-1309940(+) | protein_length=509 | sequence_SO=chromosome | SO=protein_coding_gene | is_pseudo=false	0	48.054	24	10	12	10	509	60.2	5.05	40.66	10	0	0.817	0.446347	2772.6	2264.5	14.47	12.6	2119.4	1221	2469.1	2148	1774.4	2064.2	High	High	High	High	High	High	1
FALSE	High	Master Protein	PF3D7_1133200.1-p1	transcript=PF3D7_1133200.1 | gene=PF3D7_1133200 | organism=Plasmodium_falciparum_3D7 | gene_product=conserved Plasmodium protein, unknown function | transcript_product=conserved Plasmodium protein, unknown function | location=Pf3D7_11_v3:1281284-1287633(-) | protein_length=2072 | sequence_SO=chromosome | SO=protein_coding_gene | is_pseudo=false	0	17.345	4	7	7	7	2072	244.9	5.72	17.59	7	0	0.817	0.361494	1173.6	958.5	13.1	15.76	881.3	642.2	884.4	772.4	661.6	772.2	High	High	High	High	High	High	1
FALSE	High	Master Protein	PF3D7_1420600.1-p1	transcript=PF3D7_1420600.1 | gene=PF3D7_1420600 | organism=Plasmodium_falciparum_3D7 | gene_product=pantothenate kinase 1 | transcript_product=pantothenate kinase 1 | location=Pf3D7_14_v3:854094-855963(-) | protein_length=519 | sequence_SO=chromosome | SO=protein_coding_gene | is_pseudo=false	0	5.24	4	2	2	2	519	59.9	7.84	4.83	2	0	0.817	0.793343	96.1	78.5	13.83	38.13	57	52.1	83.8	84.2	47.1	53.9	High	High	High	High	High	High	1
FALSE	High	Master Protein	PF3D7_1021900.1-p1	transcript=PF3D7_1021900.1 | gene=PF3D7_1021900 | organism=Plasmodium_falciparum_3D7 | gene_product=PHAX domain-containing protein, putative | transcript_product=PHAX domain-containing protein, putative | location=Pf3D7_10_v3:905473-912345(-) | protein_length=2290 | sequence_SO=chromosome | SO=protein_coding_gene | is_pseudo=false	0	65.001	10	19	21	19	2290	267.2	9.26	56.09	19	0	0.818	0.33295	3056.1	2498.7	8.4	13.9	2408.8	1508.3	2377.6	1972.3	1791	2150	High	High	High	High	High	High	1
FALSE	High	Master Protein	PF3D7_1409800.1-p1	transcript=PF3D7_1409800.1 | gene=PF3D7_1409800 | organism=Plasmodium_falciparum_3D7 | gene_product=CUGBP Elav-like family member 2, putative | transcript_product=CUGBP Elav-like family member 2, putative | location=Pf3D7_14_v3:383188-384732(+) | protein_length=514 | sequence_SO=chromosome | SO=protein_coding_gene | is_pseudo=false	0	18.542	9	5	6	5	514	59.2	7.5	16.93	5	0	0.818	0.263605	1498.4	1225.4	7.93	7.11	1120.1	758.5	1136.5	1082	805.5	1036.6	High	High	High	High	High	High	1
FALSE	High	Master Protein	PF3D7_1473200.1-p1	transcript=PF3D7_1473200.1 | gene=PF3D7_1473200 | organism=Plasmodium_falciparum_3D7 | gene_product=DnaJ protein, putative | transcript_product=DnaJ protein, putative | location=Pf3D7_14_v3:2981600-2982964(+) | protein_length=454 | sequence_SO=chromosome | SO=protein_coding_gene | is_pseudo=false	0	59.982	28	11	15	11	454	52.4	5.25	46.73	11	0	0.819	0.299395	2695.6	2206.7	5.2	9.64	1831.9	1356.4	2052.2	2277.3	1375.2	1817.6	High	High	High	High	High	High	1
FALSE	High	Master Protein	PF3D7_1037300.1-p1	transcript=PF3D7_1037300.1 | gene=PF3D7_1037300 | organism=Plasmodium_falciparum_3D7 | gene_product=ADP,ATP carrier protein 1 | transcript_product=ADP,ATP carrier protein 1 | location=Pf3D7_10_v3:1477940-1478845(-) | protein_length=301 | sequence_SO=chromosome | SO=protein_coding_gene | is_pseudo=false	0	34.106	25	7	11	7	301	33.7	9.66	32.86	7	0	0.819	0.346542	3154.8	2582.8	12.97	12.98	2617.3	1420.3	2690.6	2243.1	1955.4	2329.7	High	High	High	High	High	High	1
FALSE	High	Master Protein	PF3D7_1229500.1-p1	transcript=PF3D7_1229500.1 | gene=PF3D7_1229500 | organism=Plasmodium_falciparum_3D7 | gene_product=T-complex protein 1 subunit gamma | transcript_product=T-complex protein 1 subunit gamma | location=Pf3D7_12_v3:1211788-1213563(+) | protein_length=542 | sequence_SO=chromosome | SO=protein_coding_gene | is_pseudo=false	0	49.101	24	11	14	11	542	60.6	7.08	43.31	11	0	0.82	0.423097	2824.3	2315.1	6.77	17.07	1927.7	1392.9	2398.4	2056.4	1490.7	1999.4	High	High	High	High	High	High	1
FALSE	High	Master Protein	PF3D7_0716000.1-p1	transcript=PF3D7_0716000.1 | gene=PF3D7_0716000 | organism=Plasmodium_falciparum_3D7 | gene_product=RNA-binding protein, putative | transcript_product=RNA-binding protein, putative | location=Pf3D7_07_v3:703207-706584(+) | protein_length=1125 | sequence_SO=chromosome | SO=protein_coding_gene | is_pseudo=false	0.004	2.466	1	1	1	1	1125	132.6	8.76	2.71	1	0	0.82	0.382327	84.4	69.2	14.37	11.48	64.2	37.4	74	67.9	45.3	50.4	High	High	High	High	High	High	1
FALSE	Medium	Master Protein	PF3D7_1401200.1-p1	transcript=PF3D7_1401200.1 | gene=PF3D7_1401200 | organism=Plasmodium_falciparum_3D7 | gene_product=Plasmodium exported protein, unknown function | transcript_product=Plasmodium exported protein, unknown function | location=Pf3D7_14_v3:46833-47744(+) | protein_length=264 | sequence_SO=chromosome | SO=protein_coding_gene | is_pseudo=false	0.013	1.806	4	1	1	1	264	31.3	9.77	2.97	1	0	0.82	0.342204	524.9	430.3	8.79	10.45	396.3	262	403.7	415.2	327.5	385.7	High	High	High	High	High	High	1
FALSE	High	Master Protein	PF3D7_1015600.1-p1	transcript=PF3D7_1015600.1 | gene=PF3D7_1015600 | organism=Plasmodium_falciparum_3D7 | gene_product=heat shock protein 60 | transcript_product=heat shock protein 60 | location=Pf3D7_10_v3:627044-629040(-) | protein_length=580 | sequence_SO=chromosome | SO=protein_coding_gene | is_pseudo=false	0	151.986	49	25	37	25	580	62.5	7.12	123.98	25	0	0.821	0.355704	8432	6925.9	8.51	12.89	6510.1	3924.5	6955.9	6491.9	5328.3	6389.1	High	High	High	High	High	High	1
FALSE	High	Master Protein	PF3D7_0711000.1-p1	transcript=PF3D7_0711000.1 | gene=PF3D7_0711000 | organism=Plasmodium_falciparum_3D7 | gene_product=AAA family ATPase, CDC48 subfamily | transcript_product=AAA family ATPase, CDC48 subfamily | location=Pf3D7_07_v3:487281-490970(-) | protein_length=1229 | sequence_SO=chromosome | SO=protein_coding_gene | is_pseudo=false	0	20.395	4	4	5	3	1229	142	9	17.49	4	0	0.821	0.354277	450.4	369.7	7.2	12.2	320.7	212.9	368.8	320.3	276.7	326.3	High	High	High	High	High	High	1
FALSE	High	Master Protein	PF3D7_1362200.1-p1	transcript=PF3D7_1362200.1 | gene=PF3D7_1362200 | organism=Plasmodium_falciparum_3D7 | gene_product=RuvB-like helicase 3 | transcript_product=RuvB-like helicase 3 | location=Pf3D7_13_v3:2490386-2491837(-) | protein_length=483 | sequence_SO=chromosome | SO=protein_coding_gene | is_pseudo=false	0	17.977	11	4	6	4	483	54.6	5.44	17.57	4	0	0.821	0.28333	643.2	527.9	7.42	7.51	463.1	309.6	513	467.1	360.6	454.7	High	High	High	High	High	High	1
FALSE	High	Master Protein	PF3D7_0931400.1-p1	transcript=PF3D7_0931400.1 | gene=PF3D7_0931400 | organism=Plasmodium_falciparum_3D7 | gene_product=PUB domain-containing protein, putative | transcript_product=PUB domain-containing protein, putative | location=Pf3D7_09_v3:1263347-1264830(+) | protein_length=310 | sequence_SO=chromosome | SO=protein_coding_gene | is_pseudo=false	0	10.507	8	2	3	2	310	37.1	6.32	8.26	2	0	0.821	0.568096	255.9	210.1	14.22	22.13	149.4	143.6	200.4	235.7	120.4	159.9	High	High	High	High	High	High	1
FALSE	Medium	Master Protein	PF3D7_1345100.1-p1	transcript=PF3D7_1345100.1 | gene=PF3D7_1345100 | organism=Plasmodium_falciparum_3D7 | gene_product=thioredoxin 2 | transcript_product=thioredoxin 2 | location=Pf3D7_13_v3:1809736-1810521(-) | protein_length=157 | sequence_SO=chromosome | SO=protein_coding_gene | is_pseudo=false	0.015	1.635	6	1	1	1	157	18.6	9.76	2.28	1	0	0.821	0.355704	109.9	90.2	13.81	15.52	88.6	57.1	81.2	85.8	63.5	81.9	High	High	High	High	High	High	1
FALSE	Medium	Master Protein	PF3D7_1213900.1-p1	transcript=PF3D7_1213900.1 | gene=PF3D7_1213900 | organism=Plasmodium_falciparum_3D7 | gene_product=W2 domain-containing protein, putative | transcript_product=W2 domain-containing protein, putative | location=Pf3D7_12_v3:595167-598776(-) | protein_length=1137 | sequence_SO=chromosome | SO=protein_coding_gene | is_pseudo=false	0.023	1.339	1	1	1	1	1137	134.5	5.12	2.12	1	0	0.821	0.560028	84.2	69.1	25.13	26.86	64.8	57.8	61.9	56.5	50.5	52.6	High	High	High	High	High	High	1
FALSE	High	Master Protein	PF3D7_1409600.1-p1	transcript=PF3D7_1409600.1 | gene=PF3D7_1409600 | organism=Plasmodium_falciparum_3D7 | gene_product=histidine phosphatase, putative | transcript_product=histidine phosphatase, putative | location=Pf3D7_14_v3:374800-377106(+) | protein_length=768 | sequence_SO=chromosome | SO=protein_coding_gene | is_pseudo=false	0	14.481	7	4	4	4	768	92.7	7.34	14.54	4	0	0.822	0.46312	525.4	432.1	10.39	14.06	387.1	258.2	410.4	427.4	350.3	377.7	High	High	High	High	High	High	1
FALSE	High	Master Protein	PF3D7_0831400.1-p1	transcript=PF3D7_0831400.1 | gene=PF3D7_0831400 | organism=Plasmodium_falciparum_3D7 | gene_product=Plasmodium exported protein, unknown function | transcript_product=Plasmodium exported protein, unknown function | location=Pf3D7_08_v3:1344405-1345487(-) | protein_length=302 | sequence_SO=chromosome | SO=protein_coding_gene | is_pseudo=false	0	13.864	10	3	4	3	302	36.4	6.09	13.51	3	0	0.822	0.361494	893.7	735.1	12.44	5.14	690.3	444	690.7	721.5	513.6	647.5	High	High	High	High	High	High	1
FALSE	High	Master Protein	PF3D7_0702900.1-p1	transcript=PF3D7_0702900.1 | gene=PF3D7_0702900 | organism=Plasmodium_falciparum_3D7 | gene_product=centrin, putative | transcript_product=centrin, putative | location=Pf3D7_07_v3:113144-113948(-) | protein_length=107 | sequence_SO=chromosome | SO=protein_coding_gene | is_pseudo=false	0	9.72	13	1	2	1	107	12.6	4.49	6.48	1	0	0.822	0.355704	181.6	149.3	8.54	13.09	134.1	96.8	139.2	140	119.7	127.9	High	High	High	High	High	High	1
FALSE	Medium	Master Protein	PF3D7_0110400.1-p1	transcript=PF3D7_0110400.1 | gene=PF3D7_0110400 | organism=Plasmodium_falciparum_3D7 | gene_product=DNA-directed RNA polymerase II subunit RPB9, putative | transcript_product=DNA-directed RNA polymerase II subunit RPB9, putative | location=Pf3D7_01_v3:393875-394835(-) | protein_length=249 | sequence_SO=chromosome | SO=protein_coding_gene | is_pseudo=false	0.038	1.045	3	1	1	1	249	29.7	4.78	2.41	1	0	0.822	0.468541	231.8	190.5	11.77	19.66	160.9	126.8	189.1	163.5	125.5	160.9	High	High	High	High	High	High	1
FALSE	High	Master Protein	PF3D7_0202000.1-p1	transcript=PF3D7_0202000.1 | gene=PF3D7_0202000 | organism=Plasmodium_falciparum_3D7 | gene_product=knob-associated histidine-rich protein | transcript_product=knob-associated histidine-rich protein | location=Pf3D7_02_v3:103385-105796(-) | protein_length=654 | sequence_SO=chromosome | SO=protein_coding_gene | is_pseudo=false	0	57.192	15	8	10	8	654	71.3	9.09	39.05	8	0	0.823	0.529914	1563.4	1286.3	16.21	22.17	1324.9	786.4	1193.4	1075.6	1107.3	1254.4	High	High	High	High	High	High	1
FALSE	High	Master Protein	PF3D7_1445100.1-p1	transcript=PF3D7_1445100.1 | gene=PF3D7_1445100 | organism=Plasmodium_falciparum_3D7 | gene_product=histidine--tRNA ligase, putative | transcript_product=histidine--tRNA ligase, putative | location=Pf3D7_14_v3:1851656-1855054(-) | protein_length=1132 | sequence_SO=chromosome | SO=protein_coding_gene | is_pseudo=false	0	6.542	3	3	3	3	1132	133.6	7.74	7.6	3	0	0.823	0.461349	505.6	416.1	11.65	24.33	367.7	292.7	383	343.3	298.9	322.2	High	High	High	High	High	High	1
FALSE	High	Master Protein	PF3D7_1355100.1-p1	transcript=PF3D7_1355100.1 | gene=PF3D7_1355100 | organism=Plasmodium_falciparum_3D7 | gene_product=DNA replication licensing factor MCM6 | transcript_product=DNA replication licensing factor MCM6 | location=Pf3D7_13_v3:2187435-2190224(+) | protein_length=929 | sequence_SO=chromosome | SO=protein_coding_gene | is_pseudo=false	0	20.882	8	6	6	6	929	105.6	5.29	18.09	6	0	0.824	0.52743	1014	835.2	34.74	20.58	719.5	832.5	677.3	768.4	583.9	657.8	High	High	High	High	High	High	1
FALSE	High	Master Protein	PF3D7_0505500.1-p1	transcript=PF3D7_0505500.1 | gene=PF3D7_0505500 | organism=Plasmodium_falciparum_3D7 | gene_product=DNA mismatch repair protein MSH6, putative | transcript_product=DNA mismatch repair protein MSH6, putative | location=Pf3D7_05_v3:239456-243880(-) | protein_length=1350 | sequence_SO=chromosome | SO=protein_coding_gene | is_pseudo=false	0	10.051	3	4	5	4	1350	156.3	6.4	10.8	4	0	0.824	0.286814	482.2	397.4	7.08	9.59	325.5	231.6	435.8	376.7	259.4	338.6	High	High	High	High	High	High	1
FALSE	High	Master Protein	PF3D7_1001900.1-p1	transcript=PF3D7_1001900.1 | gene=PF3D7_1001900 | organism=Plasmodium_falciparum_3D7 | gene_product=Plasmodium exported protein (hyp16), unknown function | transcript_product=Plasmodium exported protein (hyp16), unknown function | location=Pf3D7_10_v3:99379-100361(-) | protein_length=276 | sequence_SO=chromosome | SO=protein_coding_gene | is_pseudo=false	0	7.731	5	1	2	1	276	32.1	7.24	7.07	1	0	0.824	0.499506	208.8	172	18.64	21.46	157.9	122.4	156.2	144.8	136.4	122.4	High	High	High	High	High	High	1
FALSE	High	Master Protein	PF3D7_0923800.1-p1	transcript=PF3D7_0923800.1 | gene=PF3D7_0923800 | organism=Plasmodium_falciparum_3D7 | gene_product=thioredoxin reductase | transcript_product=thioredoxin reductase | location=Pf3D7_09_v3:961933-963786(-) | protein_length=617 | sequence_SO=chromosome | SO=protein_coding_gene | is_pseudo=false	0	7.181	4	2	3	2	617	68.7	8.62	6.58	2	0	0.824	0.263605	147.2	121.4	9.26	6.19	104.8	83.6	117	118.8	79.7	97.3	High	High	High	High	High	High	1
FALSE	High	Master Protein	PF3D7_0501100.1-p1	transcript=PF3D7_0501100.1 | gene=PF3D7_0501100 | organism=Plasmodium_falciparum_3D7 | gene_product=co-chaperone J domain protein JDP | transcript_product=co-chaperone J domain protein JDP | location=Pf3D7_05_v3:58037-59726(-) | protein_length=402 | sequence_SO=chromosome | SO=protein_coding_gene | is_pseudo=false	0.001	4.886	6	2	2	2	402	46.3	7.83	6.11	2	0	0.824	0.337543	188.7	155.6	13.53	8.05	143.5	105.3	140.4	147.4	105.6	123.4	High	High	High	High	High	High	1
FALSE	High	Master Protein	PF3D7_1232100.1-p1	transcript=PF3D7_1232100.1 | gene=PF3D7_1232100 | organism=Plasmodium_falciparum_3D7 | gene_product=60 kDa chaperonin | transcript_product=60 kDa chaperonin | location=Pf3D7_12_v3:1328311-1331371(-) | protein_length=718 | sequence_SO=chromosome | SO=protein_coding_gene | is_pseudo=false	0	106.478	31	17	25	17	718	81.4	5.11	82.26	17	0	0.825	0.384691	4997.9	4121.8	8.86	13.72	3722.2	2280.4	4205.8	3720.2	3141.9	3915.5	High	High	High	High	High	High	1
FALSE	High	Master Protein	PF3D7_1024800.1-p1	transcript=PF3D7_1024800.1 | gene=PF3D7_1024800 | organism=Plasmodium_falciparum_3D7 | gene_product=exported protein 3 | transcript_product=exported protein 3 | location=Pf3D7_10_v3:1034685-1039079(+) | protein_length=1464 | sequence_SO=chromosome | SO=protein_coding_gene | is_pseudo=false	0	14.952	12	4	4	4	1464	171	4.51	10.52	4	0	0.825	0.410451	370.3	305.4	14.94	14.55	265.4	207.2	292.4	257.6	232.7	250	High	High	High	High	High	High	1
FALSE	High	Master Protein	PF3D7_0320100.1-p1	transcript=PF3D7_0320100.1 | gene=PF3D7_0320100 | organism=Plasmodium_falciparum_3D7 | gene_product=protein transport protein SEC22 | transcript_product=protein transport protein SEC22 | location=Pf3D7_03_v3:840362-841758(+) | protein_length=221 | sequence_SO=chromosome | SO=protein_coding_gene | is_pseudo=false	0	5.749	13	2	2	2	221	25.9	9.14	3.03	2	0	0.825	0.342611	279.3	230.6	8.29	12.63	204.8	130.9	228.9	194.2	164.4	214.3	High	High	High	High	High	High	1
FALSE	Medium	Master Protein	PF3D7_0603100.1-p1	transcript=PF3D7_0603100.1 | gene=PF3D7_0603100 | organism=Plasmodium_falciparum_3D7 | gene_product=RNA-binding protein, putative | transcript_product=RNA-binding protein, putative | location=Pf3D7_06_v3:125458-126816(-) | protein_length=452 | sequence_SO=chromosome | SO=protein_coding_gene | is_pseudo=false	0.028	1.195	2	1	1	1	452	53.5	6.7	2.56	1	0	0.825	0.626086	152.8	126.1	12.78	20.44	108.5	72.5	130.3	107.5	108.1	100.4	High	High	High	High	High	High	1
FALSE	High	Master Protein	PF3D7_0110700.1-p1	transcript=PF3D7_0110700.1 | gene=PF3D7_0110700 | organism=Plasmodium_falciparum_3D7 | gene_product=chromatin assembly factor 1 subunit C, putative | transcript_product=chromatin assembly factor 1 subunit C, putative | location=Pf3D7_01_v3:413760-415100(-) | protein_length=446 | sequence_SO=chromosome | SO=protein_coding_gene | is_pseudo=false	0	23.364	11	3	5	3	446	50.7	5.1	12.71	3	0	0.826	0.428917	258.1	213.3	8.53	15.74	159.4	121.5	210.6	221.8	123.7	177.5	High	High	High	High	High	High	1
FALSE	High	Master Protein	PF3D7_0909800.1-p1	transcript=PF3D7_0909800.1 | gene=PF3D7_0909800 | organism=Plasmodium_falciparum_3D7 | gene_product=small nuclear ribonucleoprotein Sm D3, putative | transcript_product=small nuclear ribonucleoprotein Sm D3, putative | location=Pf3D7_09_v3:445788-446329(+) | protein_length=116 | sequence_SO=chromosome | SO=protein_coding_gene | is_pseudo=false	0	10.542	25	2	2	2	116	13	9.83	7.29	2	0	0.826	0.533369	98.9	81.7	9.91	21.21	77	45.6	69.5	90.5	71.5	61.7	High	High	High	High	High	High	1
FALSE	High	Master Protein	PF3D7_1224300.1-p1	transcript=PF3D7_1224300.1 | gene=PF3D7_1224300 | organism=Plasmodium_falciparum_3D7 | gene_product=polyadenylate-binding protein 1, putative | transcript_product=polyadenylate-binding protein 1, putative | location=Pf3D7_12_v3:988628-991255(+) | protein_length=875 | sequence_SO=chromosome | SO=protein_coding_gene | is_pseudo=false	0	174.571	38	26	40	26	875	97.2	8.88	133.92	26	0	0.827	0.246122	8331.4	6888.1	4.57	4.77	6304.7	4028.4	6616	6763.7	4751.6	6065.5	High	High	High	High	High	High	1
FALSE	High	Master Protein	PF3D7_1037100.1-p1	transcript=PF3D7_1037100.1 | gene=PF3D7_1037100 | organism=Plasmodium_falciparum_3D7 | gene_product=pyruvate kinase 2 | transcript_product=pyruvate kinase 2 | location=Pf3D7_10_v3:1469990-1472227(-) | protein_length=745 | sequence_SO=chromosome | SO=protein_coding_gene | is_pseudo=false	0	11.241	8	4	4	4	745	86.6	7.96	11.76	4	0	0.827	0.342204	501.9	415.2	9.65	10.94	363.4	242.7	398.4	352.1	285.4	336.7	High	High	High	High	High	High	1
FALSE	High	Master Protein	PF3D7_0910800.1-p1	transcript=PF3D7_0910800.1 | gene=PF3D7_0910800 | organism=Plasmodium_falciparum_3D7 | gene_product=cytosolic Fe-S cluster assembly factor NBP35, putative | transcript_product=cytosolic Fe-S cluster assembly factor NBP35, putative | location=Pf3D7_09_v3:494163-495506(+) | protein_length=447 | sequence_SO=chromosome | SO=protein_coding_gene | is_pseudo=false	0	6.118	3	1	2	1	447	51	7.52	5.78	1	0	0.827	0.572015	244.8	202.4	13.83	19.56	181.7	111.1	212.2	169.7	166.4	194.6	High	High	High	High	High	High	1
FALSE	Medium	Master Protein	PF3D7_0515000.1-p1	transcript=PF3D7_0515000.1 | gene=PF3D7_0515000 | organism=Plasmodium_falciparum_3D7 | gene_product=pre-mRNA-splicing factor CWC2, putative | transcript_product=pre-mRNA-splicing factor CWC2, putative | location=Pf3D7_05_v3:620810-623356(-) | protein_length=848 | sequence_SO=chromosome | SO=protein_coding_gene | is_pseudo=false	0.013	1.795	1	1	1	1	848	98.3	5.71	2.35	1	0	0.827	0.299395	157.2	130	5.91	9.13	118.1	69.9	129.4	123.2	83.7	112.3	High	High	High	High	High	High	1
FALSE	High	Master Protein	PF3D7_0814200.1-p1	transcript=PF3D7_0814200.1 | gene=PF3D7_0814200 | organism=Plasmodium_falciparum_3D7 | gene_product=DNA/RNA-binding protein Alba 1 | transcript_product=DNA/RNA-binding protein Alba 1 | location=Pf3D7_08_v3:687340-688086(+) | protein_length=248 | sequence_SO=chromosome | SO=protein_coding_gene | is_pseudo=false	0	59.205	43	11	21	11	248	27.2	10.58	60.96	11	0	0.828	0.342204	2362.3	1955.5	8.51	11.44	1821.9	1023.9	1985.8	1807.6	1498.3	1753.6	High	High	High	High	High	High	1
FALSE	High	Master Protein	PF3D7_1301700.1-p1	transcript=PF3D7_1301700.1 | gene=PF3D7_1301700 | organism=Plasmodium_falciparum_3D7 | gene_product=CX3CL1-binding protein 2 | transcript_product=CX3CL1-binding protein 2 | location=Pf3D7_13_v3:99548-100521(+) | protein_length=245 | sequence_SO=chromosome | SO=protein_coding_gene | is_pseudo=false	0	9.829	14	2	2	2	245	28.2	9.91	8.92	2	0	0.828	0.305817	419.9	347.8	9.37	8.65	295.9	215.6	337.1	303.8	234.8	315.4	High	High	High	High	High	High	1
FALSE	High	Master Protein	PF3D7_1423700.1-p1	transcript=PF3D7_1423700.1 | gene=PF3D7_1423700 | organism=Plasmodium_falciparum_3D7 | gene_product=conserved Plasmodium protein, unknown function | transcript_product=conserved Plasmodium protein, unknown function | location=Pf3D7_14_v3:959074-963750(-) | protein_length=1558 | sequence_SO=chromosome | SO=protein_coding_gene | is_pseudo=false	0	37.965	9	12	13	12	1558	183.5	6.92	32.55	12	0	0.829	0.263605	2049.2	1699.3	4.86	5.53	1474.8	1040.4	1611.4	1558.5	1146.7	1471	High	High	High	High	High	High	1
FALSE	High	Master Protein	PF3D7_1344800.1-p1	transcript=PF3D7_1344800.1 | gene=PF3D7_1344800 | organism=Plasmodium_falciparum_3D7 | gene_product=aspartate carbamoyltransferase | transcript_product=aspartate carbamoyltransferase | location=Pf3D7_13_v3:1796274-1797709(+) | protein_length=375 | sequence_SO=chromosome | SO=protein_coding_gene | is_pseudo=false	0	32.942	15	6	10	6	375	43.2	8.43	33.36	6	0	0.829	0.33295	1959.3	1623.4	8.38	8.23	1434.1	906	1627	1574	1169.1	1447.9	High	High	High	High	High	High	1
FALSE	High	Master Protein	PF3D7_1302000.1-p1	transcript=PF3D7_1302000.1 | gene=PF3D7_1302000 | organism=Plasmodium_falciparum_3D7 | gene_product=EMP1-trafficking protein | transcript_product=EMP1-trafficking protein | location=Pf3D7_13_v3:112792-113815(-) | protein_length=312 | sequence_SO=chromosome | SO=protein_coding_gene | is_pseudo=false	0	27.76	20	4	5	4	312	36.5	8.73	16.12	4	0	0.829	0.382327	669.1	554.4	13.51	7.4	485.4	367.4	521.9	532.2	403.6	473.8	High	High	High	High	High	High	1
FALSE	High	Master Protein	PF3D7_0424600.1-p1	transcript=PF3D7_0424600.1 | gene=PF3D7_0424600 | organism=Plasmodium_falciparum_3D7 | gene_product=Plasmodium exported protein (PHISTb) | transcript_product=Plasmodium exported protein (PHISTb) | location=Pf3D7_04_v3:1113345-1114486(-) | protein_length=309 | sequence_SO=chromosome | SO=protein_coding_gene | is_pseudo=false	0	43.365	29	7	12	7	309	35.9	8.57	34.01	7	0	0.83	0.355704	2539.9	2108.8	11.46	10.5	1950.5	1335	1871.5	2011.8	1563.6	1664.8	High	High	High	High	High	High	1
FALSE	High	Master Protein	PF3D7_0936800.1-p1	transcript=PF3D7_0936800.1 | gene=PF3D7_0936800 | organism=Plasmodium_falciparum_3D7 | gene_product=Plasmodium exported protein (PHISTc), unknown function | transcript_product=Plasmodium exported protein (PHISTc), unknown function | location=Pf3D7_09_v3:1458392-1459862(+) | protein_length=383 | sequence_SO=chromosome | SO=protein_coding_gene | is_pseudo=false	0	29.565	13	6	7	6	383	45.5	9.7	26.92	6	0	0.83	0.375575	2115.5	1756.1	11.44	12.02	1706.3	903.5	1811.6	1655	1383.9	1516.9	High	High	High	High	High	High	1
FALSE	High	Master Protein	PF3D7_1334200.1-p1	transcript=PF3D7_1334200.1 | gene=PF3D7_1334200 | organism=Plasmodium_falciparum_3D7 | gene_product=chaperone binding protein, putative | transcript_product=chaperone binding protein, putative | location=Pf3D7_13_v3:1398271-1399845(+) | protein_length=524 | sequence_SO=chromosome | SO=protein_coding_gene | is_pseudo=false	0	11.497	6	3	3	3	524	62.6	8.24	11.74	3	0	0.83	0.483136	464.3	385.3	12.8	15.67	263.5	245.4	371.9	400.2	217.2	320.8	High	High	High	High	High	High	1
FALSE	High	Master Protein	PF3D7_1234800.1-p1	transcript=PF3D7_1234800.1 | gene=PF3D7_1234800 | organism=Plasmodium_falciparum_3D7 | gene_product=splicing factor 3B subunit 3, putative | transcript_product=splicing factor 3B subunit 3, putative | location=Pf3D7_12_v3:1452606-1457227(+) | protein_length=1329 | sequence_SO=chromosome | SO=protein_coding_gene | is_pseudo=false	0	7.079	3	4	4	4	1329	151.7	5.88	10.25	4	0	0.83	0.299395	538.6	447.3	10.51	6.66	436.1	262.6	424.1	414	311.8	394.9	High	High	High	High	High	High	1
FALSE	High	Master Protein	PF3D7_1013600.1-p1	transcript=PF3D7_1013600.1 | gene=PF3D7_1013600 | organism=Plasmodium_falciparum_3D7 | gene_product=conserved Plasmodium protein, unknown function | transcript_product=conserved Plasmodium protein, unknown function | location=Pf3D7_10_v3:533109-539825(+) | protein_length=2238 | sequence_SO=chromosome | SO=protein_coding_gene | is_pseudo=false	0	6.023	1	3	3	3	2238	269.1	8.57	8.32	3	0	0.83	0.361494	357.4	296.5	8.25	15.34	275.2	162.8	301.3	244.3	229	253.1	High	High	High	High	High	High	1
FALSE	High	Master Protein	PF3D7_1352000.1-p1	transcript=PF3D7_1352000.1 | gene=PF3D7_1352000 | organism=Plasmodium_falciparum_3D7 | gene_product=GTP-binding protein, putative | transcript_product=GTP-binding protein, putative | location=Pf3D7_13_v3:2069317-2075337(+) | protein_length=2006 | sequence_SO=chromosome | SO=protein_coding_gene | is_pseudo=false	0.007	2.454	1	1	1	1	2006	239.9	6.04	2.21	1	0	0.83	0.361494	92.8	77	14.16	14.03	66.6	51.6	61.2	61.6	54.9	63	High	High	High	High	High	High	1
FALSE	High	Master Protein	PF3D7_0308200.1-p1	transcript=PF3D7_0308200.1 | gene=PF3D7_0308200 | organism=Plasmodium_falciparum_3D7 | gene_product=T-complex protein 1 subunit eta | transcript_product=T-complex protein 1 subunit eta | location=Pf3D7_03_v3:362342-364233(-) | protein_length=539 | sequence_SO=chromosome | SO=protein_coding_gene | is_pseudo=false	0	15.548	9	4	5	4	539	59.5	5.63	12.39	4	0	0.831	0.635585	562.7	467.4	20.67	31.78	407.8	387.8	439.4	433.9	323.9	370.7	High	High	High	High	High	High	1
FALSE	High	Master Protein	PF3D7_1102500.1-p1	transcript=PF3D7_1102500.1 | gene=PF3D7_1102500 | organism=Plasmodium_falciparum_3D7 | gene_product=gametocyte exported protein 2 | transcript_product=gametocyte exported protein 2 | location=Pf3D7_11_v3:119412-121506(-) | protein_length=624 | sequence_SO=chromosome | SO=protein_coding_gene | is_pseudo=false	0	10.141	5	3	3	3	624	73.8	6.02	8.3	3	0	0.831	0.28333	310.5	258	5.3	8.1	221.3	146.7	256.7	242.2	178.4	237.7	High	High	High	High	High	High	1
FALSE	High	Master Protein	PF3D7_0718500.1-p1	transcript=PF3D7_0718500.1 | gene=PF3D7_0718500 | organism=Plasmodium_falciparum_3D7 | gene_product=prefoldin subunit 3, putative | transcript_product=prefoldin subunit 3, putative | location=Pf3D7_07_v3:824445-825884(+) | protein_length=192 | sequence_SO=chromosome | SO=protein_coding_gene | is_pseudo=false	0	7.582	8	1	2	1	192	22.6	7.06	6.54	1	0	0.831	0.679479	172.1	143	9.06	20.24	105	84.6	148.3	137.9	95.4	119.1	High	High	High	High	High	High	1
FALSE	High	Master Protein	PF3D7_0320500.1-p1	transcript=PF3D7_0320500.1 | gene=PF3D7_0320500 | organism=Plasmodium_falciparum_3D7 | gene_product=nicotinamidase, putative | transcript_product=nicotinamidase, putative | location=Pf3D7_03_v3:860813-862102(+) | protein_length=429 | sequence_SO=chromosome | SO=protein_coding_gene | is_pseudo=false	0.004	2.669	2	1	1	1	429	50.1	5.52	2.89	1	0	0.831	0.850438	173.4	144.1	13.68	31.63	104.6	98	145.5	144.2	88	124.5	High	High	High	High	High	High	1
FALSE	High	Master Protein	PF3D7_1456800.1-p1	transcript=PF3D7_1456800.1 | gene=PF3D7_1456800 | organism=Plasmodium_falciparum_3D7 | gene_product=V-type H(+)-translocating pyrophosphatase, putative | transcript_product=V-type H(+)-translocating pyrophosphatase, putative | location=Pf3D7_14_v3:2329933-2332086(-) | protein_length=717 | sequence_SO=chromosome | SO=protein_coding_gene | is_pseudo=false	0	78.014	16	11	16	11	717	76.4	6.54	52.23	11	0	0.832	0.391574	4449.8	3701.1	10.48	11.77	3409.8	2143.2	3547.2	3620.1	2833	3271.8	High	High	High	High	High	High	1
FALSE	High	Master Protein	PF3D7_0320300.1-p1	transcript=PF3D7_0320300.1 | gene=PF3D7_0320300 | organism=Plasmodium_falciparum_3D7 | gene_product=T-complex protein 1 subunit epsilon | transcript_product=T-complex protein 1 subunit epsilon | location=Pf3D7_03_v3:845713-847320(+) | protein_length=535 | sequence_SO=chromosome | SO=protein_coding_gene | is_pseudo=false	0	33.505	17	9	12	9	535	59.1	5.99	30.34	9	0	0.832	0.488389	2662.1	2214	7.15	17.68	1647.8	1319.9	2110.6	2151.9	1248.2	1969.7	High	High	High	High	High	High	1
FALSE	High	Master Protein	PF3D7_1118500.1-p1	transcript=PF3D7_1118500.1 | gene=PF3D7_1118500 | organism=Plasmodium_falciparum_3D7 | gene_product=nucleolar protein 56, putative | transcript_product=nucleolar protein 56, putative | location=Pf3D7_11_v3:703175-704959(+) | protein_length=594 | sequence_SO=chromosome | SO=protein_coding_gene | is_pseudo=false	0	13.268	8	4	4	4	594	69.3	5.91	14.32	4	0	0.832	0.263605	785.3	653.2	6.81	6	578.8	395.9	602.8	594.8	430.2	589.7	High	High	High	High	High	High	1
FALSE	High	Master Protein	PF3D7_1466400.1-p1	transcript=PF3D7_1466400.1 | gene=PF3D7_1466400 | organism=Plasmodium_falciparum_3D7 | gene_product=AP2 domain transcription factor AP2-EXP | transcript_product=AP2 domain transcription factor AP2-EXP | location=Pf3D7_14_v3:2714844-2717285(-) | protein_length=813 | sequence_SO=chromosome | SO=protein_coding_gene | is_pseudo=false	0	11.329	2	2	3	2	813	92	8.41	9.36	2	0	0.832	0.337543	524.4	436.2	11.15	11.74	376.8	272.4	413	345.2	291	372.8	High	High	High	High	High	High	1
FALSE	High	Master Protein	PF3D7_1111100.1-p1	transcript=PF3D7_1111100.1 | gene=PF3D7_1111100 | organism=Plasmodium_falciparum_3D7 | gene_product=replication factor C subunit 5, putative | transcript_product=replication factor C subunit 5, putative | location=Pf3D7_11_v3:437171-438220(-) | protein_length=349 | sequence_SO=chromosome | SO=protein_coding_gene | is_pseudo=false	0.001	4.337	3	1	1	1	349	40.3	8.82	2.97	1	0	0.834	0.494153	117.2	97.7	15.3	22.52	90.6	49	113.7	78.3	85.7	85.2	High	High	High	High	High	High	1
FALSE	High	Master Protein	PF3D7_0311800.1-p1	transcript=PF3D7_0311800.1 | gene=PF3D7_0311800 | organism=Plasmodium_falciparum_3D7 | gene_product=ATP synthase F0 subunit d-like protein, putative | transcript_product=ATP synthase F0 subunit d-like protein, putative | location=Pf3D7_03_v3:506655-508846(+) | protein_length=609 | sequence_SO=chromosome | SO=protein_coding_gene | is_pseudo=false	0.004	3.109	1	1	1	1	609	73.5	6.23	3.07	1	0	0.834	0.413802	236.6	197.4	21.16	13.51	169.2	151.3	187.3	167.9	137.4	157.6	High	High	High	High	High	High	1
FALSE	High	Master Protein	PF3D7_1006200.1-p1	transcript=PF3D7_1006200.1 | gene=PF3D7_1006200 | organism=Plasmodium_falciparum_3D7 | gene_product=DNA/RNA-binding protein Alba 3 | transcript_product=DNA/RNA-binding protein Alba 3 | location=Pf3D7_10_v3:262150-262997(-) | protein_length=107 | sequence_SO=chromosome | SO=protein_coding_gene | is_pseudo=false	0	62.696	64	8	16	8	107	12	9.31	53.67	8	0	0.835	0.391574	4235.2	3536.2	10.63	8.98	3203.1	1693.3	3518.3	3636.7	2635.9	2973.2	High	High	High	High	High	High	1
FALSE	High	Master Protein	PF3D7_1134800.1-p1	transcript=PF3D7_1134800.1 | gene=PF3D7_1134800 | organism=Plasmodium_falciparum_3D7 | gene_product=coatomer subunit delta | transcript_product=coatomer subunit delta | location=Pf3D7_11_v3:1367186-1368809(+) | protein_length=487 | sequence_SO=chromosome | SO=protein_coding_gene | is_pseudo=false	0	24.858	18	7	7	7	487	56.8	5.9	20.32	7	0	0.835	0.299395	970.5	810.6	1.85	9.02	693.7	470.3	763.5	715.5	574.1	693.2	High	High	High	High	High	High	1
FALSE	High	Master Protein	PF3D7_1106000.1-p1	transcript=PF3D7_1106000.1 | gene=PF3D7_1106000 | organism=Plasmodium_falciparum_3D7 | gene_product=RuvB-like helicase 2 | transcript_product=RuvB-like helicase 2 | location=Pf3D7_11_v3:255714-257141(-) | protein_length=475 | sequence_SO=chromosome | SO=protein_coding_gene | is_pseudo=false	0	10.588	7	2	2	2	475	53.4	7.12	6.46	2	0	0.835	0.355704	296.4	247.5	6.65	11.68	210.7	154.6	235.9	236.5	163	209	High	High	High	High	High	High	1
FALSE	High	Master Protein	PF3D7_0519700.1-p1	transcript=PF3D7_0519700.1 | gene=PF3D7_0519700 | organism=Plasmodium_falciparum_3D7 | gene_product=FoP domain-containing protein, putative | transcript_product=FoP domain-containing protein, putative | location=Pf3D7_05_v3:817066-819139(+) | protein_length=192 | sequence_SO=chromosome | SO=protein_coding_gene | is_pseudo=false	0	9.378	21	4	5	4	192	22.7	10.83	7.84	4	0	0.835	0.382327	1313.8	1096.6	9.84	14.96	1030.4	651.2	932.9	976	819.9	1065.4	High	High	High	High	High	High	1
FALSE	High	Master Protein	PF3D7_0808400.1-p1	transcript=PF3D7_0808400.1 | gene=PF3D7_0808400 | organism=Plasmodium_falciparum_3D7 | gene_product=coatomer subunit epsilon, putative | transcript_product=coatomer subunit epsilon, putative | location=Pf3D7_08_v3:423527-424536(+) | protein_length=278 | sequence_SO=chromosome | SO=protein_coding_gene | is_pseudo=false	0.007	2.274	3	1	1	1	278	33.1	4.72	2.69	1	0	0.835	0.355704	114	95.2	9.86	12.84	83.5	63.7	88	97	75.7	77	High	High	High	High	High	High	1
FALSE	High	Master Protein	PF3D7_1366900.1-p1	transcript=PF3D7_1366900.1 | gene=PF3D7_1366900 | organism=Plasmodium_falciparum_3D7 | gene_product=conserved protein, unknown function | transcript_product=conserved protein, unknown function | location=Pf3D7_13_v3:2675590-2677966(+) | protein_length=685 | sequence_SO=chromosome | SO=protein_coding_gene | is_pseudo=false	0	18.034	6	4	5	4	685	78.5	9.38	14.34	4	0	0.836	0.33295	736.7	616.2	10.55	7.83	553.1	389.6	522.3	566.6	419.9	571.1	High	High	High	High	High	High	1
FALSE	High	Master Protein	PF3D7_1130700.1-p1	transcript=PF3D7_1130700.1 | gene=PF3D7_1130700 | organism=Plasmodium_falciparum_3D7 | gene_product=structural maintenance of chromosomes protein 1, putative | transcript_product=structural maintenance of chromosomes protein 1, putative | location=Pf3D7_11_v3:1180160-1185616(-) | protein_length=1818 | sequence_SO=chromosome | SO=protein_coding_gene | is_pseudo=false	0	9.305	2	3	3	3	1818	214.5	7.46	9.45	3	0	0.836	0.418125	88.3	73.8	14.96	15.58	67.7	47.5	65.2	59.2	51.7	58.6	High	High	High	High	High	High	1
FALSE	High	Master Protein	PF3D7_1139900.1-p1	transcript=PF3D7_1139900.1 | gene=PF3D7_1139900 | organism=Plasmodium_falciparum_3D7 | gene_product=ER membrane protein complex subunit 8, putative | transcript_product=ER membrane protein complex subunit 8, putative | location=Pf3D7_11_v3:1593966-1594951(+) | protein_length=198 | sequence_SO=chromosome | SO=protein_coding_gene | is_pseudo=false	0.004	2.568	4	1	1	1	198	23.2	6.06	2.14	1	0	0.836	0.369654	146.5	122.5	11.84	15.35	112.3	77.1	102.4	122.8	78.6	120.6	High	High	High	High	High	High	1
FALSE	High	Master Protein	PF3D7_1125200.1-p1	transcript=PF3D7_1125200.1 | gene=PF3D7_1125200 | organism=Plasmodium_falciparum_3D7 | gene_product=ubiquitin-like domain-containing protein, putative | transcript_product=ubiquitin-like domain-containing protein, putative | location=Pf3D7_11_v3:989159-990301(-) | protein_length=238 | sequence_SO=chromosome | SO=protein_coding_gene | is_pseudo=false	0.004	2.516	3	1	1	1	238	28.2	9.76	2.72	1	0	0.836	0.355704	257.3	215.2	9.82	11.98	186.5	127.7	200.9	179.2	150	174.7	High	High	High	High	High	High	1
FALSE	High	Master Protein	PF3D7_0109800.1-p1	transcript=PF3D7_0109800.1 | gene=PF3D7_0109800 | organism=Plasmodium_falciparum_3D7 | gene_product=phenylalanine--tRNA ligase alpha subunit | transcript_product=phenylalanine--tRNA ligase alpha subunit | location=Pf3D7_01_v3:380697-382424(+) | protein_length=575 | sequence_SO=chromosome | SO=protein_coding_gene | is_pseudo=false	0	8.857	6	3	3	3	575	67.7	8.56	6.36	3	0	0.837	0.391574	234.2	196.1	12.88	17.53	159.5	138.4	194.6	167.4	123.2	173.6	High	High	High	High	High	High	1
FALSE	High	Master Protein	PF3D7_1445900.1-p1	transcript=PF3D7_1445900.1 | gene=PF3D7_1445900 | organism=Plasmodium_falciparum_3D7 | gene_product=ATP-dependent RNA helicase DDX17 | transcript_product=ATP-dependent RNA helicase DDX17 | location=Pf3D7_14_v3:1885443-1888323(+) | protein_length=527 | sequence_SO=chromosome | SO=protein_coding_gene | is_pseudo=false	0	37.386	22	9	11	9	527	60	9.32	29.93	9	0	0.838	0.28333	2349.8	1970.2	8.52	6.41	1723.8	1209	1812.6	1740.3	1270.8	1698.5	High	High	High	High	High	High	1
FALSE	High	Master Protein	PF3D7_0932300.1-p1	transcript=PF3D7_0932300.1 | gene=PF3D7_0932300 | organism=Plasmodium_falciparum_3D7 | gene_product=M18 aspartyl aminopeptidase | transcript_product=M18 aspartyl aminopeptidase | location=Pf3D7_09_v3:1289315-1291027(-) | protein_length=570 | sequence_SO=chromosome | SO=protein_coding_gene | is_pseudo=false	0	13.195	8	5	5	5	570	65.6	7.06	13.11	5	0	0.838	0.430977	433.5	363.2	7.84	15.48	270.7	215.1	367.5	317.8	224.3	327	High	High	High	High	High	High	1
FALSE	High	Master Protein	PF3D7_1216200.1-p1	transcript=PF3D7_1216200.1 | gene=PF3D7_1216200 | organism=Plasmodium_falciparum_3D7 | gene_product=glycerol-3-phosphate dehydrogenase [NAD(+)], putative | transcript_product=glycerol-3-phosphate dehydrogenase [NAD(+)], putative | location=Pf3D7_12_v3:648889-650552(+) | protein_length=367 | sequence_SO=chromosome | SO=protein_coding_gene | is_pseudo=false	0	9.372	5	2	3	2	367	41.2	7.33	8.91	2	0	0.838	0.729452	520.5	436.3	12.47	28.72	305.9	277.2	396.7	455.6	226.2	361.3	High	High	High	High	High	High	1
FALSE	High	Master Protein	PF3D7_1016300.1-p1	transcript=PF3D7_1016300.1 | gene=PF3D7_1016300 | organism=Plasmodium_falciparum_3D7 | gene_product=GBP130 protein | transcript_product=GBP130 protein | location=Pf3D7_10_v3:650898-653567(-) | protein_length=824 | sequence_SO=chromosome | SO=protein_coding_gene | is_pseudo=false	0	92.752	73	16	24	16	824	95.8	5.14	76	16	0	0.839	0.375347	3292.6	2761.3	14.87	13.63	2468.9	1937.4	2345.3	2666.4	1839	2048.6	High	High	High	High	High	High	1
FALSE	High	Master Protein	PF3D7_0705400.1-p1	transcript=PF3D7_0705400.1 | gene=PF3D7_0705400 | organism=Plasmodium_falciparum_3D7 | gene_product=DNA replication licensing factor MCM7 | transcript_product=DNA replication licensing factor MCM7 | location=Pf3D7_07_v3:264973-267438(-) | protein_length=821 | sequence_SO=chromosome | SO=protein_coding_gene | is_pseudo=false	0	36.905	11	8	9	7	821	94.2	6.35	29.9	8	0	0.839	0.345053	1040.8	872.7	6.59	13.41	716.7	554.1	855.2	767.3	550.7	769	High	High	High	High	High	High	1
FALSE	High	Master Protein	PF3D7_0608310.1-p1	transcript=PF3D7_0608310.1 | gene=PF3D7_0608310 | organism=Plasmodium_falciparum_3D7 | gene_product=sorting assembly machinery 50 kDa subunit, putative | transcript_product=sorting assembly machinery 50 kDa subunit, putative | location=Pf3D7_06_v3:348010-349371(+) | protein_length=453 | sequence_SO=chromosome | SO=protein_coding_gene | is_pseudo=false	0	12.611	11	4	4	4	453	53.7	9	11.83	4	0	0.839	0.376405	594.1	498.5	11.75	11.02	419.5	291.8	476.1	402.6	335.4	432.8	High	High	High	High	High	High	1
FALSE	High	Master Protein	PF3D7_0815200.1-p1	transcript=PF3D7_0815200.1 | gene=PF3D7_0815200 | organism=Plasmodium_falciparum_3D7 | gene_product=importin subunit beta, putative | transcript_product=importin subunit beta, putative | location=Pf3D7_08_v3:717113-719746(+) | protein_length=877 | sequence_SO=chromosome | SO=protein_coding_gene | is_pseudo=false	0.001	4.399	4	2	3	2	877	99.9	4.97	5.4	2	0	0.839	0.342204	38.2	32	8.06	10.94	23.7	19.5	30.2	33.1	18.2	26.8	High	High	High	High	High	High	1
FALSE	High	Master Protein	PF3D7_0933600.1-p1	transcript=PF3D7_0933600.1 | gene=PF3D7_0933600 | organism=Plasmodium_falciparum_3D7 | gene_product=mitochondrial-processing peptidase subunit beta, putative | transcript_product=mitochondrial-processing peptidase subunit beta, putative | location=Pf3D7_09_v3:1331349-1332803(-) | protein_length=484 | sequence_SO=chromosome | SO=protein_coding_gene | is_pseudo=false	0	21.472	13	5	6	5	484	55.7	6.79	15.92	5	0	0.84	0.405061	632.5	531	12.51	11.63	528.2	311.9	492.4	512.1	419.6	465.5	High	High	High	High	High	High	1
FALSE	High	Master Protein	PF3D7_1107400.1-p1	transcript=PF3D7_1107400.1 | gene=PF3D7_1107400 | organism=Plasmodium_falciparum_3D7 | gene_product=DNA repair protein RAD51 | transcript_product=DNA repair protein RAD51 | location=Pf3D7_11_v3:317819-318871(-) | protein_length=350 | sequence_SO=chromosome | SO=protein_coding_gene | is_pseudo=false	0	20.088	17	4	5	4	350	38.6	7.06	15.31	4	0	0.84	0.33295	249.2	209.3	11.09	8.25	172.5	141	203.7	200.1	140.7	172.5	High	High	High	High	High	High	1
FALSE	High	Master Protein	PF3D7_1329100.1-p1	transcript=PF3D7_1329100.1 | gene=PF3D7_1329100 | organism=Plasmodium_falciparum_3D7 | gene_product=myosin F, putative | transcript_product=myosin F, putative | location=Pf3D7_13_v3:1227372-1234418(-) | protein_length=2160 | sequence_SO=chromosome | SO=protein_coding_gene | is_pseudo=false	0	14.566	2	4	4	4	2160	250.1	8.63	8.83	4	0	0.84	0.374741	77.7	65.3	12.96	6.07	52	42	65.8	65.5	41.9	53.2	High	High	High	High	High	High	1
FALSE	High	Master Protein	PF3D7_0616800.1-p1	transcript=PF3D7_0616800.1 | gene=PF3D7_0616800 | organism=Plasmodium_falciparum_3D7 | gene_product=malate:quinone oxidoreductase | transcript_product=malate:quinone oxidoreductase | location=Pf3D7_06_v3:695929-697494(+) | protein_length=521 | sequence_SO=chromosome | SO=protein_coding_gene | is_pseudo=false	0	6.337	4	1	1	1	521	59.5	8.97	4.31	1	0	0.84	0.435973	103.7	87.1	20.06	16.06	81.6	64.7	71.3	73.1	55.4	76.2	High	High	High	High	High	High	1
FALSE	High	Master Protein	PF3D7_1449500.1-p1	transcript=PF3D7_1449500.1 | gene=PF3D7_1449500 | organism=Plasmodium_falciparum_3D7 | gene_product=AP2 domain transcription factor AP2-O5, putative | transcript_product=AP2 domain transcription factor AP2-O5, putative | location=Pf3D7_14_v3:2031087-2033397(+) | protein_length=715 | sequence_SO=chromosome | SO=protein_coding_gene | is_pseudo=false	0	5.022	3	2	2	2	715	84.4	7.39	5.62	2	0	0.84	0.355704	293.2	246.3	8.11	13.3	226.7	145.3	227.3	212.6	188.4	216.6	High	High	High	High	High	High	1
FALSE	Medium	Master Protein	PF3D7_0111900.1-p1	transcript=PF3D7_0111900.1 | gene=PF3D7_0111900 | organism=Plasmodium_falciparum_3D7 | gene_product=conserved protein, unknown function | transcript_product=conserved protein, unknown function | location=Pf3D7_01_v3:450043-450646(-) | protein_length=81 | sequence_SO=chromosome | SO=protein_coding_gene | is_pseudo=false	0.023	1.336	12	1	1	1	81	9.6	7.2	2.9	1	0	0.84	0.491808	204.4	171.6	14.59	27.11	157.4	91.3	175.6	99.5	129.8	152.6	High	High	High	High	High	High	1
FALSE	High	Master Protein	PF3D7_1105600.1-p1	transcript=PF3D7_1105600.1 | gene=PF3D7_1105600 | organism=Plasmodium_falciparum_3D7 | gene_product=translocon component PTEX88 | transcript_product=translocon component PTEX88 | location=Pf3D7_11_v3:241184-243517(-) | protein_length=777 | sequence_SO=chromosome | SO=protein_coding_gene | is_pseudo=false	0	36.9	14	9	11	9	777	90.7	7.94	34.04	9	0	0.841	0.337543	1947.4	1637.9	9.95	5.86	1456.6	998.3	1473.4	1632.5	1147.9	1421	High	High	High	High	High	High	1
FALSE	High	Master Protein	PF3D7_1033700.1-p1	transcript=PF3D7_1033700.1 | gene=PF3D7_1033700 | organism=Plasmodium_falciparum_3D7 | gene_product=bromodomain protein 1 | transcript_product=bromodomain protein 1 | location=Pf3D7_10_v3:1348433-1350280(+) | protein_length=488 | sequence_SO=chromosome | SO=protein_coding_gene | is_pseudo=false	0	18.865	15	6	6	6	488	55.9	5.68	17.59	6	0	0.841	0.286814	1313	1103.7	6.39	8.97	966.7	677.3	1009.1	1034	780.2	879	High	High	High	High	High	High	1
FALSE	High	Master Protein	PF3D7_0907700.1-p1	transcript=PF3D7_0907700.1 | gene=PF3D7_0907700 | organism=Plasmodium_falciparum_3D7 | gene_product=proteasome activator 28 | transcript_product=proteasome activator 28 | location=Pf3D7_09_v3:364069-364908(-) | protein_length=279 | sequence_SO=chromosome | SO=protein_coding_gene | is_pseudo=false	0	8.274	15	3	3	3	279	33.1	6.76	6.98	3	0	0.841	0.408351	517.4	434.9	18.2	13.37	364.7	299.5	319.2	451.4	297	292.7	High	High	High	High	High	High	1
FALSE	High	Master Protein	PF3D7_1304900.1-p1	transcript=PF3D7_1304900.1 | gene=PF3D7_1304900 | organism=Plasmodium_falciparum_3D7 | gene_product=DNA-directed RNA polymerase II subunit RPB11, putative | transcript_product=DNA-directed RNA polymerase II subunit RPB11, putative | location=Pf3D7_13_v3:245199-246175(+) | protein_length=126 | sequence_SO=chromosome | SO=protein_coding_gene | is_pseudo=false	0	7.189	13	1	1	1	126	14.1	8.24	3.73	1	0	0.841	0.524536	72	60.5	13.94	14.58	40.4	36.8	63	52.7	40.2	50.7	High	High	High	High	High	High	1
FALSE	High	Master Protein	PF3D7_0605900.1-p1	transcript=PF3D7_0605900.1 | gene=PF3D7_0605900 | organism=Plasmodium_falciparum_3D7 | gene_product=elongation of fatty acids protein, putative | transcript_product=elongation of fatty acids protein, putative | location=Pf3D7_06_v3:247640-249166(+) | protein_length=293 | sequence_SO=chromosome | SO=protein_coding_gene | is_pseudo=false	0	6.187	8	2	2	2	293	34.7	9.67	5.35	2	0	0.841	0.384691	287.2	241.5	13.65	8.35	208.5	165.8	223.8	240.4	182.1	208.2	High	High	High	High	High	High	1
FALSE	High	Master Protein	PF3D7_1336800.1-p1	transcript=PF3D7_1336800.1 | gene=PF3D7_1336800 | organism=Plasmodium_falciparum_3D7 | gene_product=nuclear movement protein, putative | transcript_product=nuclear movement protein, putative | location=Pf3D7_13_v3:1486456-1487616(+) | protein_length=386 | sequence_SO=chromosome | SO=protein_coding_gene | is_pseudo=false	0	5.892	7	2	2	2	386	46	5.74	2.49	2	0	0.841	0.348566	214.5	180.5	16.34	13.54	144.1	135	180.8	153	122.5	147.8	High	High	High	High	High	High	1
FALSE	Medium	Master Protein	PF3D7_1015200.1-p1	transcript=PF3D7_1015200.1 | gene=PF3D7_1015200 | organism=Plasmodium_falciparum_3D7 | gene_product=cysteine--tRNA ligase | transcript_product=cysteine--tRNA ligase | location=Pf3D7_10_v3:614872-617736(-) | protein_length=677 | sequence_SO=chromosome | SO=protein_coding_gene | is_pseudo=false	0.011	2.093	2	1	1	1	677	79.5	8.75	2.66	1	0	0.841	0.790647	90.1	75.8	21.35	29.69	42.7	46.3	81.4	106.1	34.6	56.8	High	High	High	High	High	High	1
FALSE	High	Master Protein	PF3D7_0523100.1-p1	transcript=PF3D7_0523100.1 | gene=PF3D7_0523100 | organism=Plasmodium_falciparum_3D7 | gene_product=mitochondrial-processing peptidase subunit alpha, putative | transcript_product=mitochondrial-processing peptidase subunit alpha, putative | location=Pf3D7_05_v3:963227-965044(-) | protein_length=534 | sequence_SO=chromosome | SO=protein_coding_gene | is_pseudo=false	0	26.463	14	6	6	6	534	61.7	8.6	22.11	6	0	0.842	0.382327	1357.1	1142.7	9.28	10.03	993	649.3	1089.1	1036.9	827.2	1046.8	High	High	High	High	High	High	1
FALSE	High	Master Protein	PF3D7_1442300.1-p1	transcript=PF3D7_1442300.1 | gene=PF3D7_1442300 | organism=Plasmodium_falciparum_3D7 | gene_product=tRNA import protein tRIP | transcript_product=tRNA import protein tRIP | location=Pf3D7_14_v3:1712626-1714065(-) | protein_length=402 | sequence_SO=chromosome | SO=protein_coding_gene | is_pseudo=false	0	25.946	26	9	9	9	402	46.4	7.27	27.05	9	0	0.842	0.452926	1387.2	1168.2	9.73	14.31	843.6	727.6	1118.8	1163.2	686.8	1014.5	High	High	High	High	High	High	1
FALSE	High	Master Protein	PF3D7_1253400.1-p1	transcript=PF3D7_1253400.1 | gene=PF3D7_1253400 | organism=Plasmodium_falciparum_3D7 | gene_product=acyl-CoA synthetase | transcript_product=acyl-CoA synthetase | location=Pf3D7_12_v3:2180419-2182869(+) | protein_length=816 | sequence_SO=chromosome | SO=protein_coding_gene | is_pseudo=false	0	18.681	9	6	6	5	816	93.8	8.02	16.31	6	1	0.842	0.43583	659.3	555.3	20.54	14.21	483.5	435.1	468.2	513.5	360.5	475.6	High	High	High	High	High	High	1
FALSE	High	Master Protein	PF3D7_1022500.1-p1	transcript=PF3D7_1022500.1 | gene=PF3D7_1022500 | organism=Plasmodium_falciparum_3D7 | gene_product=citrate synthase, mitochondrial, putative | transcript_product=citrate synthase, mitochondrial, putative | location=Pf3D7_10_v3:944398-946089(-) | protein_length=563 | sequence_SO=chromosome | SO=protein_coding_gene | is_pseudo=false	0.001	3.742	2	1	1	1	563	65	9	3.35	1	0	0.842	0.488389	174.7	147.1	19.06	26.58	138	105.9	125.1	103.9	119	107.3	High	High	High	High	High	High	1
FALSE	High	Master Protein	PF3D7_0302900.1-p1	transcript=PF3D7_0302900.1 | gene=PF3D7_0302900 | organism=Plasmodium_falciparum_3D7 | gene_product=exportin-1, putative | transcript_product=exportin-1, putative | location=Pf3D7_03_v3:152168-156146(-) | protein_length=1254 | sequence_SO=chromosome | SO=protein_coding_gene | is_pseudo=false	0	12.987	4	4	4	4	1254	147.8	5.97	12.48	4	0	0.843	0.418125	621.2	523.4	17.8	12.87	429.6	238.3	619.1	445.6	312.3	487.7	High	High	High	High	High	High	1
FALSE	High	Master Protein	PF3D7_0912500.1-p1	transcript=PF3D7_0912500.1 | gene=PF3D7_0912500 | organism=Plasmodium_falciparum_3D7 | gene_product=SAP domain-containing protein, putative | transcript_product=SAP domain-containing protein, putative | location=Pf3D7_09_v3:556090-557958(+) | protein_length=288 | sequence_SO=chromosome | SO=protein_coding_gene | is_pseudo=false	0	10.748	12	2	2	2	288	33.2	9.57	8.44	2	0	0.843	0.355704	66.5	56	20.91	8.75	46.8	44.2	53.4	48.7	37.8	46.3	High	High	High	High	High	High	1
FALSE	High	Master Protein	PF3D7_0627700.1-p1	transcript=PF3D7_0627700.1 | gene=PF3D7_0627700 | organism=Plasmodium_falciparum_3D7 | gene_product=transportin | transcript_product=transportin | location=Pf3D7_06_v3:1108197-1111640(+) | protein_length=1147 | sequence_SO=chromosome | SO=protein_coding_gene | is_pseudo=false	0	6.413	2	2	2	2	1147	132.8	5.29	6.92	2	0	0.843	0.413802	534.8	450.7	6.73	15.19	351.1	279.8	424	446.7	263.3	393.1	High	High	High	High	High	High	1
FALSE	High	Master Protein	PF3D7_1407900.1-p1	transcript=PF3D7_1407900.1 | gene=PF3D7_1407900 | organism=Plasmodium_falciparum_3D7 | gene_product=plasmepsin I | transcript_product=plasmepsin I | location=Pf3D7_14_v3:288297-289655(+) | protein_length=452 | sequence_SO=chromosome | SO=protein_coding_gene | is_pseudo=false	0	67.566	26	8	14	7	452	51.4	7.2	51.83	8	0	0.844	0.33295	1800.9	1519.2	6.49	10.99	1363.6	873.4	1425.8	1288.2	1086.4	1298.9	High	High	High	High	High	High	1
FALSE	High	Master Protein	PF3D7_0405400.1-p1	transcript=PF3D7_0405400.1 | gene=PF3D7_0405400 | organism=Plasmodium_falciparum_3D7 | gene_product=pre-mRNA-processing-splicing factor 8, putative | transcript_product=pre-mRNA-processing-splicing factor 8, putative | location=Pf3D7_04_v3:291251-300976(+) | protein_length=3136 | sequence_SO=chromosome | SO=protein_coding_gene | is_pseudo=false	0	15.218	2	5	5	5	3136	366.2	8.66	11.86	5	0	0.844	0.541265	210.2	177.5	12.56	12.56	153.8	108.4	162.6	163.6	139.6	152.3	High	High	High	High	High	High	1
FALSE	High	Master Protein	PF3D7_0108700.1-p1	transcript=PF3D7_0108700.1 | gene=PF3D7_0108700 | organism=Plasmodium_falciparum_3D7 | gene_product=secreted ookinete protein, putative | transcript_product=secreted ookinete protein, putative | location=Pf3D7_01_v3:352314-356211(-) | protein_length=1152 | sequence_SO=chromosome | SO=protein_coding_gene | is_pseudo=false	0.001	3.429	1	1	1	1	1152	135.5	5.34	3.1	1	0	0.844	0.355704	154.6	130.5	11.56	8.15	103.3	81.4	130.9	119.6	91.1	119	High	High	High	High	High	High	1
FALSE	Medium	Master Protein	PF3D7_1455700.1-p1	transcript=PF3D7_1455700.1 | gene=PF3D7_1455700 | organism=Plasmodium_falciparum_3D7 | gene_product=conserved Plasmodium protein, unknown function | transcript_product=conserved Plasmodium protein, unknown function | location=Pf3D7_14_v3:2278701-2282162(-) | protein_length=1077 | sequence_SO=chromosome | SO=protein_coding_gene | is_pseudo=false	0.025	1.31	2	1	1	1	1077	126	6.74	0	1	0	0.844	0.579719	48.5	40.9	15.95	23.6	35.8	27.3	37.2	31	34.9	32.8	High	High	High	High	High	High	1
FALSE	High	Master Protein	PF3D7_0813400.1-p1	transcript=PF3D7_0813400.1 | gene=PF3D7_0813400 | organism=Plasmodium_falciparum_3D7 | gene_product=conserved protein, unknown function | transcript_product=conserved protein, unknown function | location=Pf3D7_08_v3:658493-662095(-) | protein_length=659 | sequence_SO=chromosome | SO=protein_coding_gene | is_pseudo=false	0	13.074	8	4	5	4	659	76.8	5.5	14.48	4	0	0.845	0.461349	637.4	538.4	12.22	17.35	401	362.9	520.3	543.4	310	461.2	High	High	High	High	High	High	1
FALSE	High	Master Protein	PF3D7_0113900.1-p1	transcript=PF3D7_0113900.1 | gene=PF3D7_0113900 | organism=Plasmodium_falciparum_3D7 | gene_product=CX3CL1-binding protein 1 | transcript_product=CX3CL1-binding protein 1 | location=Pf3D7_01_v3:537109-538025(-) | protein_length=243 | sequence_SO=chromosome | SO=protein_coding_gene | is_pseudo=false	0	9.672	9	2	2	2	243	28.2	8.9	6.93	2	0	0.845	0.33295	401.6	339.5	12.15	8.31	303.9	226.8	300.3	310	235.1	311.8	High	High	High	High	High	High	1
FALSE	High	Master Protein	PF3D7_1003500.1-p1	transcript=PF3D7_1003500.1 | gene=PF3D7_1003500 | organism=Plasmodium_falciparum_3D7 | gene_product=40S ribosomal protein S20e, putative | transcript_product=40S ribosomal protein S20e, putative | location=Pf3D7_10_v3:160316-160962(-) | protein_length=118 | sequence_SO=chromosome | SO=protein_coding_gene | is_pseudo=false	0.004	2.911	11	2	2	2	118	13.5	9.63	5.04	2	0	0.845	0.568096	795.9	672.7	13.65	24.53	518.9	411.2	516.1	473.8	392.1	738	High	High	High	High	High	High	1
FALSE	High	Master Protein	PF3D7_0419800.1-p1	transcript=PF3D7_0419800.1 | gene=PF3D7_0419800 | organism=Plasmodium_falciparum_3D7 | gene_product=60S ribosomal protein L7ae/L30e, putative | transcript_product=60S ribosomal protein L7ae/L30e, putative | location=Pf3D7_04_v3:874811-875521(-) | protein_length=236 | sequence_SO=chromosome | SO=protein_coding_gene | is_pseudo=false	0.007	2.385	4	1	1	1	236	27.5	9.2	2.15	1	0	0.845	0.408351	103	87.1	15.28	9.39	79	61.2	75.1	87.1	56	74.8	High	High	High	High	High	High	1
FALSE	Medium	Master Protein	PF3D7_1368900.1-p1	transcript=PF3D7_1368900.1 | gene=PF3D7_1368900 | organism=Plasmodium_falciparum_3D7 | gene_product=conserved protein, unknown function | transcript_product=conserved protein, unknown function | location=Pf3D7_13_v3:2739350-2740998(+) | protein_length=450 | sequence_SO=chromosome | SO=protein_coding_gene | is_pseudo=false	0.028	1.253	2	1	1	1	450	52	7.62	0	1	0	0.845	0.33295	180	152.1	8.71	5.83	136	89.6	138.8	147	106.7	127.5	High	High	High	High	High	High	1
FALSE	Medium	Master Protein	PF3D7_1227600.1-p1	transcript=PF3D7_1227600.1 | gene=PF3D7_1227600 | organism=Plasmodium_falciparum_3D7 | gene_product=kinetochore protein SPC24, putative | transcript_product=kinetochore protein SPC24, putative | location=Pf3D7_12_v3:1124788-1128340(+) | protein_length=1115 | sequence_SO=chromosome | SO=protein_coding_gene | is_pseudo=false	0.028	1.208	1	1	1	1	1115	131.5	8.53	0	1	0	0.845	0.481292	139.4	117.8	9.01	22.72	106.5	64.6	115.5	89	92.4	87.5	High	High	High	High	High	High	1
FALSE	Medium	Master Protein	PF3D7_0813000.1-p1	transcript=PF3D7_0813000.1 | gene=PF3D7_0813000 | organism=Plasmodium_falciparum_3D7 | gene_product=protein KIC7 | transcript_product=protein KIC7 | location=Pf3D7_08_v3:643086-644885(-) | protein_length=599 | sequence_SO=chromosome | SO=protein_coding_gene | is_pseudo=false	0.032	1.119	1	1	1	1	599	70.7	9.06	2.4	1	0	0.845	0.404172	185.7	156.9	21.45	6.82	180.8	85.9	154.2	145	110.1	134.6	High	High	High	High	High	High	1
FALSE	High	Master Protein	PF3D7_1357000.1-p1	transcript=PF3D7_1357000.1 | gene=PF3D7_1357000 | organism=Plasmodium_falciparum_3D7 | gene_product=elongation factor 1-alpha | transcript_product=elongation factor 1-alpha | location=Pf3D7_13_v3:2265817-2267148(-) | protein_length=443 | sequence_SO=chromosome | SO=protein_coding_gene | is_pseudo=false	0	278.609	65	26	71	26	443	48.9	9.06	224.59	26	0	0.846	0.335121	13825.4	11689.4	2.68	9.25	9595.9	6705.4	11479	11756.8	7273.4	10049.6	High	High	High	High	High	High	1
FALSE	High	Master Protein	PF3D7_1417800.1-p1	transcript=PF3D7_1417800.1 | gene=PF3D7_1417800 | organism=Plasmodium_falciparum_3D7 | gene_product=DNA replication licensing factor MCM2 | transcript_product=DNA replication licensing factor MCM2 | location=Pf3D7_14_v3:753389-756440(+) | protein_length=971 | sequence_SO=chromosome | SO=protein_coding_gene | is_pseudo=false	0	54.463	13	9	11	9	971	111.4	5.72	37.4	9	0	0.846	0.28333	1836.5	1554.1	6.55	9.1	1260.5	984.7	1493.8	1368	996.8	1347.4	High	High	High	High	High	High	1
FALSE	High	Master Protein	PF3D7_1124700.1-p1	transcript=PF3D7_1124700.1 | gene=PF3D7_1124700 | organism=Plasmodium_falciparum_3D7 | gene_product=GrpE protein homolog, mitochondrial, putative | transcript_product=GrpE protein homolog, mitochondrial, putative | location=Pf3D7_11_v3:974493-975538(-) | protein_length=301 | sequence_SO=chromosome | SO=protein_coding_gene | is_pseudo=false	0	31.445	28	7	7	7	301	35	8.9	27.15	7	0	0.846	0.342204	2347.1	1986	8.14	10.32	1793.4	1064.8	1986.4	1892.1	1460.5	1802.5	High	High	High	High	High	High	1
FALSE	High	Master Protein	PF3D7_1353200.1-p1	transcript=PF3D7_1353200.1 | gene=PF3D7_1353200 | organism=Plasmodium_falciparum_3D7 | gene_product=membrane associated histidine-rich protein 2 | transcript_product=membrane associated histidine-rich protein 2 | location=Pf3D7_13_v3:2130531-2131065(+) | protein_length=137 | sequence_SO=chromosome | SO=protein_coding_gene | is_pseudo=false	0.001	3.75	9	1	1	1	137	15.8	7.37	3.69	1	0	0.846	0.381195	316	267.3	13.17	13.36	234	177	219.1	247.9	195.5	196	High	High	High	High	High	High	1
FALSE	High	Master Protein	PF3D7_1407800.1-p1	transcript=PF3D7_1407800.1 | gene=PF3D7_1407800 | organism=Plasmodium_falciparum_3D7 | gene_product=plasmepsin IV | transcript_product=plasmepsin IV | location=Pf3D7_14_v3:283086-284435(+) | protein_length=449 | sequence_SO=chromosome | SO=protein_coding_gene | is_pseudo=false	0	85.221	33	10	17	10	449	51	5.54	61.64	10	0	0.847	0.355704	3475.6	2944.7	5.87	14.7	2481.8	1831.3	2754.4	2449.2	1920.3	2511	High	High	High	High	High	High	1
FALSE	Medium	Master Protein	PF3D7_1308400.1-p1	transcript=PF3D7_1308400.1 | gene=PF3D7_1308400 | organism=Plasmodium_falciparum_3D7 | gene_product=conserved Plasmodium protein, unknown function | transcript_product=conserved Plasmodium protein, unknown function | location=Pf3D7_13_v3:373487-392072(-) | protein_length=6147 | sequence_SO=chromosome | SO=protein_coding_gene | is_pseudo=false	0.026	1.274	0	1	1	1	6147	737.2	9.06	2.06	1	0	0.847	0.674326	245.3	207.9	14.13	26.28	155.8	144.6	207	208	117.8	179.7	High	High	High	High	High	High	1
FALSE	High	Master Protein	PF3D7_1032700.1-p1	transcript=PF3D7_1032700.1 | gene=PF3D7_1032700 | organism=Plasmodium_falciparum_3D7 | gene_product=conserved Plasmodium protein, unknown function | transcript_product=conserved Plasmodium protein, unknown function | location=Pf3D7_10_v3:1310421-1312082(-) | protein_length=553 | sequence_SO=chromosome | SO=protein_coding_gene | is_pseudo=false	0	5.225	13	2	3	2	553	65.5	4.53	3.11	2	0	0.848	0.413537	279.4	236.8	12.56	17.88	227.1	128.5	233.1	178.3	178.9	198	High	High	High	High	High	High	1
FALSE	High	Master Protein	PF3D7_0212300.1-p1	transcript=PF3D7_0212300.1 | gene=PF3D7_0212300 | organism=Plasmodium_falciparum_3D7 | gene_product=eukaryotic peptide chain release factor subunit 1, putative | transcript_product=eukaryotic peptide chain release factor subunit 1, putative | location=Pf3D7_02_v3:492616-494306(+) | protein_length=427 | sequence_SO=chromosome | SO=protein_coding_gene | is_pseudo=false	0	41.01	22	8	10	8	427	48	7.03	28.89	8	0	0.849	0.246122	1981.5	1682.3	4.2	3.99	1423.6	995.8	1560.8	1634.9	1113.3	1394.6	High	High	High	High	High	High	1
FALSE	High	Master Protein	PF3D7_0308600.1-p1	transcript=PF3D7_0308600.1 | gene=PF3D7_0308600 | organism=Plasmodium_falciparum_3D7 | gene_product=pre-mRNA-processing factor 19, putative | transcript_product=pre-mRNA-processing factor 19, putative | location=Pf3D7_03_v3:372632-374230(+) | protein_length=532 | sequence_SO=chromosome | SO=protein_coding_gene | is_pseudo=false	0	25.595	15	4	4	4	532	60.7	6.64	15.45	4	0	0.849	0.355704	455.6	386.9	8.54	7.07	333.6	230	352	378.4	282.1	340.5	High	High	High	High	High	High	1
FALSE	High	Master Protein	PF3D7_0208500.1-p1	transcript=PF3D7_0208500.1 | gene=PF3D7_0208500 | organism=Plasmodium_falciparum_3D7 | gene_product=acyl carrier protein | transcript_product=acyl carrier protein | location=Pf3D7_02_v3:352836-353628(+) | protein_length=137 | sequence_SO=chromosome | SO=protein_coding_gene | is_pseudo=false	0	19.424	18	2	4	2	137	15.8	8.82	15.84	2	0	0.849	0.345053	907.8	770.7	7.55	11.28	692.8	460.2	687.6	714.7	567.4	718.5	High	High	High	High	High	High	1
FALSE	High	Master Protein	PF3D7_0803700.1-p1	transcript=PF3D7_0803700.1 | gene=PF3D7_0803700 | organism=Plasmodium_falciparum_3D7 | gene_product=tubulin gamma chain | transcript_product=tubulin gamma chain | location=Pf3D7_08_v3:231398-232756(+) | protein_length=452 | sequence_SO=chromosome | SO=protein_coding_gene | is_pseudo=false	0	16.158	10	4	4	4	452	51.6	6.47	15.25	4	0	0.849	0.413802	808.3	686	14.62	18.24	581.9	469.1	635.4	539.5	508.8	526.2	High	High	High	High	High	High	1
FALSE	High	Master Protein	PF3D7_1128200.1-p1	transcript=PF3D7_1128200.1 | gene=PF3D7_1128200 | organism=Plasmodium_falciparum_3D7 | gene_product=multiprotein-bridging factor 1, putative | transcript_product=multiprotein-bridging factor 1, putative | location=Pf3D7_11_v3:1097117-1097527(+) | protein_length=136 | sequence_SO=chromosome | SO=protein_coding_gene | is_pseudo=false	0	15.434	26	4	5	4	136	15.5	9.86	17.19	4	0	0.849	0.333636	1446	1227.9	8.7	9.58	1034.4	680.5	1245.2	1053.4	824.6	1016.8	High	High	High	High	High	High	1
FALSE	High	Master Protein	PF3D7_0606700.1-p1	transcript=PF3D7_0606700.1 | gene=PF3D7_0606700 | organism=Plasmodium_falciparum_3D7 | gene_product=coatomer alpha subunit, putative | transcript_product=coatomer alpha subunit, putative | location=Pf3D7_06_v3:282049-287017(+) | protein_length=1512 | sequence_SO=chromosome | SO=protein_coding_gene | is_pseudo=false	0	18.445	4	6	7	6	1512	176.8	8.34	17.41	6	0	0.85	0.301921	933	793	8.58	5.66	682.9	485.9	721.4	745.6	537.9	659.6	High	High	High	High	High	High	1
FALSE	High	Master Protein	PF3D7_1468900.1-p1	transcript=PF3D7_1468900.1 | gene=PF3D7_1468900 | organism=Plasmodium_falciparum_3D7 | gene_product=zinc finger protein, putative | transcript_product=zinc finger protein, putative | location=Pf3D7_14_v3:2831928-2834369(-) | protein_length=813 | sequence_SO=chromosome | SO=protein_coding_gene | is_pseudo=false	0	13.593	7	6	6	6	813	97.3	7.11	14.03	6	0	0.85	0.291755	1067.3	906.9	8.34	6.39	787.3	553.6	818.7	830	618.3	763.4	High	High	High	High	High	High	1
FALSE	High	Master Protein	PF3D7_1234600.1-p1	transcript=PF3D7_1234600.1 | gene=PF3D7_1234600 | organism=Plasmodium_falciparum_3D7 | gene_product=protein TOC75, putative | transcript_product=protein TOC75, putative | location=Pf3D7_12_v3:1441736-1445128(-) | protein_length=1130 | sequence_SO=chromosome | SO=protein_coding_gene | is_pseudo=false	0.001	3.778	2	1	1	1	1130	134.4	9.31	2.29	1	0	0.85	0.384691	74	62.8	11.58	11.11	55.5	37.4	49.1	53.3	42.9	51.2	High	High	High	High	High	High	1
FALSE	High	Master Protein	PF3D7_1135100.1-p1	transcript=PF3D7_1135100.1 | gene=PF3D7_1135100 | organism=Plasmodium_falciparum_3D7 | gene_product=protein phosphatase PPM8, putative | transcript_product=protein phosphatase PPM8, putative | location=Pf3D7_11_v3:1374592-1376661(-) | protein_length=689 | sequence_SO=chromosome | SO=protein_coding_gene | is_pseudo=false	0.004	3.093	2	1	1	1	689	79.9	7.12	2.82	1	0	0.85	0.579719	218.7	185.9	32.17	26.04	156.5	173.8	149.8	169	131.5	133.2	High	High	High	High	High	High	1
FALSE	High	Master Protein	PF3D7_1369500.1-p1	transcript=PF3D7_1369500.1 | gene=PF3D7_1369500 | organism=Plasmodium_falciparum_3D7 | gene_product=conserved protein, unknown function | transcript_product=conserved protein, unknown function | location=Pf3D7_13_v3:2769916-2773480(+) | protein_length=1106 | sequence_SO=chromosome | SO=protein_coding_gene | is_pseudo=false	0.007	2.423	1	1	1	1	1106	131.3	5.12	2.55	1	0	0.85	0.563399	82.9	70.5	15.57	17.21	66.7	37.4	70.5	58.5	56.2	57.4	High	High	High	High	High	High	1
FALSE	Medium	Master Protein	PF3D7_0910900.1-p1	transcript=PF3D7_0910900.1 | gene=PF3D7_0910900 | organism=Plasmodium_falciparum_3D7 | gene_product=DNA primase large subunit, putative | transcript_product=DNA primase large subunit, putative | location=Pf3D7_09_v3:495946-497727(-) | protein_length=539 | sequence_SO=chromosome | SO=protein_coding_gene | is_pseudo=false	0.043	0.988	1	1	1	1	539	63.9	9.11	1.68	1	0	0.85	0.263605	121.6	103.4	6.08	6.27	84.9	63.6	92.7	97.1	70.7	93.6	High	High	High	High	High	High	1
FALSE	High	Master Protein	PF3D7_1218500.1-p1	transcript=PF3D7_1218500.1 | gene=PF3D7_1218500 | organism=Plasmodium_falciparum_3D7 | gene_product=dynamin-like protein, putative | transcript_product=dynamin-like protein, putative | location=Pf3D7_12_v3:725841-729837(-) | protein_length=1061 | sequence_SO=chromosome | SO=protein_coding_gene | is_pseudo=false	0	19.147	7	7	7	7	1061	122.7	6.57	19.68	7	0	0.851	0.33295	990.4	843	8.03	4.37	721.9	505.4	768.9	833.1	587.7	732.4	High	High	High	High	High	High	1
FALSE	High	Master Protein	PF3D7_0607000.1-p1	transcript=PF3D7_0607000.1 | gene=PF3D7_0607000 | organism=Plasmodium_falciparum_3D7 | gene_product=translation initiation factor IF-2, putative | transcript_product=translation initiation factor IF-2, putative | location=Pf3D7_06_v3:293864-296797(+) | protein_length=977 | sequence_SO=chromosome | SO=protein_coding_gene | is_pseudo=false	0	23.103	7	6	8	6	977	112.3	7.99	22.18	6	0	0.852	0.950004	1297.6	1104.9	9.98	33.91	936.4	605.3	1127.4	1019.4	770.2	863	High	High	High	High	High	High	1
FALSE	High	Master Protein	PF3D7_0812500.1-p1	transcript=PF3D7_0812500.1 | gene=PF3D7_0812500 | organism=Plasmodium_falciparum_3D7 | gene_product=RNA-binding protein, putative | transcript_product=RNA-binding protein, putative | location=Pf3D7_08_v3:626069-628945(-) | protein_length=958 | sequence_SO=chromosome | SO=protein_coding_gene | is_pseudo=false	0	6.981	3	2	2	2	958	117	9.17	3.92	2	0	0.852	0.399448	81.9	69.7	10.08	16.42	58.8	38.4	73.6	53.7	52.1	59.6	High	High	High	High	High	High	1
FALSE	High	Master Protein	PF3D7_0218000.1-p1	transcript=PF3D7_0218000.1 | gene=PF3D7_0218000 | organism=Plasmodium_falciparum_3D7 | gene_product=replication factor C subunit 2, putative | transcript_product=replication factor C subunit 2, putative | location=Pf3D7_02_v3:738860-739852(+) | protein_length=330 | sequence_SO=chromosome | SO=protein_coding_gene | is_pseudo=false	0	16.401	16	3	3	3	330	37.9	6.79	11.16	3	0	0.853	0.355704	381.6	325.6	15.93	11.54	274.1	236.5	300.6	290.6	228.5	258	High	High	High	High	High	High	1
FALSE	High	Master Protein	PF3D7_0102200.1-p1	transcript=PF3D7_0102200.1 | gene=PF3D7_0102200 | organism=Plasmodium_falciparum_3D7 | gene_product=ring-infected erythrocyte surface antigen | transcript_product=ring-infected erythrocyte surface antigen | location=Pf3D7_01_v3:98819-102282(+) | protein_length=1085 | sequence_SO=chromosome | SO=protein_coding_gene | is_pseudo=false	0	67.358	16	16	19	11	1085	126.4	4.48	65.12	16	4	0.854	0.489484	3414.8	2914.9	24.47	13.31	2664	2240.7	2172.8	2727.8	2003.1	2145.6	High	High	High	High	High	High	1
FALSE	High	Master Protein	PF3D7_1359400.1-p1	transcript=PF3D7_1359400.1 | gene=PF3D7_1359400 | organism=Plasmodium_falciparum_3D7 | gene_product=CUGBP Elav-like family member 1 | transcript_product=CUGBP Elav-like family member 1 | location=Pf3D7_13_v3:2359251-2361198(-) | protein_length=509 | sequence_SO=chromosome | SO=protein_coding_gene | is_pseudo=false	0	52.959	22	9	15	8	509	57.1	5.58	48.44	9	1	0.854	0.263605	3012.4	2573.1	5.15	3.68	2259.6	1443.1	2272.3	2560.3	1774.3	2211.9	High	High	High	High	High	High	1
FALSE	High	Master Protein	PF3D7_1308200.1-p1	transcript=PF3D7_1308200.1 | gene=PF3D7_1308200 | organism=Plasmodium_falciparum_3D7 | gene_product=carbamoyl phosphate synthetase | transcript_product=carbamoyl phosphate synthetase | location=Pf3D7_13_v3:361166-368495(-) | protein_length=2375 | sequence_SO=chromosome | SO=protein_coding_gene | is_pseudo=false	0	15.223	3	6	6	6	2375	273.3	6.61	8.3	6	0	0.854	0.568096	640.9	547.4	22.49	26.63	454.2	458.4	504.9	489.5	335.9	496	High	High	High	High	High	High	1
FALSE	High	Master Protein	PF3D7_0220000.1-p1	transcript=PF3D7_0220000.1 | gene=PF3D7_0220000 | organism=Plasmodium_falciparum_3D7 | gene_product=liver stage antigen 3 | transcript_product=liver stage antigen 3 | location=Pf3D7_02_v3:796752-801586(+) | protein_length=1558 | sequence_SO=chromosome | SO=protein_coding_gene | is_pseudo=false	0	79.549	12	16	20	16	1558	175.6	4.21	63.83	16	0	0.855	0.337543	3852.8	3295.9	6.4	5.57	2708.8	1861.9	3101.1	3250.9	2347	2881.7	High	High	High	High	High	High	1
FALSE	High	Master Protein	PF3D7_1334500.1-p1	transcript=PF3D7_1334500.1 | gene=PF3D7_1334500 | organism=Plasmodium_falciparum_3D7 | gene_product=MSP7-like protein | transcript_product=MSP7-like protein | location=Pf3D7_13_v3:1405731-1407512(-) | protein_length=593 | sequence_SO=chromosome | SO=protein_coding_gene | is_pseudo=false	0	22.577	12	5	5	5	593	70.6	5.08	14.82	5	0	0.855	0.382327	1000.5	855.9	6.84	12.5	741.6	456.3	842.3	748.4	650.3	748.5	High	High	High	High	High	High	1
FALSE	High	Master Protein	PF3D7_0811200.1-p1	transcript=PF3D7_0811200.1 | gene=PF3D7_0811200 | organism=Plasmodium_falciparum_3D7 | gene_product=ER membrane protein complex subunit 1, putative | transcript_product=ER membrane protein complex subunit 1, putative | location=Pf3D7_08_v3:560744-564276(+) | protein_length=1133 | sequence_SO=chromosome | SO=protein_coding_gene | is_pseudo=false	0	23.614	8	7	8	7	1133	133.7	9.07	25.56	7	0	0.856	0.384691	1301.8	1114.2	9.06	11.78	957.8	667.4	1001.3	1020.7	804.9	1051.7	High	High	High	High	High	High	1
FALSE	High	Master Protein	PF3D7_1310500.1-p1	transcript=PF3D7_1310500.1 | gene=PF3D7_1310500 | organism=Plasmodium_falciparum_3D7 | gene_product=ER membrane protein complex subunit 7, putative | transcript_product=ER membrane protein complex subunit 7, putative | location=Pf3D7_13_v3:463385-464002(-) | protein_length=205 | sequence_SO=chromosome | SO=protein_coding_gene | is_pseudo=false	0	7.953	14	3	3	3	205	24.4	8.51	8.26	3	0	0.856	0.317778	385.9	330.2	7.57	6.54	274.5	199.9	307	311.7	231.2	295.3	High	High	High	High	High	High	1
FALSE	High	Master Protein	PF3D7_0816600.1-p1	transcript=PF3D7_0816600.1 | gene=PF3D7_0816600 | organism=Plasmodium_falciparum_3D7 | gene_product=chaperone protein ClpB1 | transcript_product=chaperone protein ClpB1 | location=Pf3D7_08_v3:762118-765330(-) | protein_length=1070 | sequence_SO=chromosome | SO=protein_coding_gene | is_pseudo=false	0	45.982	9	8	12	8	1070	122.4	8.48	37.85	8	0	0.857	0.355704	1100.7	943.7	10.33	8.35	819.8	579.4	836.3	870.3	669.3	856.9	High	High	High	High	High	High	1
FALSE	High	Master Protein	PF3D7_1401800.1-p1	transcript=PF3D7_1401800.1 | gene=PF3D7_1401800 | organism=Plasmodium_falciparum_3D7 | gene_product=choline kinase | transcript_product=choline kinase | location=Pf3D7_14_v3:71368-72690(+) | protein_length=440 | sequence_SO=chromosome | SO=protein_coding_gene | is_pseudo=false	0	10.524	6	2	3	2	440	52.2	5.5	6.15	2	0	0.857	0.916077	121	103.7	16.93	26	61.3	62.1	93.1	121.3	56.5	76.6	High	High	High	High	High	High	1
FALSE	High	Master Protein	PF3D7_0709000.1-p1	transcript=PF3D7_0709000.1 | gene=PF3D7_0709000 | organism=Plasmodium_falciparum_3D7 | gene_product=chloroquine resistance transporter | transcript_product=chloroquine resistance transporter | location=Pf3D7_07_v3:403222-406317(+) | protein_length=424 | sequence_SO=chromosome | SO=protein_coding_gene | is_pseudo=false	0	12.048	7	3	4	3	424	48.6	8.57	11.81	3	0	0.858	0.361494	597.2	512.3	10.21	8.46	456.3	293.6	466.4	465.9	354.4	470.8	High	High	High	High	High	High	1
FALSE	High	Master Protein	PF3D7_0208800.1-p1	transcript=PF3D7_0208800.1 | gene=PF3D7_0208800 | organism=Plasmodium_falciparum_3D7 | gene_product=protein P22, putative | transcript_product=protein P22, putative | location=Pf3D7_02_v3:359142-359849(+) | protein_length=235 | sequence_SO=chromosome | SO=protein_coding_gene | is_pseudo=false	0	9.775	15	3	3	3	235	28.1	8.68	9.7	3	0	0.858	0.359563	444.1	381.1	13.81	11.79	333	258.3	335.1	324.6	276	316.2	High	High	High	High	High	High	1
FALSE	Medium	Master Protein	PF3D7_0205500.1-p1	transcript=PF3D7_0205500.1 | gene=PF3D7_0205500 | organism=Plasmodium_falciparum_3D7 | gene_product=DNA-directed RNA polymerase II 16 kDa subunit, putative | transcript_product=DNA-directed RNA polymerase II 16 kDa subunit, putative | location=Pf3D7_02_v3:225562-226245(-) | protein_length=132 | sequence_SO=chromosome | SO=protein_coding_gene | is_pseudo=false	0.018	1.546	6	1	1	1	132	15.1	6.54	2.66	1	0	0.858	0.345053	259.5	222.6	12.95	6.86	193.2	151.2	193.1	212.1	157.8	199.5	High	High	High	High	High	High	1
FALSE	High	Master Protein	PF3D7_0801800.1-p1	transcript=PF3D7_0801800.1 | gene=PF3D7_0801800 | organism=Plasmodium_falciparum_3D7 | gene_product=mannose-6-phosphate isomerase, putative | transcript_product=mannose-6-phosphate isomerase, putative | location=Pf3D7_08_v3:119032-122067(-) | protein_length=1011 | sequence_SO=chromosome | SO=protein_coding_gene | is_pseudo=false	0	28.6	9	8	9	8	1011	117.6	7.14	25.94	8	0	0.859	0.382327	1455.8	1250.6	4.37	14.04	1008.9	707.2	1193	1014.7	755.5	1213.3	High	High	High	High	High	High	1
FALSE	High	Master Protein	PF3D7_1104100.1-p1	transcript=PF3D7_1104100.1 | gene=PF3D7_1104100 | organism=Plasmodium_falciparum_3D7 | gene_product=syntaxin, Qa-SNARE family | transcript_product=syntaxin, Qa-SNARE family | location=Pf3D7_11_v3:179461-181128(-) | protein_length=347 | sequence_SO=chromosome | SO=protein_coding_gene | is_pseudo=false	0	8.734	8	2	2	2	347	41.4	6.44	6.81	2	0	0.86	0.482957	141.3	121.5	9.39	14	99	75	114.1	112.3	97.3	110.7	High	High	High	High	High	High	1
FALSE	High	Master Protein	PF3D7_1461600.1-p1	transcript=PF3D7_1461600.1 | gene=PF3D7_1461600 | organism=Plasmodium_falciparum_3D7 | gene_product=splicing factor 3B subunit 2, putative | transcript_product=splicing factor 3B subunit 2, putative | location=Pf3D7_14_v3:2498047-2500384(-) | protein_length=677 | sequence_SO=chromosome | SO=protein_coding_gene | is_pseudo=false	0.007	2.206	1	1	1	1	677	79.3	5.76	2.43	1	0	0.86	0.485938	159.1	136.8	13.45	8.36	122.9	69.3	144	134.9	102.7	116.9	High	High	High	High	High	High	1
FALSE	High	Master Protein	PF3D7_1439800.1-p1	transcript=PF3D7_1439800.1 | gene=PF3D7_1439800 | organism=Plasmodium_falciparum_3D7 | gene_product=vesicle-associated membrane protein, putative | transcript_product=vesicle-associated membrane protein, putative | location=Pf3D7_14_v3:1618819-1619794(+) | protein_length=241 | sequence_SO=chromosome | SO=protein_coding_gene | is_pseudo=false	0	63.476	40	6	11	6	241	27.7	7.94	44.36	6	0	0.861	0.402184	3206.6	2759.8	8.14	11.68	2508.2	1494	2642.4	2606.1	2122.8	2527.1	High	High	High	High	High	High	1
FALSE	High	Master Protein	PF3D7_1419800.2-p1	transcript=PF3D7_1419800.2 | gene=PF3D7_1419800 | organism=Plasmodium_falciparum_3D7 | gene_product=glutathione reductase | transcript_product=glutathione reductase | location=Pf3D7_14_v3:822423-824340(-) | protein_length=546 | sequence_SO=chromosome | SO=protein_coding_gene | is_pseudo=false	0	27.827	13	5	6	5	546	62.2	8.79	19.91	5	0	0.861	0.488389	622.8	536.3	9.19	16.07	434.9	348.3	504.7	515	339.3	471.5	High	High	High	High	High	High	1
FALSE	High	Master Protein	PF3D7_1327800.1-p1	transcript=PF3D7_1327800.1 | gene=PF3D7_1327800 | organism=Plasmodium_falciparum_3D7 | gene_product=ribose-phosphate pyrophosphokinase, putative | transcript_product=ribose-phosphate pyrophosphokinase, putative | location=Pf3D7_13_v3:1162620-1164302(+) | protein_length=560 | sequence_SO=chromosome | SO=protein_coding_gene | is_pseudo=false	0	11.111	7	3	3	3	560	64	7.88	10.86	3	0	0.861	0.359551	832.8	717	13.86	8.23	605.2	474.8	648.5	628	489.3	603	High	High	High	High	High	High	1
FALSE	High	Master Protein	PF3D7_1442100.1-p1	transcript=PF3D7_1442100.1 | gene=PF3D7_1442100 | organism=Plasmodium_falciparum_3D7 | gene_product=replication factor A protein 3, putative | transcript_product=replication factor A protein 3, putative | location=Pf3D7_14_v3:1706520-1707512(-) | protein_length=109 | sequence_SO=chromosome | SO=protein_coding_gene | is_pseudo=false	0	7.118	19	1	1	1	109	12.6	4.64	5.32	1	0	0.861	0.588305	52.9	45.5	20.23	12.45	33.6	30.7	47.2	40.3	33.8	36.7	High	High	High	High	High	High	1
FALSE	High	Master Protein	PF3D7_0924700.1-p1	transcript=PF3D7_0924700.1 | gene=PF3D7_0924700 | organism=Plasmodium_falciparum_3D7 | gene_product=splicing factor 3A subunit 3, putative | transcript_product=splicing factor 3A subunit 3, putative | location=Pf3D7_09_v3:1006773-1008542(+) | protein_length=589 | sequence_SO=chromosome | SO=protein_coding_gene | is_pseudo=false	0	6.503	3	2	2	2	589	71.3	7.58	5.99	2	0	0.861	0.442206	446	384.2	13.54	9.08	314.9	236.8	357.5	338.1	255.6	321.2	High	High	High	High	High	High	1
FALSE	High	Master Protein	PF3D7_1368600.1-p1	transcript=PF3D7_1368600.1 | gene=PF3D7_1368600 | organism=Plasmodium_falciparum_3D7 | gene_product=mitochondrial import inner membrane translocase subunit TIM9, putative | transcript_product=mitochondrial import inner membrane translocase subunit TIM9, putative | location=Pf3D7_13_v3:2725669-2725947(-) | protein_length=92 | sequence_SO=chromosome | SO=protein_coding_gene | is_pseudo=false	0.001	3.375	10	1	1	1	92	10.9	8.44	3.41	1	0	0.861	0.355704	393.4	338.6	10.54	13.05	317.6	173.9	338	319.1	231	327.9	High	High	High	High	High	High	1
FALSE	High	Master Protein	PF3D7_0525200.1-p1	transcript=PF3D7_0525200.1 | gene=PF3D7_0525200 | organism=Plasmodium_falciparum_3D7 | gene_product=structural maintenance of chromosomes protein 6, putative | transcript_product=structural maintenance of chromosomes protein 6, putative | location=Pf3D7_05_v3:1045462-1051253(+) | protein_length=1849 | sequence_SO=chromosome | SO=protein_coding_gene | is_pseudo=false	0.007	2.237	0	1	1	1	1849	217.1	6.68	2.25	1	0	0.861	0.333636	198.3	170.7	8.36	9.25	139.6	103.9	159.4	147.6	119.1	149	High	High	High	High	High	High	1
FALSE	Medium	Master Protein	PF3D7_1307900.1-p1	transcript=PF3D7_1307900.1 | gene=PF3D7_1307900 | organism=Plasmodium_falciparum_3D7 | gene_product=tripartite motif protein, putative | transcript_product=tripartite motif protein, putative | location=Pf3D7_13_v3:351840-354818(-) | protein_length=886 | sequence_SO=chromosome | SO=protein_coding_gene | is_pseudo=false	0.01	1.973	1	1	1	1	886	105.3	6.46	2.24	1	0	0.861	0.690037	123.1	106	19.3	22.73	92.6	77.2	84.2	97.3	74.3	82.5	High	High	High	High	High	High	1
FALSE	High	Master Protein	PF3D7_1306900.1-p1	transcript=PF3D7_1306900.1 | gene=PF3D7_1306900 | organism=Plasmodium_falciparum_3D7 | gene_product=U1 small nuclear ribonucleoprotein A, putative | transcript_product=U1 small nuclear ribonucleoprotein A, putative | location=Pf3D7_13_v3:323472-325032(+) | protein_length=449 | sequence_SO=chromosome | SO=protein_coding_gene | is_pseudo=false	0	6.016	6	2	2	2	449	51.9	9.23	5.75	2	0	0.862	0.355704	265.2	228.6	10.15	8.33	186.4	127	243.2	212.8	163.8	206.6	High	High	High	High	High	High	1
FALSE	High	Master Protein	PF3D7_0715800.1-p1	transcript=PF3D7_0715800.1 | gene=PF3D7_0715800 | organism=Plasmodium_falciparum_3D7 | gene_product=drug/metabolite transporter DMT1, putative | transcript_product=drug/metabolite transporter DMT1, putative | location=Pf3D7_07_v3:695600-696904(-) | protein_length=434 | sequence_SO=chromosome | SO=protein_coding_gene | is_pseudo=false	0.001	4.685	3	1	2	1	434	50.2	8.84	5.01	1	0	0.862	0.413802	49.9	43	14.64	10.95	35	23.9	50.5	40.9	28.4	44.6	High	High	High	High	High	High	1
FALSE	High	Master Protein	PF3D7_1325400.1-p1	transcript=PF3D7_1325400.1 | gene=PF3D7_1325400 | organism=Plasmodium_falciparum_3D7 | gene_product=CRWN-like protein, putative | transcript_product=CRWN-like protein, putative | location=Pf3D7_13_v3:1052751-1063310(+) | protein_length=3519 | sequence_SO=chromosome | SO=protein_coding_gene | is_pseudo=false	0.001	3.555	1	3	3	3	3519	418.8	6.76	4.09	3	0	0.862	0.506228	200	172.5	18.81	15.85	149	117.2	151.9	137.2	128.2	139.9	High	High	High	High	High	High	1
FALSE	High	Master Protein	PF3D7_1009400.1-p1	transcript=PF3D7_1009400.1 | gene=PF3D7_1009400 | organism=Plasmodium_falciparum_3D7 | gene_product=zinc finger protein, putative | transcript_product=zinc finger protein, putative | location=Pf3D7_10_v3:381361-382449(+) | protein_length=362 | sequence_SO=chromosome | SO=protein_coding_gene | is_pseudo=false	0	7.358	9	2	2	2	362	41.3	9.16	5.53	2	0	0.863	0.28333	84.2	72.7	5.76	1.3	58.3	41.1	68.8	73.1	46.7	61.4	High	High	High	High	High	High	1
FALSE	High	Master Protein	PF3D7_0810000.1-p1	transcript=PF3D7_0810000.1 | gene=PF3D7_0810000 | organism=Plasmodium_falciparum_3D7 | gene_product=acyl-CoA binding protein, putative | transcript_product=acyl-CoA binding protein, putative | location=Pf3D7_08_v3:517421-517693(-) | protein_length=90 | sequence_SO=chromosome | SO=protein_coding_gene | is_pseudo=false	0.001	4.179	23	2	2	2	90	10.8	7.91	3.21	2	0	0.863	0.799947	400.3	345.5	15.36	22.81	217.2	216	317.6	294	198.5	334.5	High	High	High	High	High	High	1
FALSE	Medium	Master Protein	PF3D7_0721800.1-p1	transcript=PF3D7_0721800.1 | gene=PF3D7_0721800 | organism=Plasmodium_falciparum_3D7 | gene_product=conserved Plasmodium protein, unknown function | transcript_product=conserved Plasmodium protein, unknown function | location=Pf3D7_07_v3:938279-938895(+) | protein_length=106 | sequence_SO=chromosome | SO=protein_coding_gene | is_pseudo=false	0.037	1.096	7	1	1	1	106	12.4	4.08	2.4	1	0	0.863	0.666922	324.8	280.2	20.2	11.73	239.4	184.7	187.7	324.4	174.4	250.2	High	High	High	High	High	High	1
FALSE	High	Master Protein	PF3D7_0608700.1-p1	transcript=PF3D7_0608700.1 | gene=PF3D7_0608700 | organism=Plasmodium_falciparum_3D7 | gene_product=T-complex protein 1 subunit zeta | transcript_product=T-complex protein 1 subunit zeta | location=Pf3D7_06_v3:358391-360203(+) | protein_length=543 | sequence_SO=chromosome | SO=protein_coding_gene | is_pseudo=false	0	34.412	15	7	10	7	543	61.5	6.92	28.78	7	0	0.864	0.648355	1601.9	1384.6	8.13	20.53	1024.4	844.4	1260.6	1450.4	787.1	1142.9	High	High	High	High	High	High	1
FALSE	High	Master Protein	PF3D7_1110400.1-p1	transcript=PF3D7_1110400.1 | gene=PF3D7_1110400 | organism=Plasmodium_falciparum_3D7 | gene_product=RNA-binding protein, putative | transcript_product=RNA-binding protein, putative | location=Pf3D7_11_v3:414797-419556(+) | protein_length=1483 | sequence_SO=chromosome | SO=protein_coding_gene | is_pseudo=false	0	30.747	9	9	10	9	1483	173.8	9.17	29.3	9	0	0.864	0.282979	2142.5	1850.6	6.79	5.09	1575.1	1106.3	1649.2	1684.5	1217.8	1605.5	High	High	High	High	High	High	1
FALSE	High	Master Protein	PF3D7_1124000.1-p1	transcript=PF3D7_1124000.1 | gene=PF3D7_1124000 | organism=Plasmodium_falciparum_3D7 | gene_product=endoplasmic reticulum oxidoreductin, putative | transcript_product=endoplasmic reticulum oxidoreductin, putative | location=Pf3D7_11_v3:948591-950707(+) | protein_length=465 | sequence_SO=chromosome | SO=protein_coding_gene | is_pseudo=false	0	6.948	5	2	2	2	465	55	8.13	6.05	2	0	0.864	0.719886	359.7	310.6	12.18	27.88	270.5	184.3	270.6	221.9	218.3	245.8	High	High	High	High	High	High	1
FALSE	High	Master Protein	PF3D7_1353700.1-p1	transcript=PF3D7_1353700.1 | gene=PF3D7_1353700 | organism=Plasmodium_falciparum_3D7 | gene_product=reactive oxygen species modulator 1, putative | transcript_product=reactive oxygen species modulator 1, putative | location=Pf3D7_13_v3:2150068-2150574(+) | protein_length=168 | sequence_SO=chromosome | SO=protein_coding_gene | is_pseudo=false	0.007	2.163	8	1	1	1	168	19	8.88	0	1	0	0.864	0.599867	326	281.8	17.46	15.1	254.1	140.8	314.2	250.9	228	247.9	High	High	High	High	High	High	1
FALSE	Medium	Master Protein	PF3D7_1342100.1-p1	transcript=PF3D7_1342100.1 | gene=PF3D7_1342100 | organism=Plasmodium_falciparum_3D7 | gene_product=aconitate hydratase | transcript_product=aconitate hydratase | location=Pf3D7_13_v3:1657442-1660171(+) | protein_length=909 | sequence_SO=chromosome | SO=protein_coding_gene | is_pseudo=false	0.019	1.465	1	1	1	1	909	103.3	7.69	2.06	1	0	0.864	0.519534	110.3	95.3	7.05	19.57	84.8	53.7	81.7	78.1	80	82.6	High	High	High	High	High	High	1
FALSE	High	Master Protein	PF3D7_1453700.1-p1	transcript=PF3D7_1453700.1 | gene=PF3D7_1453700 | organism=Plasmodium_falciparum_3D7 | gene_product=HSP90 co-chaperone p23 | transcript_product=HSP90 co-chaperone p23 | location=Pf3D7_14_v3:2207027-2208320(+) | protein_length=275 | sequence_SO=chromosome | SO=protein_coding_gene | is_pseudo=false	0	12.545	12	2	3	2	275	30.5	4.37	9.72	2	0	0.865	0.528242	712.5	616.5	15.65	12.49	485.3	352.2	661.6	541.1	363.6	581.4	High	High	High	High	High	High	1
FALSE	Medium	Master Protein	PF3D7_0802100.1-p1	transcript=PF3D7_0802100.1 | gene=PF3D7_0802100 | organism=Plasmodium_falciparum_3D7 | gene_product=AP2 domain transcription factor AP2-LT | transcript_product=AP2 domain transcription factor AP2-LT | location=Pf3D7_08_v3:151808-159668(-) | protein_length=2577 | sequence_SO=chromosome | SO=protein_coding_gene | is_pseudo=false	0.011	1.864	0	1	1	1	2577	299.1	8.32	0	1	0	0.865	0.635585	57.7	49.9	10.55	23.79	42.4	29	38.5	45.5	41.3	47.3	High	High	High	High	High	High	1
FALSE	Medium	Master Protein	PF3D7_1123800.1-p1	transcript=PF3D7_1123800.1 | gene=PF3D7_1123800 | organism=Plasmodium_falciparum_3D7 | gene_product=structural maintenance of chromosomes protein 5, putative | transcript_product=structural maintenance of chromosomes protein 5, putative | location=Pf3D7_11_v3:940527-944333(+) | protein_length=1268 | sequence_SO=chromosome | SO=protein_coding_gene | is_pseudo=false	0.038	1.063	1	1	1	1	1268	152.3	8.76	0	1	0	0.865	0.361494	175.3	151.7	15.58	11.81	126.9	81.5	173.3	120.4	94.6	135.4	High	High	High	High	High	High	1
FALSE	Medium	Master Protein	PF3D7_1024400.1-p1	transcript=PF3D7_1024400.1 | gene=PF3D7_1024400 | organism=Plasmodium_falciparum_3D7 | gene_product=conserved Plasmodium protein, unknown function | transcript_product=conserved Plasmodium protein, unknown function | location=Pf3D7_10_v3:1023205-1024869(-) | protein_length=502 | sequence_SO=chromosome | SO=protein_coding_gene | is_pseudo=false	0.045	0.97	2	1	1	1	502	59.3	6.28	0	1	0	0.865	0.677503	150.9	130.5	14	25.01	119.1	78.5	100.6	100.7	97.2	97.4	High	High	High	High	High	High	1
FALSE	High	Master Protein	PF3D7_1345700.1-p1	transcript=PF3D7_1345700.1 | gene=PF3D7_1345700 | organism=Plasmodium_falciparum_3D7 | gene_product=isocitrate dehydrogenase [NADP], mitochondrial | transcript_product=isocitrate dehydrogenase [NADP], mitochondrial | location=Pf3D7_13_v3:1828283-1829689(-) | protein_length=468 | sequence_SO=chromosome | SO=protein_coding_gene | is_pseudo=false	0	66.961	27	12	15	12	468	53.6	8.54	48.61	12	0	0.866	0.408351	2506.3	2171.6	7.16	12.01	1918	1178.2	2046.9	1984.7	1648.5	1999.5	High	High	High	High	High	High	1
FALSE	High	Master Protein	PF3D7_0804800.1-p1	transcript=PF3D7_0804800.1 | gene=PF3D7_0804800 | organism=Plasmodium_falciparum_3D7 | gene_product=peptidyl-prolyl cis-trans isomerase | transcript_product=peptidyl-prolyl cis-trans isomerase | location=Pf3D7_08_v3:278381-279034(+) | protein_length=217 | sequence_SO=chromosome | SO=protein_coding_gene | is_pseudo=false	0	5.687	11	2	2	2	217	24.9	6.79	5.88	2	0	0.866	0.412845	326.2	282.4	4.63	21.18	234.4	158.8	241.8	177.2	189.1	243	High	High	High	High	High	High	1
FALSE	High	Master Protein	PF3D7_0610900.1-p1	transcript=PF3D7_0610900.1 | gene=PF3D7_0610900 | organism=Plasmodium_falciparum_3D7 | gene_product=transcription elongation factor SPT5, putative | transcript_product=transcription elongation factor SPT5, putative | location=Pf3D7_06_v3:456747-460589(-) | protein_length=1280 | sequence_SO=chromosome | SO=protein_coding_gene | is_pseudo=false	0.001	4.056	1	1	1	1	1280	149.3	6.79	3.18	1	0	0.866	0.376405	175.9	152.4	16.73	10.63	118	105.8	148.3	126.1	100.8	139.9	High	High	High	High	High	High	1
FALSE	Medium	Master Protein	PF3D7_0618200.1-p1	transcript=PF3D7_0618200.1 | gene=PF3D7_0618200 | organism=Plasmodium_falciparum_3D7 | gene_product=conserved protein, unknown function | transcript_product=conserved protein, unknown function | location=Pf3D7_06_v3:764667-765492(-) | protein_length=199 | sequence_SO=chromosome | SO=protein_coding_gene | is_pseudo=false	0.042	1.002	10	1	1	1	199	23.3	4.82	2.87	1	0	0.866	0.444601	62.8	54.4	19.09	18.75	37.3	38.6	55	39.8	34.1	55.2	High	High	High	High	High	High	1
FALSE	High	Master Protein	PF3D7_1347500.1-p1	transcript=PF3D7_1347500.1 | gene=PF3D7_1347500 | organism=Plasmodium_falciparum_3D7 | gene_product=DNA/RNA-binding protein Alba 4 | transcript_product=DNA/RNA-binding protein Alba 4 | location=Pf3D7_13_v3:1897983-1899362(-) | protein_length=372 | sequence_SO=chromosome | SO=protein_coding_gene | is_pseudo=false	0	98.953	37	13	28	13	372	42.1	7.5	87.48	13	0	0.867	0.282979	5253.6	4555.9	3.87	5.85	3867.1	2389	4253.5	4223.1	3116.8	4020.5	High	High	High	High	High	High	1
FALSE	High	Master Protein	PF3D7_0909600.1-p1	transcript=PF3D7_0909600.1 | gene=PF3D7_0909600 | organism=Plasmodium_falciparum_3D7 | gene_product=conserved protein, unknown function | transcript_product=conserved protein, unknown function | location=Pf3D7_09_v3:433238-435373(-) | protein_length=604 | sequence_SO=chromosome | SO=protein_coding_gene | is_pseudo=false	0	11.542	10	5	5	5	604	72.2	7.94	10.94	5	0	0.867	0.33295	695.6	603.2	5.6	8.76	521	340.3	522.4	544.5	432.7	512.7	High	High	High	High	High	High	1
FALSE	High	Master Protein	PF3D7_1129100.1-p1	transcript=PF3D7_1129100.1 | gene=PF3D7_1129100 | organism=Plasmodium_falciparum_3D7 | gene_product=parasitophorous vacuolar protein 1 | transcript_product=parasitophorous vacuolar protein 1 | location=Pf3D7_11_v3:1125952-1127310(+) | protein_length=452 | sequence_SO=chromosome | SO=protein_coding_gene | is_pseudo=false	0	59.822	32	13	18	13	452	51.9	5.07	57.54	13	0	0.868	0.263605	3818.5	3313.5	3.86	4.82	2750.6	1821.7	3073.1	3071.6	2220.6	2870.7	High	High	High	High	High	High	1
FALSE	High	Master Protein	PF3D7_1350100.1-p1	transcript=PF3D7_1350100.1 | gene=PF3D7_1350100 | organism=Plasmodium_falciparum_3D7 | gene_product=lysine--tRNA ligase | transcript_product=lysine--tRNA ligase | location=Pf3D7_13_v3:2005962-2007950(-) | protein_length=583 | sequence_SO=chromosome | SO=protein_coding_gene | is_pseudo=false	0	45.491	17	9	14	9	583	67.5	7.42	41.04	9	0	0.868	0.78306	1943.8	1687.2	10.86	21.05	1100.4	950.5	1531.5	1776.9	894.5	1385.1	High	High	High	High	High	High	1
FALSE	High	Master Protein	PF3D7_1477500.1-p1	transcript=PF3D7_1477500.1 | gene=PF3D7_1477500 | organism=Plasmodium_falciparum_3D7 | gene_product=Plasmodium exported protein (PHISTb), unknown function | transcript_product=Plasmodium exported protein (PHISTb), unknown function | location=Pf3D7_14_v3:3188888-3190548(+) | protein_length=500 | sequence_SO=chromosome | SO=protein_coding_gene | is_pseudo=false	0.004	2.547	2	1	1	1	500	60.5	7.47	2.67	1	0	0.868	0.505546	159.2	138.2	25.91	16.23	127.4	106.2	112.5	110	98	108.3	High	High	High	High	High	High	1
FALSE	High	Master Protein	PF3D7_0501200.1-p1	transcript=PF3D7_0501200.1 | gene=PF3D7_0501200 | organism=Plasmodium_falciparum_3D7 | gene_product=parasite-infected erythrocyte surface protein | transcript_product=parasite-infected erythrocyte surface protein | location=Pf3D7_05_v3:64065-65489(+) | protein_length=408 | sequence_SO=chromosome | SO=protein_coding_gene | is_pseudo=false	0	69.746	34	11	24	11	408	48.7	7.18	57.35	11	0	0.869	0.439879	3657.4	3178.4	10.32	18.34	2832.4	1882.2	2728.7	2822.3	2328.6	3095	High	High	High	High	High	High	1
FALSE	High	Master Protein	PF3D7_0106100.1-p1	transcript=PF3D7_0106100.1 | gene=PF3D7_0106100 | organism=Plasmodium_falciparum_3D7 | gene_product=V-type proton ATPase subunit C, putative | transcript_product=V-type proton ATPase subunit C, putative | location=Pf3D7_01_v3:260658-261809(-) | protein_length=383 | sequence_SO=chromosome | SO=protein_coding_gene | is_pseudo=false	0	23.426	15	4	6	4	383	45.2	7.81	13.74	4	0	0.869	0.333854	822	714.6	8.01	7.29	582.5	441	656.5	683.2	472.6	600.7	High	High	High	High	High	High	1
FALSE	High	Master Protein	PF3D7_1108400.1-p1	transcript=PF3D7_1108400.1 | gene=PF3D7_1108400 | organism=Plasmodium_falciparum_3D7 | gene_product=casein kinase 2, alpha subunit | transcript_product=casein kinase 2, alpha subunit | location=Pf3D7_11_v3:365093-366100(+) | protein_length=335 | sequence_SO=chromosome | SO=protein_coding_gene | is_pseudo=false	0	15.515	16	5	6	5	335	39.9	8.79	18.79	5	0	0.869	0.529914	1454.8	1263.6	5.5	20.04	969.2	678.2	1198.3	1025.4	774.7	1146.1	High	High	High	High	High	High	1
FALSE	High	Master Protein	PF3D7_0830400.1-p1	transcript=PF3D7_0830400.1 | gene=PF3D7_0830400 | organism=Plasmodium_falciparum_3D7 | gene_product=CRA domain-containing protein, putative | transcript_product=CRA domain-containing protein, putative | location=Pf3D7_08_v3:1294022-1294722(+) | protein_length=137 | sequence_SO=chromosome | SO=protein_coding_gene | is_pseudo=false	0	11.456	20	2	3	2	137	15.9	10.08	10.51	2	0	0.869	0.391574	409.6	356	10.41	10.18	312.4	177.6	364.6	335.1	260.1	327	High	High	High	High	High	High	1
FALSE	High	Master Protein	PF3D7_0617000.1-p1	transcript=PF3D7_0617000.1 | gene=PF3D7_0617000 | organism=Plasmodium_falciparum_3D7 | gene_product=mitochondrial import receptor subunit TOM40, putative | transcript_product=mitochondrial import receptor subunit TOM40, putative | location=Pf3D7_06_v3:704035-705168(-) | protein_length=377 | sequence_SO=chromosome | SO=protein_coding_gene | is_pseudo=false	0	10.973	19	5	5	5	377	43.6	8.06	13.82	5	0	0.869	0.382327	1283	1115.2	10.94	15.61	1049.2	598.9	1055.2	871.4	779.6	1062.6	High	High	High	High	High	High	1
FALSE	High	Master Protein	PF3D7_1304100.1-p1	transcript=PF3D7_1304100.1 | gene=PF3D7_1304100 | organism=Plasmodium_falciparum_3D7 | gene_product=DNA ligase I | transcript_product=DNA ligase I | location=Pf3D7_13_v3:221816-224720(-) | protein_length=912 | sequence_SO=chromosome | SO=protein_coding_gene | is_pseudo=false	0	9.726	4	3	3	3	912	104.4	7.58	9.89	3	0	0.869	0.796757	235.1	204.2	10.19	25.82	145.9	126.7	193	228.6	117.3	154.9	High	High	High	High	High	High	1
FALSE	High	Master Protein	PF3D7_1365500.1-p1	transcript=PF3D7_1365500.1 | gene=PF3D7_1365500 | organism=Plasmodium_falciparum_3D7 | gene_product=aminomethyltransferase, mitochondrial, putative | transcript_product=aminomethyltransferase, mitochondrial, putative | location=Pf3D7_13_v3:2619028-2620567(+) | protein_length=406 | sequence_SO=chromosome | SO=protein_coding_gene | is_pseudo=false	0.001	3.517	3	1	1	1	406	46.9	8.62	2.92	1	0	0.869	0.423813	270.9	235.5	13.26	12.56	193.9	152.2	214.2	206	166.6	227.2	High	High	High	High	High	High	1
FALSE	High	Master Protein	PF3D7_0934500.1-p1	transcript=PF3D7_0934500.1 | gene=PF3D7_0934500 | organism=Plasmodium_falciparum_3D7 | gene_product=V-type proton ATPase subunit E, putative | transcript_product=V-type proton ATPase subunit E, putative | location=Pf3D7_09_v3:1350836-1351929(-) | protein_length=235 | sequence_SO=chromosome | SO=protein_coding_gene | is_pseudo=false	0	30.817	28	4	6	4	235	27.2	9.06	21.86	4	0	0.87	0.28333	1074.1	935	1.77	5.97	778.8	509.8	868.9	885.7	612.1	794.2	High	High	High	High	High	High	1
FALSE	High	Master Protein	PF3D7_1238100.1-p1	transcript=PF3D7_1238100.1 | gene=PF3D7_1238100 | organism=Plasmodium_falciparum_3D7 | gene_product=calcyclin binding protein, putative | transcript_product=calcyclin binding protein, putative | location=Pf3D7_12_v3:1583909-1584595(-) | protein_length=228 | sequence_SO=chromosome | SO=protein_coding_gene | is_pseudo=false	0	16.68	17	3	3	3	228	26.6	8.27	12.23	3	0	0.87	0.355704	249.4	217	11.32	10.48	180.2	140	195.4	187.1	146.1	179.2	High	High	High	High	High	High	1
FALSE	High	Master Protein	PF3D7_1249100.1-p1	transcript=PF3D7_1249100.1 | gene=PF3D7_1249100 | organism=Plasmodium_falciparum_3D7 | gene_product=conserved protein, unknown function | transcript_product=conserved protein, unknown function | location=Pf3D7_12_v3:2008194-2009708(+) | protein_length=392 | sequence_SO=chromosome | SO=protein_coding_gene | is_pseudo=false	0.001	3.601	4	2	2	2	392	44.8	7.85	6.67	2	0	0.87	0.461349	1032.3	897.7	5.94	15.51	669.4	485.5	842.7	961.4	494.7	724.8	High	High	High	High	High	High	1
FALSE	High	Master Protein	PF3D7_0629200.1-p1	transcript=PF3D7_0629200.1 | gene=PF3D7_0629200 | organism=Plasmodium_falciparum_3D7 | gene_product=DnaJ protein, putative | transcript_product=DnaJ protein, putative | location=Pf3D7_06_v3:1199853-1200995(-) | protein_length=380 | sequence_SO=chromosome | SO=protein_coding_gene | is_pseudo=false	0	35.374	18	6	8	6	380	44.6	8.06	27.8	6	0	0.871	0.355704	1252.3	1090.7	4.66	10.62	955.6	591.2	1018.6	1022.7	810.1	1005.8	High	High	High	High	High	High	1
FALSE	High	Master Protein	PF3D7_0318900.1-p1	transcript=PF3D7_0318900.1 | gene=PF3D7_0318900 | organism=Plasmodium_falciparum_3D7 | gene_product=conserved protein, unknown function | transcript_product=conserved protein, unknown function | location=Pf3D7_03_v3:791840-793481(-) | protein_length=440 | sequence_SO=chromosome | SO=protein_coding_gene | is_pseudo=false	0	13.256	10	3	4	3	440	53.1	9.1	12.69	3	0	0.871	0.609892	445.3	387.6	11.34	11.6	332.2	217.8	349.5	361.5	292.4	359.4	High	High	High	High	High	High	1
FALSE	Medium	Master Protein	PF3D7_0817600.1-p1	transcript=PF3D7_0817600.1 | gene=PF3D7_0817600 | organism=Plasmodium_falciparum_3D7 | gene_product=conserved protein, unknown function | transcript_product=conserved protein, unknown function | location=Pf3D7_08_v3:800920-804034(-) | protein_length=962 | sequence_SO=chromosome | SO=protein_coding_gene | is_pseudo=false	0.019	1.412	1	1	1	1	962	112.1	9.11	2.15	1	0	0.871	0.566076	183.8	160.1	10.02	14.48	131.2	97.9	145.7	166.5	129.5	133.2	High	High	High	High	High	High	1
FALSE	Medium	Master Protein	PF3D7_0711300.1-p1	transcript=PF3D7_0711300.1 | gene=PF3D7_0711300 | organism=Plasmodium_falciparum_3D7 | gene_product=conserved Plasmodium protein, unknown function | transcript_product=conserved Plasmodium protein, unknown function | location=Pf3D7_07_v3:499336-499695(+) | protein_length=119 | sequence_SO=chromosome | SO=protein_coding_gene | is_pseudo=false	0.027	1.263	8	1	1	1	119	14.3	9.73	2.04	1	0	0.871	0.333854	88.4	76.9	2.31	7.74	63.9	42.8	70.1	77.9	47.3	65.7	High	High	High	High	High	High	1
FALSE	High	Master Protein	PF3D7_1331300.1-p1	transcript=PF3D7_1331300.1 | gene=PF3D7_1331300 | organism=Plasmodium_falciparum_3D7 | gene_product=signal peptidase complex catalytic subunit SEC11 | transcript_product=signal peptidase complex catalytic subunit SEC11 | location=Pf3D7_13_v3:1309177-1310006(+) | protein_length=184 | sequence_SO=chromosome | SO=protein_coding_gene | is_pseudo=false	0	14.01	23	4	4	4	184	21.1	6.95	12.59	4	0	0.872	0.619495	645.7	562.8	8.54	19.97	466.1	261.4	527.9	453.1	437.8	560.3	High	High	High	High	High	High	1
FALSE	High	Master Protein	PF3D7_0913400.1-p1	transcript=PF3D7_0913400.1 | gene=PF3D7_0913400 | organism=Plasmodium_falciparum_3D7 | gene_product=elongation factor, putative | transcript_product=elongation factor, putative | location=Pf3D7_09_v3:580760-581468(-) | protein_length=168 | sequence_SO=chromosome | SO=protein_coding_gene | is_pseudo=false	0	8.599	15	2	2	2	168	19.2	8.81	5.57	2	0	0.872	0.499506	286.8	250.1	9.63	18.08	230.1	134.4	234.9	233.2	172.5	272.6	High	High	High	High	High	High	1
FALSE	High	Master Protein	PF3D7_1322000.1-p1	transcript=PF3D7_1322000.1 | gene=PF3D7_1322000 | organism=Plasmodium_falciparum_3D7 | gene_product=nucleoside-diphosphatase, putative | transcript_product=nucleoside-diphosphatase, putative | location=Pf3D7_13_v3:916360-918594(+) | protein_length=565 | sequence_SO=chromosome | SO=protein_coding_gene | is_pseudo=false	0	6.852	5	3	3	3	565	66.2	6.24	7.67	3	0	0.872	0.33295	487.9	425.5	4.01	8.95	361.5	235.5	388.1	389.6	295.5	395.6	High	High	High	High	High	High	1
FALSE	High	Master Protein	PF3D7_0312500.1-p1	transcript=PF3D7_0312500.1 | gene=PF3D7_0312500 | organism=Plasmodium_falciparum_3D7 | gene_product=multidrug-resistant modulator MFR3 | transcript_product=multidrug-resistant modulator MFR3 | location=Pf3D7_03_v3:529037-530776(+) | protein_length=579 | sequence_SO=chromosome | SO=protein_coding_gene | is_pseudo=false	0	5.542	4	1	1	1	579	67.7	8.68	2.94	1	0	0.872	0.391574	127.6	111.2	14.32	15.3	95	74.3	96.9	105.9	75	107	High	High	High	High	High	High	1
FALSE	High	Master Protein	PF3D7_1474900.1-p1	transcript=PF3D7_1474900.1 | gene=PF3D7_1474900 | organism=Plasmodium_falciparum_3D7 | gene_product=trailer hitch homolog, putative | transcript_product=trailer hitch homolog, putative | location=Pf3D7_14_v3:3072261-3073247(+) | protein_length=328 | sequence_SO=chromosome | SO=protein_coding_gene | is_pseudo=false	0	5.507	9	2	2	2	328	38.5	9.42	5.47	2	0	0.872	0.49687	161.2	140.5	21.07	11.6	123.8	100.1	118.7	122.7	99.4	111.8	High	High	High	High	High	High	1
FALSE	High	Master Protein	PF3D7_1110200.1-p1	transcript=PF3D7_1110200.1 | gene=PF3D7_1110200 | organism=Plasmodium_falciparum_3D7 | gene_product=pre-mRNA-processing factor 6, putative | transcript_product=pre-mRNA-processing factor 6, putative | location=Pf3D7_11_v3:405495-409717(+) | protein_length=1329 | sequence_SO=chromosome | SO=protein_coding_gene | is_pseudo=false	0.001	4.685	1	1	1	1	1329	152.1	8.78	2.17	1	0	0.872	0.419158	90.1	78.6	10.4	20.37	67	50.4	68.7	55.6	49.8	69	High	High	High	High	High	High	1
FALSE	High	Master Protein	PF3D7_1013300.1-p1	transcript=PF3D7_1013300.1 | gene=PF3D7_1013300 | organism=Plasmodium_falciparum_3D7 | gene_product=conserved Plasmodium protein, unknown function | transcript_product=conserved Plasmodium protein, unknown function | location=Pf3D7_10_v3:515721-517607(-) | protein_length=628 | sequence_SO=chromosome | SO=protein_coding_gene | is_pseudo=false	0	35.835	13	7	11	7	628	75.4	9.29	28.55	7	0	0.873	0.391574	1448.1	1264.4	7.16	7.78	1081.1	694.5	1159.3	1274.6	932.3	1084.5	High	High	High	High	High	High	1
FALSE	High	Master Protein	PF3D7_1236100.1-p1	transcript=PF3D7_1236100.1 | gene=PF3D7_1236100 | organism=Plasmodium_falciparum_3D7 | gene_product=clustered-asparagine-rich protein | transcript_product=clustered-asparagine-rich protein | location=Pf3D7_12_v3:1506932-1508269(-) | protein_length=445 | sequence_SO=chromosome | SO=protein_coding_gene | is_pseudo=false	0	29.205	14	5	7	5	445	51.5	8.6	26.3	5	0	0.873	0.263605	1581.5	1380.7	5.41	4.62	1129.6	821.5	1253	1384.6	820.5	1190.5	High	High	High	High	High	High	1
FALSE	High	Master Protein	PF3D7_1447900.1-p1	transcript=PF3D7_1447900.1 | gene=PF3D7_1447900 | organism=Plasmodium_falciparum_3D7 | gene_product=multidrug resistance protein 2 | transcript_product=multidrug resistance protein 2 | location=Pf3D7_14_v3:1954601-1957675(-) | protein_length=1024 | sequence_SO=chromosome | SO=protein_coding_gene | is_pseudo=false	0	24.365	9	8	9	8	1024	118.9	9.14	28.12	8	0	0.873	0.332476	1461	1276	7.85	6.83	1112	740.7	1106.5	1282.4	876.1	1097.8	High	High	High	High	High	High	1
FALSE	High	Master Protein	PF3D7_0414000.1-p1	transcript=PF3D7_0414000.1 | gene=PF3D7_0414000 | organism=Plasmodium_falciparum_3D7 | gene_product=structural maintenance of chromosomes protein 3 | transcript_product=structural maintenance of chromosomes protein 3 | location=Pf3D7_04_v3:626891-633126(-) | protein_length=1193 | sequence_SO=chromosome | SO=protein_coding_gene | is_pseudo=false	0	12.53	4	4	4	4	1193	141.1	6.87	11.05	4	0	0.873	0.425309	307.3	268.3	6.18	13.24	221.2	145.9	248.5	221.8	197.9	228.6	High	High	High	High	High	High	1
FALSE	High	Master Protein	PF3D7_1116400.1-p1	transcript=PF3D7_1116400.1 | gene=PF3D7_1116400 | organism=Plasmodium_falciparum_3D7 | gene_product=guanine nucleotide-exchange factor SEC12 | transcript_product=guanine nucleotide-exchange factor SEC12 | location=Pf3D7_11_v3:619893-621350(-) | protein_length=485 | sequence_SO=chromosome | SO=protein_coding_gene | is_pseudo=false	0	9.986	11	4	4	4	485	56.5	7.97	7.39	4	0	0.873	0.379631	199.8	174.5	10.22	8.22	147.1	106.7	153.6	159.9	125.4	149.8	High	High	High	High	High	High	1
FALSE	High	Master Protein	PF3D7_1119300.1-p1	transcript=PF3D7_1119300.1 | gene=PF3D7_1119300 | organism=Plasmodium_falciparum_3D7 | gene_product=splicing factor U2AF small subunit, putative | transcript_product=splicing factor U2AF small subunit, putative | location=Pf3D7_11_v3:724855-725739(-) | protein_length=294 | sequence_SO=chromosome | SO=protein_coding_gene | is_pseudo=false	0.007	2.4	3	1	1	1	294	35.3	7.11	2.12	1	0	0.873	0.413802	45.4	39.6	4.93	15.22	33.7	22.1	35.8	32.4	23.6	39.6	High	High	High	High	High	High	1
FALSE	High	Master Protein	PF3D7_0621800.1-p1	transcript=PF3D7_0621800.1 | gene=PF3D7_0621800 | organism=Plasmodium_falciparum_3D7 | gene_product=nascent polypeptide-associated complex subunit alpha, putative | transcript_product=nascent polypeptide-associated complex subunit alpha, putative | location=Pf3D7_06_v3:891997-892777(+) | protein_length=184 | sequence_SO=chromosome | SO=protein_coding_gene | is_pseudo=false	0	38.268	44	5	9	5	184	20.6	4.93	28.23	5	0	0.874	0.442206	1421.1	1241.9	7.16	16.12	974.6	768.4	1116.2	1301.1	695.8	1025	High	High	High	High	High	High	1
FALSE	High	Master Protein	PF3D7_1346300.1-p1	transcript=PF3D7_1346300.1 | gene=PF3D7_1346300 | organism=Plasmodium_falciparum_3D7 | gene_product=DNA/RNA-binding protein Alba 2 | transcript_product=DNA/RNA-binding protein Alba 2 | location=Pf3D7_13_v3:1849528-1850517(+) | protein_length=211 | sequence_SO=chromosome | SO=protein_coding_gene | is_pseudo=false	0	37.274	18	3	9	3	211	25	7.97	30.97	3	0	0.874	0.335121	2181.6	1905.8	8.92	8.32	1593.9	1126.2	1689.8	1622.9	1227.2	1645.7	High	High	High	High	High	High	1
FALSE	High	Master Protein	PF3D7_1116800.1-p1	transcript=PF3D7_1116800.1 | gene=PF3D7_1116800 | organism=Plasmodium_falciparum_3D7 | gene_product=heat shock protein 101 | transcript_product=heat shock protein 101 | location=Pf3D7_11_v3:636094-639511(-) | protein_length=906 | sequence_SO=chromosome | SO=protein_coding_gene | is_pseudo=false	0	107.478	30	24	30	24	906	102.8	9.14	96.6	24	0	0.875	0.428917	5968.9	5225.4	8.42	7.76	4479	2875.2	4757.8	5243.4	3839.1	4347.5	High	High	High	High	High	High	1
FALSE	High	Master Protein	PF3D7_1408100.1-p1	transcript=PF3D7_1408100.1 | gene=PF3D7_1408100 | organism=Plasmodium_falciparum_3D7 | gene_product=plasmepsin III | transcript_product=plasmepsin III | location=Pf3D7_14_v3:297468-298823(+) | protein_length=451 | sequence_SO=chromosome | SO=protein_coding_gene | is_pseudo=false	0	89.496	35	12	22	12	451	51.7	8.02	74.1	12	0	0.875	0.342204	4585.5	4014.4	5.37	11.02	3301	2134.2	4021.6	3438.8	2553.3	3509.7	High	High	High	High	High	High	1
FALSE	High	Master Protein	PF3D7_1462300.1-p1	transcript=PF3D7_1462300.1 | gene=PF3D7_1462300 | organism=Plasmodium_falciparum_3D7 | gene_product=GTP-binding protein, putative | transcript_product=GTP-binding protein, putative | location=Pf3D7_14_v3:2524921-2528994(-) | protein_length=1357 | sequence_SO=chromosome | SO=protein_coding_gene | is_pseudo=false	0	75.406	17	19	23	19	1357	161.1	6.42	64.04	19	0	0.875	0.412252	3423	2995.3	8.54	8.04	2602.3	1661.4	2707.8	3016.7	2199.7	2571.6	High	High	High	High	High	High	1
FALSE	High	Master Protein	PF3D7_0415300.1-p1	transcript=PF3D7_0415300.1 | gene=PF3D7_0415300 | organism=Plasmodium_falciparum_3D7 | gene_product=cdc2-related protein kinase 3 | transcript_product=cdc2-related protein kinase 3 | location=Pf3D7_04_v3:681810-685968(+) | protein_length=1339 | sequence_SO=chromosome | SO=protein_coding_gene | is_pseudo=false	0.002	3.302	1	1	1	1	1339	159.5	9.06	2.8	1	0	0.875	0.489484	71.1	62.2	10.24	16.6	55.2	31.7	61.3	58.9	42.3	44.1	High	High	High	High	High	High	1
FALSE	High	Master Protein	PF3D7_0614300.1-p1	transcript=PF3D7_0614300.1 | gene=PF3D7_0614300 | organism=Plasmodium_falciparum_3D7 | gene_product=major facilitator superfamily-related transporter, putative | transcript_product=major facilitator superfamily-related transporter, putative | location=Pf3D7_06_v3:597484-600517(-) | protein_length=853 | sequence_SO=chromosome | SO=protein_coding_gene | is_pseudo=false	0	20.853	8	6	6	6	853	96.9	7.8	18.45	6	0	0.876	0.384691	727.9	637.7	8.51	10.57	519.2	343.5	623.6	551.4	445.1	586.6	High	High	High	High	High	High	1
FALSE	High	Master Protein	PF3D7_1443900.1-p1	transcript=PF3D7_1443900.1 | gene=PF3D7_1443900 | organism=Plasmodium_falciparum_3D7 | gene_product=heat shock protein 90, putative | transcript_product=heat shock protein 90, putative | location=Pf3D7_14_v3:1797288-1800071(+) | protein_length=927 | sequence_SO=chromosome | SO=protein_coding_gene | is_pseudo=false	0	49.175	17	11	14	11	927	106.9	5.5	42.86	11	0	0.877	0.430977	2402.7	2106.7	13.7	13.44	1807.1	1309.1	1807.8	1667.1	1490.6	1789.9	High	High	High	High	High	High	1
FALSE	High	Master Protein	PF3D7_0923900.1-p1	transcript=PF3D7_0923900.1 | gene=PF3D7_0923900 | organism=Plasmodium_falciparum_3D7 | gene_product=polyadenylate-binding protein 2, putative | transcript_product=polyadenylate-binding protein 2, putative | location=Pf3D7_09_v3:966795-968069(-) | protein_length=202 | sequence_SO=chromosome | SO=protein_coding_gene | is_pseudo=false	0	26.985	35	5	6	4	202	23	9.48	19.78	5	1	0.877	0.499506	1275.9	1119	11.28	9.76	1028.2	530.4	1045.7	1095.4	855.9	940.9	High	High	High	High	High	High	1
FALSE	High	Master Protein	PF3D7_1138500.1-p1	transcript=PF3D7_1138500.1 | gene=PF3D7_1138500 | organism=Plasmodium_falciparum_3D7 | gene_product=protein phosphatase PPM2 | transcript_product=protein phosphatase PPM2 | location=Pf3D7_11_v3:1518464-1521238(+) | protein_length=924 | sequence_SO=chromosome | SO=protein_coding_gene | is_pseudo=false	0	26.476	9	6	7	6	924	105.3	4.51	20.14	6	0	0.877	0.598077	1038.2	910.5	7.9	12.12	627.5	504.6	820.2	945.4	540.2	758.2	High	High	High	High	High	High	1
FALSE	High	Master Protein	PF3D7_1241700.1-p1	transcript=PF3D7_1241700.1 | gene=PF3D7_1241700 | organism=Plasmodium_falciparum_3D7 | gene_product=replication factor C subunit 4, putative | transcript_product=replication factor C subunit 4, putative | location=Pf3D7_12_v3:1778154-1779411(+) | protein_length=336 | sequence_SO=chromosome | SO=protein_coding_gene | is_pseudo=false	0	24.767	22	6	6	6	336	37.6	7.28	19.92	6	0	0.877	0.33295	807.1	707.9	5.63	9.4	595.2	408	619.3	604.7	468.2	595.2	High	High	High	High	High	High	1
FALSE	High	Master Protein	PF3D7_1332900.1-p1	transcript=PF3D7_1332900.1 | gene=PF3D7_1332900 | organism=Plasmodium_falciparum_3D7 | gene_product=isoleucine--tRNA ligase, putative | transcript_product=isoleucine--tRNA ligase, putative | location=Pf3D7_13_v3:1350042-1353860(-) | protein_length=1272 | sequence_SO=chromosome | SO=protein_coding_gene | is_pseudo=false	0	20.38	7	7	7	7	1272	151.2	7.58	19.85	7	0	0.877	0.632896	387.1	339.6	7.38	18.25	258.6	208.1	311.2	336.3	220.6	272.3	High	High	High	High	High	High	1
FALSE	High	Master Protein	PF3D7_1127600.1-p1	transcript=PF3D7_1127600.1 | gene=PF3D7_1127600 | organism=Plasmodium_falciparum_3D7 | gene_product=CRAL/TRIO domain-containing protein, putative | transcript_product=CRAL/TRIO domain-containing protein, putative | location=Pf3D7_11_v3:1071752-1073813(+) | protein_length=297 | sequence_SO=chromosome | SO=protein_coding_gene | is_pseudo=false	0	9.419	14	4	4	4	297	34.9	8.16	10.75	4	0	0.877	0.633324	750.3	658	14.49	20.12	539.4	459.9	590.6	694.9	400.7	537.7	High	High	High	High	High	High	1
FALSE	High	Master Protein	PF3D7_0827900.1-p1	transcript=PF3D7_0827900.1 | gene=PF3D7_0827900 | organism=Plasmodium_falciparum_3D7 | gene_product=protein disulfide-isomerase | transcript_product=protein disulfide-isomerase | location=Pf3D7_08_v3:1206788-1208394(-) | protein_length=483 | sequence_SO=chromosome | SO=protein_coding_gene | is_pseudo=false	0	171.423	61	24	42	24	483	55.5	5.78	159.83	24	0	0.878	0.437682	8388.2	7363.5	7.94	14.36	6548	3830.4	7053	6433	5682.5	6831.4	High	High	High	High	High	High	1
FALSE	High	Master Protein	PF3D7_1360800.1-p1	transcript=PF3D7_1360800.1 | gene=PF3D7_1360800 | organism=Plasmodium_falciparum_3D7 | gene_product=falcilysin | transcript_product=falcilysin | location=Pf3D7_13_v3:2435343-2438924(+) | protein_length=1193 | sequence_SO=chromosome | SO=protein_coding_gene | is_pseudo=false	0	121.39	24	25	31	25	1193	138.8	7.01	106.34	25	0	0.878	0.299395	6007.1	5271.3	3.99	7.78	4264.5	2848.4	4871.8	4512.4	3442.1	4600.5	High	High	High	High	High	High	1
FALSE	High	Master Protein	PF3D7_0211800.1-p1	transcript=PF3D7_0211800.1 | gene=PF3D7_0211800 | organism=Plasmodium_falciparum_3D7 | gene_product=asparagine--tRNA ligase | transcript_product=asparagine--tRNA ligase | location=Pf3D7_02_v3:475242-477074(+) | protein_length=610 | sequence_SO=chromosome | SO=protein_coding_gene | is_pseudo=false	0	21.49	13	6	6	6	610	70.5	6.65	15.66	6	0	0.878	0.499506	612.7	537.8	12.74	16.06	358.2	331.9	479.1	560.3	274	446.3	High	High	High	High	High	High	1
FALSE	High	Master Protein	PF3D7_0401800.1-p1	transcript=PF3D7_0401800.1 | gene=PF3D7_0401800 | organism=Plasmodium_falciparum_3D7 | gene_product=Plasmodium exported protein (PHISTb), unknown function | transcript_product=Plasmodium exported protein (PHISTb), unknown function | location=Pf3D7_04_v3:103742-105603(-) | protein_length=560 | sequence_SO=chromosome | SO=protein_coding_gene | is_pseudo=false	0	8.874	8	4	4	4	560	60.2	8.56	6.3	4	0	0.878	0.513254	546.5	479.8	11.42	11.87	413.4	295.7	408.9	452.9	371.5	392	High	High	High	High	High	High	1
FALSE	High	Master Protein	PF3D7_0704400.1-p1	transcript=PF3D7_0704400.1 | gene=PF3D7_0704400 | organism=Plasmodium_falciparum_3D7 | gene_product=phosphoinositide-binding protein, putative | transcript_product=phosphoinositide-binding protein, putative | location=Pf3D7_07_v3:204718-207750(+) | protein_length=1010 | sequence_SO=chromosome | SO=protein_coding_gene | is_pseudo=false	0	7.754	4	3	3	3	1010	118.8	6.74	6.14	3	0	0.878	0.648355	609.7	535.4	13.95	18.99	425.5	310.4	494.4	407.9	384.8	414.3	High	High	High	High	High	High	1
FALSE	High	Master Protein	PF3D7_0305300.1-p1	transcript=PF3D7_0305300.1 | gene=PF3D7_0305300 | organism=Plasmodium_falciparum_3D7 | gene_product=transporter, putative | transcript_product=transporter, putative | location=Pf3D7_03_v3:255276-258416(-) | protein_length=956 | sequence_SO=chromosome | SO=protein_coding_gene | is_pseudo=false	0	7.086	3	3	3	3	956	114.4	5.62	5.23	3	0	0.878	0.361494	171.2	150.3	14.16	10.78	145.3	85.7	131.4	122.9	99.9	135.4	High	High	High	High	High	High	1
FALSE	High	Master Protein	PF3D7_0306200.1-p1	transcript=PF3D7_0306200.1 | gene=PF3D7_0306200 | organism=Plasmodium_falciparum_3D7 | gene_product=activator of Hsp90 ATPase | transcript_product=activator of Hsp90 ATPase | location=Pf3D7_03_v3:292943-294548(+) | protein_length=349 | sequence_SO=chromosome | SO=protein_coding_gene | is_pseudo=false	0	6.411	6	2	2	2	349	41.6	5.3	5.83	2	0	0.878	0.726239	318.2	279.4	12.44	20.14	175.5	150	259.1	292.3	139	231	High	High	High	High	High	High	1
FALSE	High	Master Protein	PF3D7_1320000.1-p1	transcript=PF3D7_1320000.1 | gene=PF3D7_1320000 | organism=Plasmodium_falciparum_3D7 | gene_product=golgi protein 1 | transcript_product=golgi protein 1 | location=Pf3D7_13_v3:829534-833310(+) | protein_length=1258 | sequence_SO=chromosome | SO=protein_coding_gene | is_pseudo=false	0	31.757	9	10	11	10	1258	149.1	6.87	29.85	10	0	0.879	0.413802	1604.7	1411.2	9.42	5.87	1183.6	811.9	1231.1	1397.7	990.8	1232	High	High	High	High	High	High	1
FALSE	High	Master Protein	PF3D7_0217100.1-p1	transcript=PF3D7_0217100.1 | gene=PF3D7_0217100 | organism=Plasmodium_falciparum_3D7 | gene_product=ATP synthase subunit alpha, mitochondrial | transcript_product=ATP synthase subunit alpha, mitochondrial | location=Pf3D7_02_v3:707738-709393(+) | protein_length=551 | sequence_SO=chromosome | SO=protein_coding_gene | is_pseudo=false	0	15.985	7	3	4	3	551	61.7	8.5	9.34	3	0	0.879	0.342204	339.6	298.6	9.11	9.11	234.3	183.1	278.5	259.7	206.7	249.9	High	High	High	High	High	High	1
FALSE	High	Master Protein	PF3D7_1128400.1-p1	transcript=PF3D7_1128400.1 | gene=PF3D7_1128400 | organism=Plasmodium_falciparum_3D7 | gene_product=bifunctional farnesyl/geranylgeranyl diphosphate synthase | transcript_product=bifunctional farnesyl/geranylgeranyl diphosphate synthase | location=Pf3D7_11_v3:1104216-1106505(-) | protein_length=376 | sequence_SO=chromosome | SO=protein_coding_gene | is_pseudo=false	0	6.048	6	2	2	2	376	44.4	5.52	7.34	2	0	0.879	0.408351	239.9	210.9	11.28	9.72	177.1	130.2	183.9	196.7	145.4	164.9	High	High	High	High	High	High	1
FALSE	High	Master Protein	PF3D7_0507600.1-p1	transcript=PF3D7_0507600.1 | gene=PF3D7_0507600 | organism=Plasmodium_falciparum_3D7 | gene_product=protein CAF40, putative | transcript_product=protein CAF40, putative | location=Pf3D7_05_v3:313199-315157(+) | protein_length=652 | sequence_SO=chromosome | SO=protein_coding_gene | is_pseudo=false	0.001	4.521	2	1	1	1	652	73.4	5.25	2.61	1	0	0.879	0.460072	69.3	60.9	8.75	8.98	51.2	31.7	58.2	69.3	41.1	50.3	High	High	High	High	High	High	1
FALSE	Medium	Master Protein	PF3D7_0217800.1-p1	transcript=PF3D7_0217800.1 | gene=PF3D7_0217800 | organism=Plasmodium_falciparum_3D7 | gene_product=40S ribosomal protein S26 | transcript_product=40S ribosomal protein S26 | location=Pf3D7_02_v3:734272-734595(+) | protein_length=107 | sequence_SO=chromosome | SO=protein_coding_gene | is_pseudo=false	0.019	1.43	8	1	1	1	107	12.5	10.98	1.62	1	0	0.879	0.342611	49.2	43.2	7.94	7.93	34.5	23.6	34.7	45.5	28.9	36	High	High	High	High	High	High	1
FALSE	High	Master Protein	PF3D7_1408000.1-p1	transcript=PF3D7_1408000.1 | gene=PF3D7_1408000 | organism=Plasmodium_falciparum_3D7 | gene_product=plasmepsin II | transcript_product=plasmepsin II | location=Pf3D7_14_v3:293471-294832(+) | protein_length=453 | sequence_SO=chromosome | SO=protein_coding_gene | is_pseudo=false	0	110.606	33	11	24	10	453	51.4	5.59	81.55	11	1	0.88	0.355704	4573	4022.4	2.79	8.67	3237.9	2293	3654.8	3972.2	2482.5	3522	High	High	High	High	High	High	1
FALSE	High	Master Protein	PF3D7_1437900.1-p1	transcript=PF3D7_1437900.1 | gene=PF3D7_1437900 | organism=Plasmodium_falciparum_3D7 | gene_product=HSP40, subfamily A | transcript_product=HSP40, subfamily A | location=Pf3D7_14_v3:1533329-1534947(+) | protein_length=424 | sequence_SO=chromosome | SO=protein_coding_gene | is_pseudo=false	0	72.112	38	12	21	12	424	48.4	7.18	63.92	12	0	0.88	0.28333	4469.5	3933.8	4.69	5.28	3096.3	2283.2	3651	3887.1	2488.1	3442.4	High	High	High	High	High	High	1
FALSE	High	Master Protein	PF3D7_0213100.1-p1	transcript=PF3D7_0213100.1 | gene=PF3D7_0213100 | organism=Plasmodium_falciparum_3D7 | gene_product=protein SIS1 | transcript_product=protein SIS1 | location=Pf3D7_02_v3:537789-539420(+) | protein_length=328 | sequence_SO=chromosome | SO=protein_coding_gene | is_pseudo=false	0	17.565	18	3	3	3	328	37.3	8.79	13.3	3	0	0.88	0.477433	474.5	417.6	8.53	10.93	289.9	236.7	366	412.6	239.9	365.5	High	High	High	High	High	High	1
FALSE	High	Master Protein	PF3D7_0926400.1-p1	transcript=PF3D7_0926400.1 | gene=PF3D7_0926400 | organism=Plasmodium_falciparum_3D7 | gene_product=monocarboxylate transporter, putative | transcript_product=monocarboxylate transporter, putative | location=Pf3D7_09_v3:1070965-1072955(-) | protein_length=529 | sequence_SO=chromosome | SO=protein_coding_gene | is_pseudo=false	0	7.643	3	1	1	1	529	60.7	8.97	4.08	1	0	0.88	0.709249	54.1	47.6	13.08	20.96	35.2	28.5	47.1	39.9	36.1	34.9	High	High	High	High	High	High	1
FALSE	High	Master Protein	PF3D7_0505800.1-p1	transcript=PF3D7_0505800.1 | gene=PF3D7_0505800 | organism=Plasmodium_falciparum_3D7 | gene_product=small ubiquitin-related modifier | transcript_product=small ubiquitin-related modifier | location=Pf3D7_05_v3:252047-252606(-) | protein_length=100 | sequence_SO=chromosome | SO=protein_coding_gene | is_pseudo=false	0	6.823	21	2	2	2	100	11.1	4.91	6.55	2	0	0.88	0.458443	708.2	623.4	10.26	24.15	482.8	387.4	512.5	384.6	391	552.7	High	High	High	High	High	High	1
FALSE	Medium	Master Protein	PF3D7_0313000.1-p1	transcript=PF3D7_0313000.1 | gene=PF3D7_0313000 | organism=Plasmodium_falciparum_3D7 | gene_product=conserved Plasmodium protein, unknown function | transcript_product=conserved Plasmodium protein, unknown function | location=Pf3D7_03_v3:537621-538804(-) | protein_length=346 | sequence_SO=chromosome | SO=protein_coding_gene | is_pseudo=false	0.014	1.711	7	1	1	1	346	40.6	4.88	2.01	1	0	0.88	0.408351	92.4	81.3	10.58	17.04	62.2	50	77.8	77	38.1	74.2	High	High	High	High	High	High	1
FALSE	High	Master Protein	PF3D7_1317100.1-p1	transcript=PF3D7_1317100.1 | gene=PF3D7_1317100 | organism=Plasmodium_falciparum_3D7 | gene_product=DNA replication licensing factor MCM4 | transcript_product=DNA replication licensing factor MCM4 | location=Pf3D7_13_v3:711944-714961(+) | protein_length=1005 | sequence_SO=chromosome | SO=protein_coding_gene | is_pseudo=false	0	26.415	11	8	8	7	1005	115.1	6.35	21.34	8	1	0.881	0.36371	952.5	838.9	13.11	11.07	682.1	578	752.7	764	529.3	739.3	High	High	High	High	High	High	1
FALSE	High	Master Protein	PF3D7_0909400.1-p1	transcript=PF3D7_0909400.1 | gene=PF3D7_0909400 | organism=Plasmodium_falciparum_3D7 | gene_product=exoribonuclease, putative | transcript_product=exoribonuclease, putative | location=Pf3D7_09_v3:424171-428106(+) | protein_length=1311 | sequence_SO=chromosome | SO=protein_coding_gene | is_pseudo=false	0	15.621	4	4	4	4	1311	154.9	7.03	12.01	4	0	0.881	0.439879	382	336.7	13.72	15.21	285.5	217	289.2	305.4	243.9	238.1	High	High	High	High	High	High	1
FALSE	High	Master Protein	PF3D7_0402400.1-p1	transcript=PF3D7_0402400.1 | gene=PF3D7_0402400 | organism=Plasmodium_falciparum_3D7 | gene_product=Plasmodium exported protein, unknown function | transcript_product=Plasmodium exported protein, unknown function | location=Pf3D7_04_v3:147490-148380(-) | protein_length=254 | sequence_SO=chromosome | SO=protein_coding_gene | is_pseudo=false	0	11.31	20	4	4	4	254	31	7.83	10.81	4	0	0.881	0.423813	834.7	735.1	6.1	13.87	613.1	402.1	604.7	684.8	531	682.4	High	High	High	High	High	High	1
FALSE	High	Master Protein	PF3D7_1016400.1-p1	transcript=PF3D7_1016400.1 | gene=PF3D7_1016400 | organism=Plasmodium_falciparum_3D7 | gene_product=serine/threonine protein kinase, FIKK family | transcript_product=serine/threonine protein kinase, FIKK family | location=Pf3D7_10_v3:656709-659027(-) | protein_length=609 | sequence_SO=chromosome | SO=protein_coding_gene | is_pseudo=false	0	11.014	7	3	3	3	609	72.4	8.25	9.57	3	0	0.881	0.389663	573.5	505.4	15.71	6.82	430.8	351.2	426	485.5	353.2	410.7	High	High	High	High	High	High	1
FALSE	High	Master Protein	PF3D7_1456500.1-p1	transcript=PF3D7_1456500.1 | gene=PF3D7_1456500 | organism=Plasmodium_falciparum_3D7 | gene_product=STAG domain-containing protein, putative | transcript_product=STAG domain-containing protein, putative | location=Pf3D7_14_v3:2314380-2321555(+) | protein_length=2391 | sequence_SO=chromosome | SO=protein_coding_gene | is_pseudo=false	0.001	3.418	0	1	1	1	2391	283	7.23	2.62	1	0	0.881	0.418125	103.1	90.9	7.49	15.08	82.8	49.6	82.3	78.6	69.8	71.9	High	High	High	High	High	High	1
FALSE	High	Master Protein	PF3D7_1241900.1-p1	transcript=PF3D7_1241900.1 | gene=PF3D7_1241900 | organism=Plasmodium_falciparum_3D7 | gene_product=tetratricopeptide repeat protein, putative | transcript_product=tetratricopeptide repeat protein, putative | location=Pf3D7_12_v3:1784380-1786410(+) | protein_length=676 | sequence_SO=chromosome | SO=protein_coding_gene | is_pseudo=false	0.004	2.761	4	1	1	1	676	79.8	4.88	2.5	1	0	0.881	0.33295	303.3	267.2	5.21	10.5	216.2	159.2	239.8	218.9	172.7	229.9	High	High	High	High	High	High	1
FALSE	High	Master Protein	PF3D7_0417200.1-p1	transcript=PF3D7_0417200.1 | gene=PF3D7_0417200 | organism=Plasmodium_falciparum_3D7 | gene_product=bifunctional dihydrofolate reductase-thymidylate synthase | transcript_product=bifunctional dihydrofolate reductase-thymidylate synthase | location=Pf3D7_04_v3:748088-749914(+) | protein_length=608 | sequence_SO=chromosome | SO=protein_coding_gene | is_pseudo=false	0	19.086	8	4	6	3	608	71.7	7.2	15.81	4	1	0.882	0.594114	815	718.9	10.26	15.51	474.8	407.9	637.5	749.3	376.9	596.5	High	High	High	High	High	High	1
FALSE	High	Master Protein	PF3D7_1025300.1-p1	transcript=PF3D7_1025300.1 | gene=PF3D7_1025300 | organism=Plasmodium_falciparum_3D7 | gene_product=conserved protein, unknown function | transcript_product=conserved protein, unknown function | location=Pf3D7_10_v3:1057890-1060658(-) | protein_length=922 | sequence_SO=chromosome | SO=protein_coding_gene | is_pseudo=false	0	9.766	5	4	4	4	922	109	8.27	8.55	4	0	0.882	0.33295	398.9	351.7	3.93	8.02	294.5	194.2	314.6	332.8	242.5	321.4	High	High	High	High	High	High	1
FALSE	High	Master Protein	PF3D7_1352400.1-p1	transcript=PF3D7_1352400.1 | gene=PF3D7_1352400 | organism=Plasmodium_falciparum_3D7 | gene_product=conserved Plasmodium protein, unknown function | transcript_product=conserved Plasmodium protein, unknown function | location=Pf3D7_13_v3:2087393-2092177(+) | protein_length=1594 | sequence_SO=chromosome | SO=protein_coding_gene | is_pseudo=false	0	8.847	1	2	3	2	1594	190.2	8.53	9.38	2	0	0.882	0.588552	173.5	153	11.93	19.03	151.6	82.2	140.5	142.7	135	140.4	High	High	High	High	High	High	1
FALSE	High	Master Protein	PF3D7_1317400.1-p1	transcript=PF3D7_1317400.1 | gene=PF3D7_1317400 | organism=Plasmodium_falciparum_3D7 | gene_product=zinc finger protein, putative | transcript_product=zinc finger protein, putative | location=Pf3D7_13_v3:733245-733862(+) | protein_length=205 | sequence_SO=chromosome | SO=protein_coding_gene | is_pseudo=false	0.001	4.997	7	1	1	1	205	23.2	9.09	3.46	1	0	0.882	0.361494	301.6	266.1	8.45	9.51	227.1	126.8	234.3	228	178.2	244.4	High	High	High	High	High	High	1
FALSE	High	Master Protein	PF3D7_0914700.1-p1	transcript=PF3D7_0914700.1 | gene=PF3D7_0914700 | organism=Plasmodium_falciparum_3D7 | gene_product=major facilitator superfamily-related transporter, putative | transcript_product=major facilitator superfamily-related transporter, putative | location=Pf3D7_09_v3:630657-632207(+) | protein_length=516 | sequence_SO=chromosome | SO=protein_coding_gene | is_pseudo=false	0	38.396	13	6	11	6	516	58.4	8.28	30.23	6	0	0.883	0.408351	1653.4	1459.4	5.1	8.6	1230.2	777.2	1350.5	1455.5	1100.7	1241.6	High	High	High	High	High	High	1
FALSE	High	Master Protein	PF3D7_1226900.1-p1	transcript=PF3D7_1226900.1 | gene=PF3D7_1226900 | organism=Plasmodium_falciparum_3D7 | gene_product=parasitophorous vacuolar protein 2 | transcript_product=parasitophorous vacuolar protein 2 | location=Pf3D7_12_v3:1088536-1090023(-) | protein_length=495 | sequence_SO=chromosome | SO=protein_coding_gene | is_pseudo=false	0	29.357	15	4	6	4	495	57.3	9.13	19.12	4	0	0.883	0.461349	873.8	771.5	11.8	12.66	690.8	434.1	675.3	655.9	559.4	623.8	High	High	High	High	High	High	1
FALSE	High	Master Protein	PF3D7_0112200.1-p1	transcript=PF3D7_0112200.1 | gene=PF3D7_0112200 | organism=Plasmodium_falciparum_3D7 | gene_product=multidrug resistance-associated protein 1 | transcript_product=multidrug resistance-associated protein 1 | location=Pf3D7_01_v3:464726-470194(+) | protein_length=1822 | sequence_SO=chromosome | SO=protein_coding_gene | is_pseudo=false	0	23.008	4	6	7	6	1822	214.3	8.73	20.98	6	0	0.883	0.482957	739.6	653.4	8.95	9.85	563.2	369.2	569	615.5	493.8	570.8	High	High	High	High	High	High	1
FALSE	High	Master Protein	PF3D7_1014900.1-p1	transcript=PF3D7_1014900.1 | gene=PF3D7_1014900 | organism=Plasmodium_falciparum_3D7 | gene_product=protein KIC8 | transcript_product=protein KIC8 | location=Pf3D7_10_v3:600970-607809(-) | protein_length=2279 | sequence_SO=chromosome | SO=protein_coding_gene | is_pseudo=false	0	14.54	3	5	5	5	2279	267.8	7.83	9.92	5	0	0.883	0.673302	602.3	532	6.92	12.88	425.8	251.3	482.2	513.9	421.3	476.2	High	High	High	High	High	High	1
FALSE	High	Master Protein	PF3D7_1115800.1-p1	transcript=PF3D7_1115800.1 | gene=PF3D7_1115800 | organism=Plasmodium_falciparum_3D7 | gene_product=conserved Plasmodium protein, unknown function | transcript_product=conserved Plasmodium protein, unknown function | location=Pf3D7_11_v3:596289-597203(-) | protein_length=304 | sequence_SO=chromosome | SO=protein_coding_gene | is_pseudo=false	0.001	3.494	4	1	1	1	304	33.9	9.99	2.8	1	0	0.883	0.459353	74.9	66.1	8.9	15.6	53.2	38.7	52.4	71.3	39.5	64.9	High	High	High	High	High	High	1
FALSE	High	Master Protein	PF3D7_0919900.1-p1	transcript=PF3D7_0919900.1 | gene=PF3D7_0919900 | organism=Plasmodium_falciparum_3D7 | gene_product=regulator of chromosome condensation-PP1-interacting protein | transcript_product=regulator of chromosome condensation-PP1-interacting protein | location=Pf3D7_09_v3:809659-819804(-) | protein_length=3381 | sequence_SO=chromosome | SO=protein_coding_gene | is_pseudo=false	0.004	2.653	1	1	1	1	3381	395.9	6.89	3.04	1	0	0.883	0.472131	254.9	225.1	13.26	18.05	206.1	121.1	206.1	165.6	160.9	179.1	High	High	High	High	High	High	1
FALSE	High	Master Protein	PF3D7_1207100.1-p1	transcript=PF3D7_1207100.1 | gene=PF3D7_1207100 | organism=Plasmodium_falciparum_3D7 | gene_product=pre-rRNA-processing protein ESF1, putative | transcript_product=pre-rRNA-processing protein ESF1, putative | location=Pf3D7_12_v3:324336-326858(-) | protein_length=840 | sequence_SO=chromosome | SO=protein_coding_gene | is_pseudo=false	0.007	2.19	2	1	1	1	840	100.1	6.43	2.17	1	0	0.883	0.452926	72.6	64.1	20.56	7.82	50.6	45.5	58.9	55.1	42.2	54.5	High	High	High	High	High	High	1
FALSE	High	Master Protein	PF3D7_1464700.1-p1	transcript=PF3D7_1464700.1 | gene=PF3D7_1464700 | organism=Plasmodium_falciparum_3D7 | gene_product=ATP synthase (C/AC39) subunit, putative | transcript_product=ATP synthase (C/AC39) subunit, putative | location=Pf3D7_14_v3:2625452-2626600(-) | protein_length=382 | sequence_SO=chromosome | SO=protein_coding_gene | is_pseudo=false	0	54.797	30	7	11	7	382	44.5	5.14	37.59	7	0	0.884	0.576905	1316.9	1163.6	6.77	12.4	936.4	623.4	1078.3	1051.4	894.8	1048.9	High	High	High	High	High	High	1
FALSE	High	Master Protein	PF3D7_1235700.1-p1	transcript=PF3D7_1235700.1 | gene=PF3D7_1235700 | organism=Plasmodium_falciparum_3D7 | gene_product=ATP synthase subunit beta, mitochondrial | transcript_product=ATP synthase subunit beta, mitochondrial | location=Pf3D7_12_v3:1487084-1488691(+) | protein_length=535 | sequence_SO=chromosome | SO=protein_coding_gene | is_pseudo=false	0	43.778	21	7	11	7	535	58.4	6.42	34.1	7	0	0.884	0.391574	1423.8	1258.7	10.09	15.44	1015.7	765	1129.4	932.8	845.3	1042.3	High	High	High	High	High	High	1
FALSE	High	Master Protein	PF3D7_1209200.1-p1	transcript=PF3D7_1209200.1 | gene=PF3D7_1209200 | organism=Plasmodium_falciparum_3D7 | gene_product=U6 snRNA-associated Sm-like protein LSm7, putative | transcript_product=U6 snRNA-associated Sm-like protein LSm7, putative | location=Pf3D7_12_v3:427272-427978(+) | protein_length=108 | sequence_SO=chromosome | SO=protein_coding_gene | is_pseudo=false	0	11.488	39	2	2	2	108	12	6.1	8.48	2	0	0.884	0.435045	357.2	315.7	5.99	10.6	257.4	153.4	280.5	363.4	200	277.1	High	High	High	High	High	High	1
FALSE	High	Master Protein	PF3D7_0904400.1-p1	transcript=PF3D7_0904400.1 | gene=PF3D7_0904400 | organism=Plasmodium_falciparum_3D7 | gene_product=signal peptidase complex subunit 3, putative | transcript_product=signal peptidase complex subunit 3, putative | location=Pf3D7_09_v3:208168-208725(-) | protein_length=185 | sequence_SO=chromosome | SO=protein_coding_gene | is_pseudo=false	0	7.182	20	2	2	2	185	22.2	9.29	7.68	2	0	0.884	0.375575	319.5	282.4	5.8	13.09	242	159	246.5	229.2	202.9	251.4	High	High	High	High	High	High	1
FALSE	High	Master Protein	PF3D7_1022400.1-p1	transcript=PF3D7_1022400.1 | gene=PF3D7_1022400 | organism=Plasmodium_falciparum_3D7 | gene_product=serine/arginine-rich splicing factor 4 | transcript_product=serine/arginine-rich splicing factor 4 | location=Pf3D7_10_v3:939938-942234(-) | protein_length=538 | sequence_SO=chromosome | SO=protein_coding_gene | is_pseudo=false	0	7.111	3	2	3	2	538	62.1	9.98	8.88	2	0	0.884	0.283617	1137	1005.2	2.95	6.34	813	535.3	887.2	921.7	650.4	863.8	High	High	High	High	High	High	1
FALSE	High	Master Protein	PF3D7_1438600.1-p1	transcript=PF3D7_1438600.1 | gene=PF3D7_1438600 | organism=Plasmodium_falciparum_3D7 | gene_product=conserved protein, unknown function | transcript_product=conserved protein, unknown function | location=Pf3D7_14_v3:1562232-1563065(+) | protein_length=277 | sequence_SO=chromosome | SO=protein_coding_gene | is_pseudo=false	0.001	3.681	4	1	1	1	277	33.1	7.65	2.59	1	0	0.884	0.382327	158	139.6	9.98	6.7	114.4	81.4	108	145.7	87.8	108	High	High	High	High	High	High	1
FALSE	High	Master Protein	PF3D7_1438000.1-p1	transcript=PF3D7_1438000.1 | gene=PF3D7_1438000 | organism=Plasmodium_falciparum_3D7 | gene_product=eukaryotic translation initiation factor eIF2A, putative | transcript_product=eukaryotic translation initiation factor eIF2A, putative | location=Pf3D7_14_v3:1536484-1538469(-) | protein_length=661 | sequence_SO=chromosome | SO=protein_coding_gene | is_pseudo=false	0.004	2.913	2	1	1	1	661	76.8	8.97	2.32	1	0	0.884	0.337543	82.8	73.2	10.33	7.98	58.1	39.7	79.6	68.2	50.2	59.5	High	High	High	High	High	High	1
FALSE	High	Master Protein	PF3D7_0103900.1-p1	transcript=PF3D7_0103900.1 | gene=PF3D7_0103900 | organism=Plasmodium_falciparum_3D7 | gene_product=parasite-infected erythrocyte surface protein | transcript_product=parasite-infected erythrocyte surface protein | location=Pf3D7_01_v3:172864-174591(+) | protein_length=575 | sequence_SO=chromosome | SO=protein_coding_gene | is_pseudo=false	0	43.305	24	10	12	10	575	67.8	9.06	35.14	10	0	0.885	0.403095	2108.9	1866.7	7.94	10.81	1653.6	991.6	1722.2	1712.1	1357.4	1748.2	High	High	High	High	High	High	1
FALSE	High	Master Protein	PF3D7_1215900.1-p1	transcript=PF3D7_1215900.1 | gene=PF3D7_1215900 | organism=Plasmodium_falciparum_3D7 | gene_product=serpentine receptor 10 | transcript_product=serpentine receptor 10 | location=Pf3D7_12_v3:641552-643519(+) | protein_length=655 | sequence_SO=chromosome | SO=protein_coding_gene | is_pseudo=false	0	8.581	3	2	3	2	655	76.8	6.18	5.52	2	0	0.885	0.560028	500.5	443	22.84	7.06	394.2	328.4	339.7	441.2	321.3	384.6	High	High	High	High	High	High	1
FALSE	High	Master Protein	PF3D7_1120000.1-p1	transcript=PF3D7_1120000.1 | gene=PF3D7_1120000 | organism=Plasmodium_falciparum_3D7 | gene_product=conserved protein, unknown function | transcript_product=conserved protein, unknown function | location=Pf3D7_11_v3:756192-760435(+) | protein_length=1070 | sequence_SO=chromosome | SO=protein_coding_gene | is_pseudo=false	0	7.475	10	4	4	4	1070	128.9	5.49	7.39	4	0	0.885	0.43837	1004.6	889.2	5.38	13.23	709.9	527.5	804.5	896.2	567.4	699.3	High	High	High	High	High	High	1
FALSE	High	Master Protein	PF3D7_0516700.1-p1	transcript=PF3D7_0516700.1 | gene=PF3D7_0516700 | organism=Plasmodium_falciparum_3D7 | gene_product=ubiquitin carboxyl-terminal hydrolase 2, putative | transcript_product=ubiquitin carboxyl-terminal hydrolase 2, putative | location=Pf3D7_05_v3:694492-698778(+) | protein_length=1332 | sequence_SO=chromosome | SO=protein_coding_gene | is_pseudo=false	0.001	4.107	1	2	2	2	1332	156.2	6.8	5.19	2	0	0.885	0.418125	83.5	73.9	13.2	14.02	64.9	46.5	60.8	59.7	53.5	60.7	High	High	High	High	High	High	1
FALSE	High	Master Protein	PF3D7_1325100.1-p1	transcript=PF3D7_1325100.1 | gene=PF3D7_1325100 | organism=Plasmodium_falciparum_3D7 | gene_product=phosphoribosylpyrophosphate synthetase | transcript_product=phosphoribosylpyrophosphate synthetase | location=Pf3D7_13_v3:1044552-1045865(-) | protein_length=437 | sequence_SO=chromosome | SO=protein_coding_gene | is_pseudo=false	0	49.829	27	10	11	10	437	49.4	9.32	35.85	10	0	0.886	0.413802	2223.5	1970.3	8.34	10.99	1699.1	1000.4	1897.4	1765.1	1442.7	1809.2	High	High	High	High	High	High	1
FALSE	High	Master Protein	PF3D7_1323500.1-p1	transcript=PF3D7_1323500.1 | gene=PF3D7_1323500 | organism=Plasmodium_falciparum_3D7 | gene_product=plasmepsin V | transcript_product=plasmepsin V | location=Pf3D7_13_v3:975403-977175(+) | protein_length=590 | sequence_SO=chromosome | SO=protein_coding_gene | is_pseudo=false	0	10.104	6	2	2	2	590	68.4	7.59	8.09	2	0	0.886	0.458443	279.3	247.3	8.59	15.21	221	131.4	227.9	205.5	191.4	209.4	High	High	High	High	High	High	1
FALSE	High	Master Protein	PF3D7_0905100.1-p1	transcript=PF3D7_0905100.1 | gene=PF3D7_0905100 | organism=Plasmodium_falciparum_3D7 | gene_product=nucleoporin NUP221, putative | transcript_product=nucleoporin NUP221, putative | location=Pf3D7_09_v3:236359-242969(-) | protein_length=2112 | sequence_SO=chromosome | SO=protein_coding_gene | is_pseudo=false	0	7.929	2	3	3	3	2112	235.4	8.28	8.06	3	0	0.886	0.588881	196.1	173.7	19.72	19.09	140.5	121.1	155	140.5	128.4	130.7	High	High	High	High	High	High	1
FALSE	High	Master Protein	PF3D7_1129000.1-p1	transcript=PF3D7_1129000.1 | gene=PF3D7_1129000 | organism=Plasmodium_falciparum_3D7 | gene_product=spermidine synthase | transcript_product=spermidine synthase | location=Pf3D7_11_v3:1121930-1123377(+) | protein_length=321 | sequence_SO=chromosome | SO=protein_coding_gene | is_pseudo=false	0	55.27	34	10	16	10	321	36.6	7.75	48.79	10	0	0.887	0.384691	3147.5	2791.8	9.51	12.53	2621.6	1480.3	2569.6	2567.1	2074.1	2625.3	High	High	High	High	High	High	1
FALSE	High	Master Protein	PF3D7_1127000.1-p1	transcript=PF3D7_1127000.1 | gene=PF3D7_1127000 | organism=Plasmodium_falciparum_3D7 | gene_product=protein phosphatase, putative | transcript_product=protein phosphatase, putative | location=Pf3D7_11_v3:1056198-1058054(-) | protein_length=287 | sequence_SO=chromosome | SO=protein_coding_gene | is_pseudo=false	0	28.013	26	6	6	6	287	34.4	7.91	22.06	6	0	0.887	0.435973	961.7	853.3	9.6	7.03	722.4	500.1	724.6	853	619.1	738.2	High	High	High	High	High	High	1
FALSE	High	Master Protein	PF3D7_0929200.1-p1	transcript=PF3D7_0929200.1 | gene=PF3D7_0929200 | organism=Plasmodium_falciparum_3D7 | gene_product=RNA-binding protein, putative | transcript_product=RNA-binding protein, putative | location=Pf3D7_09_v3:1167842-1169577(+) | protein_length=289 | sequence_SO=chromosome | SO=protein_coding_gene | is_pseudo=false	0	26.52	25	6	8	6	289	33.6	9.1	25.21	6	0	0.887	0.51669	1497.8	1327.8	9.5	10.63	1100.6	617.4	1287	1273.8	988.2	1196.8	High	High	High	High	High	High	1
FALSE	High	Master Protein	PF3D7_0817500.1-p1	transcript=PF3D7_0817500.1 | gene=PF3D7_0817500 | organism=Plasmodium_falciparum_3D7 | gene_product=histidine triad nucleotide-binding protein 1 | transcript_product=histidine triad nucleotide-binding protein 1 | location=Pf3D7_08_v3:798777-800205(+) | protein_length=185 | sequence_SO=chromosome | SO=protein_coding_gene | is_pseudo=false	0	19.536	24	3	4	3	185	21.2	9.22	13.8	3	0	0.887	0.43583	782.7	694.4	3.56	10.57	520.8	384.8	631.8	671.3	415.1	621.1	High	High	High	High	High	High	1
FALSE	High	Master Protein	PF3D7_0315100.1-p1	transcript=PF3D7_0315100.1 | gene=PF3D7_0315100 | organism=Plasmodium_falciparum_3D7 | gene_product=eukaryotic translation initiation factor 4E | transcript_product=eukaryotic translation initiation factor 4E | location=Pf3D7_03_v3:612739-613422(-) | protein_length=227 | sequence_SO=chromosome | SO=protein_coding_gene | is_pseudo=false	0	15.363	24	5	5	5	227	26.9	8.32	11.85	5	0	0.887	0.296013	596.4	528.7	8.33	6.41	422.4	328.3	458.7	511.6	351.4	413.9	High	High	High	High	High	High	1
FALSE	High	Master Protein	PF3D7_1427500.1-p1	transcript=PF3D7_1427500.1 | gene=PF3D7_1427500 | organism=Plasmodium_falciparum_3D7 | gene_product=DNA mismatch repair protein MSH2, putative | transcript_product=DNA mismatch repair protein MSH2, putative | location=Pf3D7_14_v3:1081773-1084208(+) | protein_length=811 | sequence_SO=chromosome | SO=protein_coding_gene | is_pseudo=false	0	10.067	5	3	3	3	811	94.7	7.3	8.4	3	0	0.887	0.478334	59.1	52.4	20.38	23.46	37.8	38.8	51.9	57.8	30.6	31.9	High	High	High	High	High	High	1
FALSE	High	Master Protein	PF3D7_1230700.1-p1	transcript=PF3D7_1230700.1 | gene=PF3D7_1230700 | organism=Plasmodium_falciparum_3D7 | gene_product=protein transport protein SEC13 | transcript_product=protein transport protein SEC13 | location=Pf3D7_12_v3:1259620-1262088(+) | protein_length=822 | sequence_SO=chromosome | SO=protein_coding_gene | is_pseudo=false	0	19.902	9	5	5	5	822	90.7	6.6	14.94	5	0	0.888	0.332476	594.4	528.1	8.37	3.52	416.4	327	480.1	550.7	335.3	438.6	High	High	High	High	High	High	1
FALSE	High	Master Protein	PF3D7_1213600.1-p1	transcript=PF3D7_1213600.1 | gene=PF3D7_1213600 | organism=Plasmodium_falciparum_3D7 | gene_product=dynein light chain 1, putative | transcript_product=dynein light chain 1, putative | location=Pf3D7_12_v3:586809-587090(+) | protein_length=93 | sequence_SO=chromosome | SO=protein_coding_gene | is_pseudo=false	0	9.981	32	3	3	3	93	10.8	7.99	9.22	3	0	0.888	0.418125	500.9	444.7	5.1	22.04	382.9	243.3	395.9	276.1	304.3	391.3	High	High	High	High	High	High	1
FALSE	High	Master Protein	PF3D7_0603500.1-p1	transcript=PF3D7_0603500.1 | gene=PF3D7_0603500 | organism=Plasmodium_falciparum_3D7 | gene_product=cation/H+ antiporter | transcript_product=cation/H+ antiporter | location=Pf3D7_06_v3:139193-140518(+) | protein_length=441 | sequence_SO=chromosome | SO=protein_coding_gene | is_pseudo=false	0	9.188	3	1	2	1	441	48.9	6.8	7.03	1	0	0.888	0.382327	182.5	162.1	10.72	8.63	132.2	102.3	142.5	151.9	115.6	131.7	High	High	High	High	High	High	1
FALSE	High	Master Protein	PF3D7_1249800.1-p1	transcript=PF3D7_1249800.1 | gene=PF3D7_1249800 | organism=Plasmodium_falciparum_3D7 | gene_product=THO complex subunit 2, putative | transcript_product=THO complex subunit 2, putative | location=Pf3D7_12_v3:2030004-2039852(-) | protein_length=2932 | sequence_SO=chromosome | SO=protein_coding_gene | is_pseudo=false	0.001	3.737	0	1	1	1	2932	348.5	8.51	2.91	1	0	0.888	0.460896	149.9	133.1	16.01	8.28	129.5	72.3	119.3	120.5	91.6	108.7	High	High	High	High	High	High	1
FALSE	High	Master Protein	PF3D7_0527000.1-p1	transcript=PF3D7_0527000.1 | gene=PF3D7_0527000 | organism=Plasmodium_falciparum_3D7 | gene_product=DNA replication licensing factor MCM3, putative | transcript_product=DNA replication licensing factor MCM3, putative | location=Pf3D7_05_v3:1125099-1128146(-) | protein_length=962 | sequence_SO=chromosome | SO=protein_coding_gene | is_pseudo=false	0	44.592	13	9	11	9	962	109.7	5.49	35.65	9	0	0.889	0.401512	1727	1534.5	13.22	13.44	1210.9	1035.9	1393.8	1298.4	965.7	1355.9	High	High	High	High	High	High	1
FALSE	High	Master Protein	PF3D7_1021600.1-p1	transcript=PF3D7_1021600.1 | gene=PF3D7_1021600 | organism=Plasmodium_falciparum_3D7 | gene_product=deoxyribose-phosphate aldolase, putative | transcript_product=deoxyribose-phosphate aldolase, putative | location=Pf3D7_10_v3:871095-871886(+) | protein_length=263 | sequence_SO=chromosome | SO=protein_coding_gene | is_pseudo=false	0	14.505	14	3	3	3	263	29	7.21	11.44	3	0	0.889	0.688786	685.6	609.5	6.1	14.99	430.9	324.1	556.8	607.2	351.1	528.9	High	High	High	High	High	High	1
FALSE	High	Master Protein	PF3D7_1008900.1-p1	transcript=PF3D7_1008900.1 | gene=PF3D7_1008900 | organism=Plasmodium_falciparum_3D7 | gene_product=adenylate kinase | transcript_product=adenylate kinase | location=Pf3D7_10_v3:369199-370225(-) | protein_length=242 | sequence_SO=chromosome | SO=protein_coding_gene | is_pseudo=false	0	85.305	50	10	18	10	242	27.6	8.85	62.26	10	0	0.89	0.361494	3318.3	2951.7	8.6	7.74	2471.8	1499.6	2932.2	2922.5	2099.3	2577.7	High	High	High	High	High	High	1
FALSE	High	Master Protein	PF3D7_1132200.1-p1	transcript=PF3D7_1132200.1 | gene=PF3D7_1132200 | organism=Plasmodium_falciparum_3D7 | gene_product=T-complex protein 1 subunit alpha | transcript_product=T-complex protein 1 subunit alpha | location=Pf3D7_11_v3:1248310-1250232(-) | protein_length=544 | sequence_SO=chromosome | SO=protein_coding_gene | is_pseudo=false	0	73.44	31	14	17	14	544	60.2	7.08	54.82	14	0	0.89	0.793343	2892.9	2575.9	10.3	21.73	1702.5	1471.4	2260.1	2711.4	1341	2116	High	High	High	High	High	High	1
FALSE	High	Master Protein	PF3D7_0219600.1-p1	transcript=PF3D7_0219600.1 | gene=PF3D7_0219600 | organism=Plasmodium_falciparum_3D7 | gene_product=replication factor C subunit 1 | transcript_product=replication factor C subunit 1 | location=Pf3D7_02_v3:779418-782132(-) | protein_length=904 | sequence_SO=chromosome | SO=protein_coding_gene | is_pseudo=false	0	27.593	9	6	7	6	904	104.1	9.04	23.02	6	0	0.891	0.499506	737.1	656.7	14.29	13.42	531.5	455	578.6	641.6	430.2	557.4	High	High	High	High	High	High	1
FALSE	High	Master Protein	PF3D7_1248700.1-p1	transcript=PF3D7_1248700.1 | gene=PF3D7_1248700 | organism=Plasmodium_falciparum_3D7 | gene_product=conserved protein, unknown function | transcript_product=conserved protein, unknown function | location=Pf3D7_12_v3:1994775-2000744(+) | protein_length=1989 | sequence_SO=chromosome | SO=protein_coding_gene | is_pseudo=false	0	22.795	4	6	7	6	1989	231.2	6.32	19.18	6	0	0.891	0.430977	1389.9	1239	6.79	11.79	1002.2	707.5	1090.8	1064.6	915.1	1073.3	High	High	High	High	High	High	1
FALSE	High	Master Protein	PF3D7_0316800.1-p1	transcript=PF3D7_0316800.1 | gene=PF3D7_0316800 | organism=Plasmodium_falciparum_3D7 | gene_product=40S ribosomal protein S15A, putative | transcript_product=40S ribosomal protein S15A, putative | location=Pf3D7_03_v3:677842-678474(+) | protein_length=130 | sequence_SO=chromosome | SO=protein_coding_gene | is_pseudo=false	0	15.136	46	5	5	5	130	14.9	9.99	16.54	5	0	0.891	0.452926	1666.6	1485.5	7.95	21.58	1197	758.7	1313.2	1004.2	927.1	1500.6	High	High	High	High	High	High	1
FALSE	High	Master Protein	PF3D7_1126900.1-p1	transcript=PF3D7_1126900.1 | gene=PF3D7_1126900 | organism=Plasmodium_falciparum_3D7 | gene_product=small nuclear ribonucleoprotein F, putative | transcript_product=small nuclear ribonucleoprotein F, putative | location=Pf3D7_11_v3:1053642-1054333(-) | protein_length=86 | sequence_SO=chromosome | SO=protein_coding_gene | is_pseudo=false	0.001	4.678	15	1	1	1	86	9.9	8.72	3.38	1	0	0.891	0.654538	291.2	259.6	19.53	16.35	216.2	93.8	250	259.7	167	224.5	High	High	High	High	High	High	1
FALSE	High	Master Protein	PF3D7_0731600.1-p1	transcript=PF3D7_0731600.1 | gene=PF3D7_0731600 | organism=Plasmodium_falciparum_3D7 | gene_product=acyl-CoA synthetase | transcript_product=acyl-CoA synthetase | location=Pf3D7_07_v3:1368161-1370596(+) | protein_length=811 | sequence_SO=chromosome | SO=protein_coding_gene | is_pseudo=false	0	169.252	33	21	45	21	811	93.2	8.9	130.94	21	0	0.892	0.382327	8170.3	7285.7	8.68	7.45	6190	4192.3	6113.7	6715.4	5164.8	6390.5	High	High	High	High	High	High	1
FALSE	High	Master Protein	PF3D7_0416800.1-p1	transcript=PF3D7_0416800.1 | gene=PF3D7_0416800 | organism=Plasmodium_falciparum_3D7 | gene_product=small GTP-binding protein sar1 | transcript_product=small GTP-binding protein sar1 | location=Pf3D7_04_v3:729962-731223(+) | protein_length=192 | sequence_SO=chromosome | SO=protein_coding_gene | is_pseudo=false	0	40.133	40	7	10	7	192	22	7.3	33.49	7	0	0.892	0.361494	1881	1677	8.16	9.93	1372.9	815.5	1653.3	1447.8	1160.4	1378.7	High	High	High	High	High	High	1
FALSE	High	Master Protein	PF3D7_1323200.1-p1	transcript=PF3D7_1323200.1 | gene=PF3D7_1323200 | organism=Plasmodium_falciparum_3D7 | gene_product=V-type proton ATPase subunit G, putative | transcript_product=V-type proton ATPase subunit G, putative | location=Pf3D7_13_v3:968110-968798(-) | protein_length=123 | sequence_SO=chromosome | SO=protein_coding_gene | is_pseudo=false	0	32.38	38	5	6	5	123	14.2	8.21	22.4	5	0	0.892	0.299395	1844.6	1645.2	6.13	3.52	1328.6	838.5	1619.8	1612.4	1123.6	1422.3	High	High	High	High	High	High	1
FALSE	High	Master Protein	PF3D7_1123500.1-p1	transcript=PF3D7_1123500.1 | gene=PF3D7_1123500 | organism=Plasmodium_falciparum_3D7 | gene_product=golgi protein 2 | transcript_product=golgi protein 2 | location=Pf3D7_11_v3:929354-933364(-) | protein_length=1336 | sequence_SO=chromosome | SO=protein_coding_gene | is_pseudo=false	0	30.751	7	7	9	7	1336	153.6	7.24	24.92	7	0	0.892	0.391574	1144.2	1021	6.41	8.13	806.6	556.2	918.5	907.5	710.5	899.1	High	High	High	High	High	High	1
FALSE	High	Master Protein	PF3D7_1237700.1-p1	transcript=PF3D7_1237700.1 | gene=PF3D7_1237700 | organism=Plasmodium_falciparum_3D7 | gene_product=conserved protein, unknown function | transcript_product=conserved protein, unknown function | location=Pf3D7_12_v3:1572371-1573557(+) | protein_length=210 | sequence_SO=chromosome | SO=protein_coding_gene | is_pseudo=false	0	14.176	10	3	4	3	210	23.6	9.61	13.97	3	0	0.892	0.947183	714.6	637.5	15.3	21.66	549	258.5	598.3	552.8	556	619.4	High	High	High	High	High	High	1
FALSE	Medium	Master Protein	PF3D7_0830700.1-p1	transcript=PF3D7_0830700.1 | gene=PF3D7_0830700 | organism=Plasmodium_falciparum_3D7 | gene_product=Plasmodium exported protein (hyp9), unknown function | transcript_product=Plasmodium exported protein (hyp9), unknown function | location=Pf3D7_08_v3:1307053-1307924(+) | protein_length=218 | sequence_SO=chromosome | SO=protein_coding_gene | is_pseudo=false	0.039	1.036	4	1	1	1	218	25.1	8.47	0	1	0	0.892	0.408351	321.4	286.8	16.34	1.73	243.7	196.9	235.4	285.8	185	240.7	High	High	High	High	High	High	1
FALSE	High	Master Protein	PF3D7_1219100.1-p1	transcript=PF3D7_1219100.1 | gene=PF3D7_1219100 | organism=Plasmodium_falciparum_3D7 | gene_product=clathrin heavy chain, putative | transcript_product=clathrin heavy chain, putative | location=Pf3D7_12_v3:757649-763642(+) | protein_length=1997 | sequence_SO=chromosome | SO=protein_coding_gene | is_pseudo=false	0	141.458	18	32	40	32	1997	232.8	6.39	126.32	32	0	0.893	0.345053	5935.2	5299.7	4.33	7.58	4381.9	2831.8	4776.3	4916	3781.2	4669.8	High	High	High	High	High	High	1
FALSE	High	Master Protein	PF3D7_1311900.1-p1	transcript=PF3D7_1311900.1 | gene=PF3D7_1311900 | organism=Plasmodium_falciparum_3D7 | gene_product=V-type proton ATPase catalytic subunit A | transcript_product=V-type proton ATPase catalytic subunit A | location=Pf3D7_13_v3:507900-509735(+) | protein_length=611 | sequence_SO=chromosome | SO=protein_coding_gene | is_pseudo=false	0	86.027	36	15	20	15	611	68.5	5.69	70.38	15	0	0.893	0.263605	3313.3	2957.8	3.91	3.71	2388	1638.2	2601.4	2904.7	1937.3	2407.3	High	High	High	High	High	High	1
FALSE	High	Master Protein	PF3D7_1104200.1-p1	transcript=PF3D7_1104200.1 | gene=PF3D7_1104200 | organism=Plasmodium_falciparum_3D7 | gene_product=chromatin remodeling protein | transcript_product=chromatin remodeling protein | location=Pf3D7_11_v3:182383-187223(-) | protein_length=1426 | sequence_SO=chromosome | SO=protein_coding_gene | is_pseudo=false	0	62.916	11	13	17	13	1426	167.3	6.55	55.17	13	0	0.893	0.337543	2848.3	2542.5	4.95	5.48	2081.7	1392.8	2236.5	2532.8	1795.4	2206.9	High	High	High	High	High	High	1
FALSE	High	Master Protein	PF3D7_0823300.1-p1	transcript=PF3D7_0823300.1 | gene=PF3D7_0823300 | organism=Plasmodium_falciparum_3D7 | gene_product=histone acetyltransferase GCN5 | transcript_product=histone acetyltransferase GCN5 | location=Pf3D7_08_v3:1028752-1033514(+) | protein_length=1465 | sequence_SO=chromosome | SO=protein_coding_gene | is_pseudo=false	0	13.044	2	3	4	3	1465	170.8	6.67	11.66	3	0	0.893	0.361494	448.5	400.4	4.79	6.57	327.1	216.3	356.9	388.7	286.5	356.6	High	High	High	High	High	High	1
FALSE	High	Master Protein	PF3D7_1224000.1-p1	transcript=PF3D7_1224000.1 | gene=PF3D7_1224000 | organism=Plasmodium_falciparum_3D7 | gene_product=GTP cyclohydrolase 1 | transcript_product=GTP cyclohydrolase 1 | location=Pf3D7_12_v3:974372-975541(+) | protein_length=389 | sequence_SO=chromosome | SO=protein_coding_gene | is_pseudo=false	0	10.789	11	5	5	5	389	45.8	9.35	14.49	5	0	0.893	0.342204	1421.7	1269.8	7.53	4.35	1084.2	708.3	1095.7	1219	870	1094.4	High	High	High	High	High	High	1
FALSE	High	Master Protein	PF3D7_1238500.1-p1	transcript=PF3D7_1238500.1 | gene=PF3D7_1238500 | organism=Plasmodium_falciparum_3D7 | gene_product=conserved Plasmodium protein, unknown function | transcript_product=conserved Plasmodium protein, unknown function | location=Pf3D7_12_v3:1594826-1600526(+) | protein_length=1812 | sequence_SO=chromosome | SO=protein_coding_gene | is_pseudo=false	0.004	2.834	1	1	1	1	1812	212.6	5.07	3.09	1	0	0.893	0.452926	159.7	142.6	13.02	8.01	131	78	125.5	155.9	90.6	124.9	High	High	High	High	High	High	1
FALSE	Medium	Master Protein	PF3D7_0810800.1-p1	transcript=PF3D7_0810800.1 | gene=PF3D7_0810800 | organism=Plasmodium_falciparum_3D7 | gene_product=hydroxymethyldihydropterin pyrophosphokinase-dihydropteroate synthase | transcript_product=hydroxymethyldihydropterin pyrophosphokinase-dihydropteroate synthase | location=Pf3D7_08_v3:548200-550616(+) | protein_length=706 | sequence_SO=chromosome | SO=protein_coding_gene | is_pseudo=false	0.017	1.575	2	1	1	1	706	83.3	7.14	2.87	1	0	0.893	0.508406	90.6	80.9	18.09	13.16	56.7	54.4	63.4	93.6	44.2	66.6	High	High	High	High	High	High	1
FALSE	High	Master Protein	PF3D7_0527500.1-p1	transcript=PF3D7_0527500.1 | gene=PF3D7_0527500 | organism=Plasmodium_falciparum_3D7 | gene_product=Hsc70-interacting protein | transcript_product=Hsc70-interacting protein | location=Pf3D7_05_v3:1143618-1145359(+) | protein_length=458 | sequence_SO=chromosome | SO=protein_coding_gene | is_pseudo=false	0	29.219	14	6	8	6	458	51.1	4.75	25.48	6	0	0.894	0.435045	1948.1	1742	9.84	12.66	1173.5	957.6	1521.7	1833.9	902.6	1430.8	High	High	High	High	High	High	1
FALSE	High	Master Protein	PF3D7_0106800.1-p1	transcript=PF3D7_0106800.1 | gene=PF3D7_0106800 | organism=Plasmodium_falciparum_3D7 | gene_product=ras-related protein Rab-5C | transcript_product=ras-related protein Rab-5C | location=Pf3D7_01_v3:286951-288918(+) | protein_length=214 | sequence_SO=chromosome | SO=protein_coding_gene | is_pseudo=false	0	12.232	16	2	2	2	214	24.3	7.33	8.92	2	0	0.894	0.726239	397.6	355.4	12.21	21.4	331.1	173.7	341.4	315.4	310.6	346.1	High	High	High	High	High	High	1
FALSE	High	Master Protein	PF3D7_0505700.1-p1	transcript=PF3D7_0505700.1 | gene=PF3D7_0505700 | organism=Plasmodium_falciparum_3D7 | gene_product=conserved Plasmodium membrane protein, unknown function | transcript_product=conserved Plasmodium membrane protein, unknown function | location=Pf3D7_05_v3:247801-250575(-) | protein_length=924 | sequence_SO=chromosome | SO=protein_coding_gene | is_pseudo=false	0	12.094	7	3	4	3	924	112.6	6.38	7.77	3	0	0.894	0.478097	397.5	355.3	8.22	9.91	292.7	181.7	341.8	353.8	264.8	308.5	High	High	High	High	High	High	1
FALSE	High	Master Protein	PF3D7_0507700.1-p1	transcript=PF3D7_0507700.1 | gene=PF3D7_0507700 | organism=Plasmodium_falciparum_3D7 | gene_product=nuclear protein localization protein 4, putative | transcript_product=nuclear protein localization protein 4, putative | location=Pf3D7_05_v3:316766-318361(-) | protein_length=531 | sequence_SO=chromosome | SO=protein_coding_gene | is_pseudo=false	0	8.589	6	2	2	2	531	62.5	6.92	5.52	2	0	0.894	0.480419	213.5	190.8	19.52	6.82	153.9	136.1	167.7	178.5	127.8	158.4	High	High	High	High	High	High	1
FALSE	High	Master Protein	PF3D7_1320800.1-p1	transcript=PF3D7_1320800.1 | gene=PF3D7_1320800 | organism=Plasmodium_falciparum_3D7 | gene_product=dihydrolipoyllysine-residue succinyltransferase component of 2-oxoglutarate dehydrogenase complex | transcript_product=dihydrolipoyllysine-residue succinyltransferase component of 2-oxoglutarate dehydrogenase complex | location=Pf3D7_13_v3:854932-856463(+) | protein_length=421 | sequence_SO=chromos…	0	5.638	4	1	1	1	421	47.6	6.79	3.66	1	0	0.894	0.33295	72.5	64.8	4.29	8.06	52	37	57.2	57.6	40.3	60	High	High	High	High	High	High	1
FALSE	High	Master Protein	PF3D7_1412300.1-p1	transcript=PF3D7_1412300.1 | gene=PF3D7_1412300 | organism=Plasmodium_falciparum_3D7 | gene_product=nuclear transport factor 2, putative | transcript_product=nuclear transport factor 2, putative | location=Pf3D7_14_v3:491494-492221(-) | protein_length=125 | sequence_SO=chromosome | SO=protein_coding_gene | is_pseudo=false	0.001	4.543	18	2	2	2	125	14.4	5.81	7.05	2	0	0.894	0.573059	424.6	379.8	12.54	14.29	300.8	252.9	339.1	371.5	243.9	328.8	High	High	High	High	High	High	1
FALSE	High	Master Protein	PF3D7_1318800.1-p1	transcript=PF3D7_1318800.1 | gene=PF3D7_1318800 | organism=Plasmodium_falciparum_3D7 | gene_product=translocation protein SEC63, putative | transcript_product=translocation protein SEC63, putative | location=Pf3D7_13_v3:774790-776745(-) | protein_length=651 | sequence_SO=chromosome | SO=protein_coding_gene | is_pseudo=false	0	70.294	24	11	17	11	651	75.8	6.7	53	11	0	0.895	0.560028	3499.2	3130.5	7.49	8.8	2565.3	1721.5	2731	3088.9	2333.1	2743.4	High	High	High	High	High	High	1
FALSE	High	Master Protein	PF3D7_0203400.1-p1	transcript=PF3D7_0203400.1 | gene=PF3D7_0203400 | organism=Plasmodium_falciparum_3D7 | gene_product=conserved protein, unknown function | transcript_product=conserved protein, unknown function | location=Pf3D7_02_v3:162065-162900(-) | protein_length=91 | sequence_SO=chromosome | SO=protein_coding_gene | is_pseudo=false	0	6.849	30	3	3	3	91	9.8	9.76	2.52	3	0	0.895	0.49489	382.1	342.1	9.67	13.35	244.3	208.5	312.8	353	193.6	286.7	High	High	High	High	High	High	1
FALSE	High	Master Protein	PF3D7_0303300.1-p1	transcript=PF3D7_0303300.1 | gene=PF3D7_0303300 | organism=Plasmodium_falciparum_3D7 | gene_product=DNA-directed RNA polymerases I, II, and III subunit RPABC2, putative | transcript_product=DNA-directed RNA polymerases I, II, and III subunit RPABC2, putative | location=Pf3D7_03_v3:175022-175799(-) | protein_length=153 | sequence_SO=chromosome | SO=protein_coding_gene | is_pseudo=false	0	10.965	21	2	3	2	153	17.8	4.28	10.89	2	0	0.896	0.568096	102.2	91.6	10.39	14.57	66.9	56.6	86.7	84.2	63.7	73.2	High	High	High	High	High	High	1
FALSE	High	Master Protein	PF3D7_0823900.1-p1	transcript=PF3D7_0823900.1 | gene=PF3D7_0823900 | organism=Plasmodium_falciparum_3D7 | gene_product=dicarboxylate/tricarboxylate carrier | transcript_product=dicarboxylate/tricarboxylate carrier | location=Pf3D7_08_v3:1047551-1048507(+) | protein_length=318 | sequence_SO=chromosome | SO=protein_coding_gene | is_pseudo=false	0	10.158	8	3	4	3	318	35.4	9.55	10.21	3	0	0.896	0.337543	692.2	620.4	7.58	6.8	554.9	335.2	548.9	613.8	442.9	542.2	High	High	High	High	High	High	1
FALSE	High	Master Protein	PF3D7_1118300.1-p1	transcript=PF3D7_1118300.1 | gene=PF3D7_1118300 | organism=Plasmodium_falciparum_3D7 | gene_product=insulinase, putative | transcript_product=insulinase, putative | location=Pf3D7_11_v3:694655-699121(+) | protein_length=1488 | sequence_SO=chromosome | SO=protein_coding_gene | is_pseudo=false	0.001	3.508	1	1	1	1	1488	173.5	5.43	2.77	1	0	0.896	0.477223	67.6	60.5	3.4	13.94	50.7	32	54.4	66.7	35.2	47.5	High	High	High	High	High	High	1
FALSE	High	Master Protein	PF3D7_0728000.1-p1	transcript=PF3D7_0728000.1 | gene=PF3D7_0728000 | organism=Plasmodium_falciparum_3D7 | gene_product=eukaryotic translation initiation factor 2 subunit alpha | transcript_product=eukaryotic translation initiation factor 2 subunit alpha | location=Pf3D7_07_v3:1191179-1192289(-) | protein_length=329 | sequence_SO=chromosome | SO=protein_coding_gene | is_pseudo=false	0	24.046	19	7	7	7	329	37.8	5.26	24.38	7	0	0.897	0.355704	1299.1	1165.9	3.55	10.06	941.9	639.4	1013.9	993.5	798.5	960.5	High	High	High	High	High	High	1
FALSE	High	Master Protein	PF3D7_1247400.1-p1	transcript=PF3D7_1247400.1 | gene=PF3D7_1247400 | organism=Plasmodium_falciparum_3D7 | gene_product=peptidyl-prolyl cis-trans isomerase FKBP35 | transcript_product=peptidyl-prolyl cis-trans isomerase FKBP35 | location=Pf3D7_12_v3:1955124-1956038(-) | protein_length=304 | sequence_SO=chromosome | SO=protein_coding_gene | is_pseudo=false	0	16.551	12	3	3	3	304	34.8	5.47	12.33	3	0	0.897	0.746227	931.1	834.8	11.52	21.23	594.3	409.1	813.6	784	458	768.5	High	High	High	High	High	High	1
FALSE	High	Master Protein	PF3D7_0720400.1-p1	transcript=PF3D7_0720400.1 | gene=PF3D7_0720400 | organism=Plasmodium_falciparum_3D7 | gene_product=apoptosis-inducing factor, putative | transcript_product=apoptosis-inducing factor, putative | location=Pf3D7_07_v3:882936-884988(+) | protein_length=642 | sequence_SO=chromosome | SO=protein_coding_gene | is_pseudo=false	0	16.372	7	4	5	4	642	72.7	8.7	16.1	4	0	0.897	0.33295	685.3	614.9	7.22	2.99	497.5	317.7	607.9	592.5	399.8	525.8	High	High	High	High	High	High	1
FALSE	High	Master Protein	PF3D7_1455400.1-p1	transcript=PF3D7_1455400.1 | gene=PF3D7_1455400 | organism=Plasmodium_falciparum_3D7 | gene_product=hemolysin III | transcript_product=hemolysin III | location=Pf3D7_14_v3:2262739-2263801(-) | protein_length=282 | sequence_SO=chromosome | SO=protein_coding_gene | is_pseudo=false	0.001	3.559	4	1	1	1	282	33.1	9.1	3.27	1	0	0.897	0.337543	251.8	225.8	4.94	8.22	176.7	120.8	219	203.9	160.4	195.3	High	High	High	High	High	High	1
FALSE	High	Master Protein	PF3D7_1008700.1-p1	transcript=PF3D7_1008700.1 | gene=PF3D7_1008700 | organism=Plasmodium_falciparum_3D7 | gene_product=tubulin beta chain | transcript_product=tubulin beta chain | location=Pf3D7_10_v3:360625-362480(-) | protein_length=445 | sequence_SO=chromosome | SO=protein_coding_gene | is_pseudo=false	0	108.56	50	15	22	15	445	49.7	4.83	78.25	15	0	0.898	0.608021	3915.1	3514.1	5.51	15.75	2551.6	1851.4	3178.8	3672.5	1956.9	2907.4	High	High	High	High	High	High	1
FALSE	High	Master Protein	PF3D7_0209800.1-p1	transcript=PF3D7_0209800.1 | gene=PF3D7_0209800 | organism=Plasmodium_falciparum_3D7 | gene_product=ATP-dependent RNA helicase UAP56 | transcript_product=ATP-dependent RNA helicase UAP56 | location=Pf3D7_02_v3:404281-406355(-) | protein_length=457 | sequence_SO=chromosome | SO=protein_coding_gene | is_pseudo=false	0	76.056	34	14	22	14	457	52.2	6	73.46	14	0	0.898	0.355704	4668.8	4191.1	5.81	3.55	3396.3	2017.3	3811.9	4158.9	2876.7	3652	High	High	High	High	High	High	1
FALSE	High	Master Protein	PF3D7_1464600.1-p1	transcript=PF3D7_1464600.1 | gene=PF3D7_1464600 | organism=Plasmodium_falciparum_3D7 | gene_product=serine/threonine protein phosphatase UIS2, putative | transcript_product=serine/threonine protein phosphatase UIS2, putative | location=Pf3D7_14_v3:2619679-2624187(+) | protein_length=1442 | sequence_SO=chromosome | SO=protein_coding_gene | is_pseudo=false	0	58.03	15	15	16	15	1442	170.4	5.69	49.17	15	0	0.898	0.476617	1851.3	1661.8	9.05	5.98	1274.4	937.5	1521.9	1571.5	1164.3	1453.9	High	High	High	High	High	High	1
FALSE	High	Master Protein	PF3D7_0918300.1-p1	transcript=PF3D7_0918300.1 | gene=PF3D7_0918300 | organism=Plasmodium_falciparum_3D7 | gene_product=eukaryotic translation initiation factor 3 subunit F, putative | transcript_product=eukaryotic translation initiation factor 3 subunit F, putative | location=Pf3D7_09_v3:751358-752422(-) | protein_length=320 | sequence_SO=chromosome | SO=protein_coding_gene | is_pseudo=false	0	17.438	18	5	5	5	320	36.8	6.74	16.5	5	0	0.898	0.299395	1451	1303	5.27	3.15	1079.5	723	1116.2	1301.8	838.7	1116.2	High	High	High	High	High	High	1
FALSE	High	Master Protein	PF3D7_1309100.1-p1	transcript=PF3D7_1309100.1 | gene=PF3D7_1309100 | organism=Plasmodium_falciparum_3D7 | gene_product=60S ribosomal protein L24, putative | transcript_product=60S ribosomal protein L24, putative | location=Pf3D7_13_v3:418820-420121(+) | protein_length=162 | sequence_SO=chromosome | SO=protein_coding_gene | is_pseudo=false	0	15.823	27	5	6	5	162	19.2	10.43	18.61	5	0	0.898	0.355704	1765.1	1585	5.05	5.5	1249.4	846.7	1281	1684.1	977.7	1428.9	High	High	High	High	High	High	1
FALSE	High	Master Protein	PF3D7_0413500.1-p1	transcript=PF3D7_0413500.1 | gene=PF3D7_0413500 | organism=Plasmodium_falciparum_3D7 | gene_product=phosphoglucomutase-2 | transcript_product=phosphoglucomutase-2 | location=Pf3D7_04_v3:615356-616243(+) | protein_length=295 | sequence_SO=chromosome | SO=protein_coding_gene | is_pseudo=false	0	15.15	18	3	4	3	295	35.2	9.5	12.66	3	0	0.898	0.61875	505.6	453.9	10.77	18.25	364	236.4	416.9	329.3	305.7	374.7	High	High	High	High	High	High	1
FALSE	High	Master Protein	PF3D7_0308500.1-p1	transcript=PF3D7_0308500.1 | gene=PF3D7_0308500 | organism=Plasmodium_falciparum_3D7 | gene_product=activator of Hsp90 ATPase, putative | transcript_product=activator of Hsp90 ATPase, putative | location=Pf3D7_03_v3:369925-370789(+) | protein_length=140 | sequence_SO=chromosome | SO=protein_coding_gene | is_pseudo=false	0.001	4.368	6	1	2	1	140	16.1	7.44	5.46	1	0	0.898	0.560028	507.1	455.3	10.86	14.1	323.8	233.9	473.8	457	260.3	392.1	High	High	High	High	High	High	1
FALSE	High	Master Protein	PF3D7_0708800.1-p1	transcript=PF3D7_0708800.1 | gene=PF3D7_0708800 | organism=Plasmodium_falciparum_3D7 | gene_product=heat shock protein 110 | transcript_product=heat shock protein 110 | location=Pf3D7_07_v3:395711-398332(+) | protein_length=873 | sequence_SO=chromosome | SO=protein_coding_gene | is_pseudo=false	0	83.982	24	17	19	17	873	99.9	5.69	72.81	17	0	0.899	0.598077	4697.3	4222.8	10.32	17.22	2774.3	2343.7	3614.8	4329.1	2058.6	3561.8	High	High	High	High	High	High	1
FALSE	High	Master Protein	PF3D7_1445700.1-p1	transcript=PF3D7_1445700.1 | gene=PF3D7_1445700 | organism=Plasmodium_falciparum_3D7 | gene_product=conserved Plasmodium protein, unknown function | transcript_product=conserved Plasmodium protein, unknown function | location=Pf3D7_14_v3:1875421-1876874(-) | protein_length=351 | sequence_SO=chromosome | SO=protein_coding_gene | is_pseudo=false	0	24.586	19	8	8	8	351	41.9	9.38	24.42	8	0	0.899	0.413537	732.6	658.4	9.7	8.56	517.6	404.7	586.6	615.4	482.4	560.2	High	High	High	High	High	High	1
FALSE	High	Master Protein	PF3D7_1341900.1-p1	transcript=PF3D7_1341900.1 | gene=PF3D7_1341900 | organism=Plasmodium_falciparum_3D7 | gene_product=V-type proton ATPase subunit D, putative | transcript_product=V-type proton ATPase subunit D, putative | location=Pf3D7_13_v3:1649113-1650649(-) | protein_length=247 | sequence_SO=chromosome | SO=protein_coding_gene | is_pseudo=false	0	14.393	23	5	5	5	247	27.8	9.06	15.83	5	0	0.899	0.384691	1048.6	942.4	12.2	8.92	779.9	599.5	797.9	837.6	634.3	778.6	High	High	High	High	High	High	1
FALSE	High	Master Protein	PF3D7_1107000.1-p1	transcript=PF3D7_1107000.1 | gene=PF3D7_1107000 | organism=Plasmodium_falciparum_3D7 | gene_product=U6 snRNA-associated Sm-like protein LSm4, putative | transcript_product=U6 snRNA-associated Sm-like protein LSm4, putative | location=Pf3D7_11_v3:291680-292502(+) | protein_length=126 | sequence_SO=chromosome | SO=protein_coding_gene | is_pseudo=false	0	6.812	13	1	1	1	126	14.2	10.13	4.18	1	0	0.899	0.28333	178.5	160.5	6.04	5.74	119.2	93.3	144.4	142.7	103.4	138.8	High	High	High	High	High	High	1
FALSE	High	Master Protein	PF3D7_1462800.1-p1	transcript=PF3D7_1462800.1 | gene=PF3D7_1462800 | organism=Plasmodium_falciparum_3D7 | gene_product=glyceraldehyde-3-phosphate dehydrogenase | transcript_product=glyceraldehyde-3-phosphate dehydrogenase | location=Pf3D7_14_v3:2559098-2560347(+) | protein_length=337 | sequence_SO=chromosome | SO=protein_coding_gene | is_pseudo=false	0	250.113	75	21	63	21	337	36.6	7.69	216.68	21	0	0.9	0.771714	15379.6	13837.3	11.12	22.39	8895.6	7640.9	11885.8	14621.9	6695.9	11322.7	High	High	High	High	High	High	1
FALSE	High	Master Protein	PF3D7_0621900.1-p1	transcript=PF3D7_0621900.1 | gene=PF3D7_0621900 | organism=Plasmodium_falciparum_3D7 | gene_product=signal recognition particle subunit SRP68, putative | transcript_product=signal recognition particle subunit SRP68, putative | location=Pf3D7_06_v3:893450-895780(-) | protein_length=776 | sequence_SO=chromosome | SO=protein_coding_gene | is_pseudo=false	0	6.131	3	3	4	2	776	92.4	8.18	10.96	3	0	0.9	0.823435	367.5	330.8	3.19	18.81	255.1	183.1	299.5	346	203.4	268.1	High	High	High	High	High	High	1
FALSE	High	Master Protein	PF3D7_1034400.1-p1	transcript=PF3D7_1034400.1 | gene=PF3D7_1034400 | organism=Plasmodium_falciparum_3D7 | gene_product=flavoprotein subunit of succinate dehydrogenase | transcript_product=flavoprotein subunit of succinate dehydrogenase | location=Pf3D7_10_v3:1367294-1369189(-) | protein_length=631 | sequence_SO=chromosome | SO=protein_coding_gene | is_pseudo=false	0.001	4.92	3	1	1	1	631	70.7	8.21	3.63	1	0	0.9	0.749487	42	37.8	15.2	22.76	30.8	25.6	31.1	34.7	26.5	29.2	High	High	High	High	High	High	1
FALSE	High	Master Protein	PF3D7_0525100.1-p1	transcript=PF3D7_0525100.1 | gene=PF3D7_0525100 | organism=Plasmodium_falciparum_3D7 | gene_product=acyl-CoA synthetase | transcript_product=acyl-CoA synthetase | location=Pf3D7_05_v3:1041745-1043766(+) | protein_length=673 | sequence_SO=chromosome | SO=protein_coding_gene | is_pseudo=false	0	100.364	27	15	21	15	673	76.8	8.21	77.54	15	0	0.901	0.445983	4494.9	4050	8.07	11.98	2926	2392.7	3714.7	3599.8	2406.5	3790.2	High	High	High	High	High	High	1
FALSE	High	Master Protein	PF3D7_0306800.1-p1	transcript=PF3D7_0306800.1 | gene=PF3D7_0306800 | organism=Plasmodium_falciparum_3D7 | gene_product=T-complex protein 1 subunit beta | transcript_product=T-complex protein 1 subunit beta | location=Pf3D7_03_v3:306108-307984(-) | protein_length=533 | sequence_SO=chromosome | SO=protein_coding_gene | is_pseudo=false	0	70.658	31	12	14	12	533	59.2	5.71	55.22	12	0	0.901	0.770292	1865.1	1680.6	11.02	19.24	1127.9	1004.1	1483.4	1687.9	920.7	1446.9	High	High	High	High	High	High	1
FALSE	High	Master Protein	PF3D7_0210900.1-p1	transcript=PF3D7_0210900.1 | gene=PF3D7_0210900 | organism=Plasmodium_falciparum_3D7 | gene_product=conserved Plasmodium protein, unknown function | transcript_product=conserved Plasmodium protein, unknown function | location=Pf3D7_02_v3:442080-442934(-) | protein_length=284 | sequence_SO=chromosome | SO=protein_coding_gene | is_pseudo=false	0	15.4	13	4	5	4	284	32.5	11.11	15.81	4	0	0.901	0.439879	1737.2	1566	6.67	11.71	1242.4	852.8	1233.4	1543.7	1021.6	1473	High	High	High	High	High	High	1
FALSE	High	Master Protein	PF3D7_1012900.1-p1	transcript=PF3D7_1012900.1 | gene=PF3D7_1012900 | organism=Plasmodium_falciparum_3D7 | gene_product=autophagy-related protein 18 | transcript_product=autophagy-related protein 18 | location=Pf3D7_10_v3:496331-497573(-) | protein_length=380 | sequence_SO=chromosome | SO=protein_coding_gene | is_pseudo=false	0	14.462	14	5	5	5	380	43.5	9.22	15.38	5	0	0.901	0.483136	859.8	774.8	16.68	6.17	692.2	483.4	594.8	766.8	515.5	677	High	High	High	High	High	High	1
FALSE	High	Master Protein	PF3D7_1427300.1-p1	transcript=PF3D7_1427300.1 | gene=PF3D7_1427300 | organism=Plasmodium_falciparum_3D7 | gene_product=conserved Plasmodium protein, unknown function | transcript_product=conserved Plasmodium protein, unknown function | location=Pf3D7_14_v3:1064142-1069386(+) | protein_length=1477 | sequence_SO=chromosome | SO=protein_coding_gene | is_pseudo=false	0	6.529	2	2	2	2	1477	175.7	7.3	5.9	2	0	0.901	0.391574	125.7	113.2	11.93	8.02	87	71.4	102.8	102.4	77.4	92.7	High	High	High	High	High	High	1
FALSE	High	Master Protein	PF3D7_0935000.1-p1	transcript=PF3D7_0935000.1 | gene=PF3D7_0935000 | organism=Plasmodium_falciparum_3D7 | gene_product=U2 small nuclear ribonucleoprotein B'', putative | transcript_product=U2 small nuclear ribonucleoprotein B'', putative | location=Pf3D7_09_v3:1366569-1367150(-) | protein_length=193 | sequence_SO=chromosome | SO=protein_coding_gene | is_pseudo=false	0	5.61	12	2	2	2	193	22.3	9.2	5.32	2	0	0.901	0.730634	49.9	45	20.03	21.3	32.4	27	43.5	31.2	32	35.1	High	High	High	High	High	High	1
FALSE	High	Master Protein	PF3D7_0818900.1-p1	transcript=PF3D7_0818900.1 | gene=PF3D7_0818900 | organism=Plasmodium_falciparum_3D7 | gene_product=heat shock protein 70 | transcript_product=heat shock protein 70 | location=Pf3D7_08_v3:860384-862417(+) | protein_length=677 | sequence_SO=chromosome | SO=protein_coding_gene | is_pseudo=false	0	300.552	48	33	84	26	677	73.9	5.67	266.53	33	8	0.902	0.263605	18092.2	16312.5	1.99	3.69	12635.5	8386.4	14735.5	15556.5	10445.1	14166.6	High	High	High	High	High	High	1
FALSE	High	Master Protein	PF3D7_0512000.1-p1	transcript=PF3D7_0512000.1 | gene=PF3D7_0512000 | organism=Plasmodium_falciparum_3D7 | gene_product=prefoldin subunit 6 | transcript_product=prefoldin subunit 6 | location=Pf3D7_05_v3:527639-528666(+) | protein_length=119 | sequence_SO=chromosome | SO=protein_coding_gene | is_pseudo=false	0	8.465	17	2	3	2	119	13.7	6.02	10.03	2	0	0.902	0.448901	334.6	301.7	6.18	8.77	211.8	164.3	262	303.6	175.7	259.3	High	High	High	High	High	High	1
FALSE	High	Master Protein	PF3D7_0109950.1-p1	transcript=PF3D7_0109950.1 | gene=PF3D7_0109950 | organism=Plasmodium_falciparum_3D7 | gene_product=respiratory chain complex 2 associated protein 3 | transcript_product=respiratory chain complex 2 associated protein 3 | location=Pf3D7_01_v3:386708-387940(+) | protein_length=167 | sequence_SO=chromosome | SO=protein_coding_gene | is_pseudo=false	0.001	3.776	8	1	1	1	167	19.5	9.26	2.84	1	0	0.902	0.452118	49.7	44.9	15.75	16.96	32	30.7	40.8	34.8	30.3	36.9	High	High	High	High	High	High	1
FALSE	High	Master Protein	PF3D7_1315400.1-p1	transcript=PF3D7_1315400.1 | gene=PF3D7_1315400 | organism=Plasmodium_falciparum_3D7 | gene_product=zinc finger (CCCH type) protein, putative | transcript_product=zinc finger (CCCH type) protein, putative | location=Pf3D7_13_v3:647986-650511(-) | protein_length=419 | sequence_SO=chromosome | SO=protein_coding_gene | is_pseudo=false	0.001	3.706	2	1	1	1	419	47.9	8.53	3.31	1	0	0.902	0.499506	212.1	191.3	11.66	18.24	163.5	92.9	185.9	140	135.3	151.1	High	High	High	High	High	High	1
FALSE	High	Master Protein	PF3D7_0925900.1-p1	transcript=PF3D7_0925900.1 | gene=PF3D7_0925900 | organism=Plasmodium_falciparum_3D7 | gene_product=lipocalin | transcript_product=lipocalin | location=Pf3D7_09_v3:1040713-1041516(+) | protein_length=217 | sequence_SO=chromosome | SO=protein_coding_gene | is_pseudo=false	0	54.335	34	8	18	8	217	24.7	5.63	54.26	8	0	0.903	0.337543	5012.1	4527	8.3	6.77	4025.6	2278.1	4144.4	4358.5	3097.8	4065.7	High	High	High	High	High	High	1
FALSE	High	Master Protein	PF3D7_1433500.1-p1	transcript=PF3D7_1433500.1 | gene=PF3D7_1433500 | organism=Plasmodium_falciparum_3D7 | gene_product=DNA topoisomerase 2 | transcript_product=DNA topoisomerase 2 | location=Pf3D7_14_v3:1332363-1337301(-) | protein_length=1472 | sequence_SO=chromosome | SO=protein_coding_gene | is_pseudo=false	0	27.421	5	7	9	7	1472	169.1	8.34	21.03	7	0	0.903	0.413802	873	788	4.46	10.07	597	432.6	722.4	701.1	523.3	659.7	High	High	High	High	High	High	1
FALSE	High	Master Protein	PF3D7_0102900.1-p1	transcript=PF3D7_0102900.1 | gene=PF3D7_0102900 | organism=Plasmodium_falciparum_3D7 | gene_product=aspartate--tRNA ligase | transcript_product=aspartate--tRNA ligase | location=Pf3D7_01_v3:128960-130840(-) | protein_length=626 | sequence_SO=chromosome | SO=protein_coding_gene | is_pseudo=false	0	14.906	10	6	6	6	626	73.4	8.18	13.73	6	0	0.903	0.560028	1267.7	1145.2	11.65	15.35	795.2	712	1002.9	1262.9	633.6	897.9	High	High	High	High	High	High	1
FALSE	High	Master Protein	PF3D7_0207400.1-p1	transcript=PF3D7_0207400.1 | gene=PF3D7_0207400 | organism=Plasmodium_falciparum_3D7 | gene_product=serine repeat antigen 7 | transcript_product=serine repeat antigen 7 | location=Pf3D7_02_v3:294273-297616(-) | protein_length=946 | sequence_SO=chromosome | SO=protein_coding_gene | is_pseudo=false	0	11.876	3	3	5	2	946	109.6	5.81	11.51	3	0	0.903	0.563399	455.4	411.1	18.69	14.84	339.1	278.4	303	390.3	278.4	289	High	High	High	High	High	High	1
FALSE	High	Master Protein	PF3D7_1426200.1-p1	transcript=PF3D7_1426200.1 | gene=PF3D7_1426200 | organism=Plasmodium_falciparum_3D7 | gene_product=protein arginine N-methyltransferase 1 | transcript_product=protein arginine N-methyltransferase 1 | location=Pf3D7_14_v3:1021652-1022857(-) | protein_length=401 | sequence_SO=chromosome | SO=protein_coding_gene | is_pseudo=false	0	8.364	8	2	2	2	401	47.4	6.54	7.11	2	0	0.903	0.412252	471.6	425.9	7.88	11.43	328	259.8	370.4	455.1	256.3	335.7	High	High	High	High	High	High	1
FALSE	High	Master Protein	PF3D7_0201900.1-p1	transcript=PF3D7_0201900.1 | gene=PF3D7_0201900 | organism=Plasmodium_falciparum_3D7 | gene_product=erythrocyte membrane protein 3 | transcript_product=erythrocyte membrane protein 3 | location=Pf3D7_02_v3:91318-98838(-) | protein_length=2441 | sequence_SO=chromosome | SO=protein_coding_gene | is_pseudo=false	0	7.771	21	2	2	2	2441	273.5	8.85	4.83	2	0	0.903	0.767801	178.5	161.2	29.28	27.35	113.8	94.3	169.1	86	103.1	140.3	High	High	High	High	High	High	1
FALSE	High	Master Protein	PF3D7_0519200.1-p1	transcript=PF3D7_0519200.1 | gene=PF3D7_0519200 | organism=Plasmodium_falciparum_3D7 | gene_product=V-type proton ATPase 16 kDa proteolipid subunit | transcript_product=V-type proton ATPase 16 kDa proteolipid subunit | location=Pf3D7_05_v3:791719-792936(-) | protein_length=165 | sequence_SO=chromosome | SO=protein_coding_gene | is_pseudo=false	0.001	4.623	11	1	1	1	165	17.1	8.29	2.48	1	0	0.903	0.984995	224.8	203	25.58	35.4	163.3	64.5	209.8	187.2	141.5	277.2	High	High	High	High	High	High	1
FALSE	High	Master Protein	PF3D7_0302800.1-p1	transcript=PF3D7_0302800.1 | gene=PF3D7_0302800 | organism=Plasmodium_falciparum_3D7 | gene_product=RNA-binding protein, putative | transcript_product=RNA-binding protein, putative | location=Pf3D7_03_v3:148046-149305(-) | protein_length=419 | sequence_SO=chromosome | SO=protein_coding_gene | is_pseudo=false	0.004	2.989	3	1	1	1	419	48.1	8.63	2.41	1	0	0.903	0.529914	157.2	141.9	8.13	19.49	112.4	83.4	124.4	104	109.3	125.3	High	High	High	High	High	High	1
FALSE	High	Master Protein	PF3D7_0719600.1-p1	transcript=PF3D7_0719600.1 | gene=PF3D7_0719600 | organism=Plasmodium_falciparum_3D7 | gene_product=60S ribosomal protein L11a, putative | transcript_product=60S ribosomal protein L11a, putative | location=Pf3D7_07_v3:858742-859492(-) | protein_length=173 | sequence_SO=chromosome | SO=protein_coding_gene | is_pseudo=false	0	22.15	28	4	5	4	173	20.2	10.1	18.77	4	0	0.904	0.519534	1561.7	1411.7	8.6	13.8	1050.8	781.3	1103.2	1146.4	879.7	1259.8	High	High	High	High	High	High	1
FALSE	High	Master Protein	PF3D7_0316700.1-p1	transcript=PF3D7_0316700.1 | gene=PF3D7_0316700 | organism=Plasmodium_falciparum_3D7 | gene_product=protein YOP1, putative | transcript_product=protein YOP1, putative | location=Pf3D7_03_v3:674458-675636(+) | protein_length=221 | sequence_SO=chromosome | SO=protein_coding_gene | is_pseudo=false	0	6.04	12	2	3	2	221	26	9.58	4.89	2	0	0.904	0.598077	452.9	409.6	8.84	27.99	364.5	202.6	374.1	263.2	337.9	392.1	High	High	High	High	High	High	1
FALSE	High	Master Protein	PF3D7_0715900.1-p1	transcript=PF3D7_0715900.1 | gene=PF3D7_0715900 | organism=Plasmodium_falciparum_3D7 | gene_product=cation diffusion facilitator family protein, putative | transcript_product=cation diffusion facilitator family protein, putative | location=Pf3D7_07_v3:699239-700909(+) | protein_length=556 | sequence_SO=chromosome | SO=protein_coding_gene | is_pseudo=false	0	5.293	4	2	2	2	556	62.9	6.3	5.04	2	0	0.904	0.789183	236.4	213.7	11.76	16.6	159.8	123.5	197.9	264.5	151.3	161.3	High	High	High	High	High	High	1
FALSE	High	Master Protein	PF3D7_1432100.1-p1	transcript=PF3D7_1432100.1 | gene=PF3D7_1432100 | organism=Plasmodium_falciparum_3D7 | gene_product=voltage-dependent anion-selective channel protein, putative | transcript_product=voltage-dependent anion-selective channel protein, putative | location=Pf3D7_14_v3:1260908-1262826(+) | protein_length=289 | sequence_SO=chromosome | SO=protein_coding_gene | is_pseudo=false	0	49.448	38	9	11	9	289	33.2	9.17	38.87	9	0	0.905	0.412252	2226.6	2015.4	7.96	11.77	1752.8	1034.6	1839.9	1970.4	1454.4	1782.4	High	High	High	High	High	High	1
FALSE	High	Master Protein	PF3D7_0916700.1-p1	transcript=PF3D7_0916700.1 | gene=PF3D7_0916700 | organism=Plasmodium_falciparum_3D7 | gene_product=RNA-binding protein musashi, putative | transcript_product=RNA-binding protein musashi, putative | location=Pf3D7_09_v3:696863-698029(-) | protein_length=388 | sequence_SO=chromosome | SO=protein_coding_gene | is_pseudo=false	0	29.228	24	8	8	8	388	45.1	6.55	25.37	8	0	0.905	0.342204	1651.4	1494.8	2.94	6.08	1161.7	817.6	1328.4	1466.6	979.8	1248	High	High	High	High	High	High	1
FALSE	High	Master Protein	PF3D7_1124300.1-p1	transcript=PF3D7_1124300.1 | gene=PF3D7_1124300 | organism=Plasmodium_falciparum_3D7 | gene_product=conserved protein, unknown function | transcript_product=conserved protein, unknown function | location=Pf3D7_11_v3:962156-963958(+) | protein_length=525 | sequence_SO=chromosome | SO=protein_coding_gene | is_pseudo=false	0	8.338	4	2	3	2	525	62.3	5.15	8.54	2	0	0.905	0.391574	313	283.1	9.85	2.72	249.9	145.8	258	274.5	187.8	247.8	High	High	High	High	High	High	1
FALSE	High	Master Protein	PF3D7_0707700.1-p1	transcript=PF3D7_0707700.1 | gene=PF3D7_0707700 | organism=Plasmodium_falciparum_3D7 | gene_product=E3 ubiquitin-protein ligase, putative | transcript_product=E3 ubiquitin-protein ligase, putative | location=Pf3D7_07_v3:357700-360585(+) | protein_length=961 | sequence_SO=chromosome | SO=protein_coding_gene | is_pseudo=false	0	5.703	2	1	1	1	961	110.7	8.22	3.99	1	0	0.905	0.442206	95.6	86.5	9.9	11.06	67.3	54.3	76.9	81.2	59.3	70.2	High	High	High	High	High	High	1
FALSE	High	Master Protein	PF3D7_1209000.1-p1	transcript=PF3D7_1209000.1 | gene=PF3D7_1209000 | organism=Plasmodium_falciparum_3D7 | gene_product=mago-binding protein, putative | transcript_product=mago-binding protein, putative | location=Pf3D7_12_v3:421371-422201(-) | protein_length=167 | sequence_SO=chromosome | SO=protein_coding_gene | is_pseudo=false	0.001	4.19	9	1	1	1	167	19.6	9.69	3.57	1	0	0.905	0.545369	108	97.7	14.46	5.08	68.2	57.7	96.7	90.5	64.1	82.8	High	High	High	High	High	High	1
FALSE	High	Master Protein	PF3D7_0517300.1-p1	transcript=PF3D7_0517300.1 | gene=PF3D7_0517300 | organism=Plasmodium_falciparum_3D7 | gene_product=serine/arginine-rich splicing factor 1 | transcript_product=serine/arginine-rich splicing factor 1 | location=Pf3D7_05_v3:724681-725751(-) | protein_length=298 | sequence_SO=chromosome | SO=protein_coding_gene | is_pseudo=false	0	21.739	20	5	5	5	298	34.5	10.61	18.95	5	0	0.906	0.342204	930.3	842.6	8.63	5.74	682.5	507	710.3	827.8	551.5	676.8	High	High	High	High	High	High	1
FALSE	High	Master Protein	PF3D7_1413900.1-p1	transcript=PF3D7_1413900.1 | gene=PF3D7_1413900 | organism=Plasmodium_falciparum_3D7 | gene_product=DnaJ protein, putative | transcript_product=DnaJ protein, putative | location=Pf3D7_14_v3:551862-553235(+) | protein_length=381 | sequence_SO=chromosome | SO=protein_coding_gene | is_pseudo=false	0.001	4.076	6	2	2	2	381	45.2	5.82	4.97	2	0	0.906	0.491808	444.4	402.8	8	18.56	325.8	221.9	313.8	277.2	265.1	376.8	High	High	High	High	High	High	1
FALSE	Medium	Master Protein	PF3D7_0625700.1-p1	transcript=PF3D7_0625700.1 | gene=PF3D7_0625700 | organism=Plasmodium_falciparum_3D7 | gene_product=conserved protein, unknown function | transcript_product=conserved protein, unknown function | location=Pf3D7_06_v3:1042652-1042948(-) | protein_length=98 | sequence_SO=chromosome | SO=protein_coding_gene | is_pseudo=false	0.019	1.431	10	1	1	1	98	12	9.58	2.18	1	0	0.906	0.468617	94	85.2	13.43	8.37	59.4	52.8	82.8	77.5	52.9	81.2	High	High	High	High	High	High	1
FALSE	High	Master Protein	PF3D7_0402000.1-p1	transcript=PF3D7_0402000.1 | gene=PF3D7_0402000 | organism=Plasmodium_falciparum_3D7 | gene_product=Plasmodium exported protein (PHISTa), unknown function | transcript_product=Plasmodium exported protein (PHISTa), unknown function | location=Pf3D7_04_v3:114601-116058(-) | protein_length=428 | sequence_SO=chromosome | SO=protein_coding_gene | is_pseudo=false	0	56.308	12	4	9	4	428	49.7	9.5	43.3	4	0	0.907	0.408351	1308.4	1186.5	5.24	9.67	975	609.7	1078	1073.5	833.2	1103.2	High	High	High	High	High	High	1
FALSE	High	Master Protein	PF3D7_1361100.1-p1	transcript=PF3D7_1361100.1 | gene=PF3D7_1361100 | organism=Plasmodium_falciparum_3D7 | gene_product=protein transport protein Sec24A | transcript_product=protein transport protein Sec24A | location=Pf3D7_13_v3:2450461-2453760(+) | protein_length=940 | sequence_SO=chromosome | SO=protein_coding_gene | is_pseudo=false	0	11.328	5	4	4	4	940	106.6	7.05	9.88	4	0	0.907	0.623632	643.7	584.1	5.87	8.96	407.7	314.3	527.9	595	358.6	495.8	High	High	High	High	High	High	1
FALSE	High	Master Protein	PF3D7_0402100.1-p1	transcript=PF3D7_0402100.1 | gene=PF3D7_0402100 | organism=Plasmodium_falciparum_3D7 | gene_product=Plasmodium exported protein (PHISTb), unknown function | transcript_product=Plasmodium exported protein (PHISTb), unknown function | location=Pf3D7_04_v3:123588-125464(-) | protein_length=575 | sequence_SO=chromosome | SO=protein_coding_gene | is_pseudo=false	0	9.999	5	2	3	2	575	67.7	4.63	8.51	2	0	0.907	0.738151	211.3	191.6	17.49	8.36	152.1	124.7	166.1	194.5	142.8	160.9	High	High	High	High	High	High	1
FALSE	High	Master Protein	PF3D7_1466300.1-p1	transcript=PF3D7_1466300.1 | gene=PF3D7_1466300 | organism=Plasmodium_falciparum_3D7 | gene_product=26S proteasome regulatory subunit RPN2, putative | transcript_product=26S proteasome regulatory subunit RPN2, putative | location=Pf3D7_14_v3:2709418-2713192(+) | protein_length=1172 | sequence_SO=chromosome | SO=protein_coding_gene | is_pseudo=false	0	54.767	13	9	12	9	1172	132.7	5.26	36.53	9	0	0.908	0.801895	756.4	687.1	9.43	16.13	485.6	413	607.5	672.5	451.5	567.6	High	High	High	High	High	High	1
FALSE	High	Master Protein	PF3D7_1341200.1-p1	transcript=PF3D7_1341200.1 | gene=PF3D7_1341200 | organism=Plasmodium_falciparum_3D7 | gene_product=60S ribosomal protein L18, putative | transcript_product=60S ribosomal protein L18, putative | location=Pf3D7_13_v3:1633860-1634530(-) | protein_length=184 | sequence_SO=chromosome | SO=protein_coding_gene | is_pseudo=false	0	39.211	34	6	9	6	184	21.7	10.62	30.97	6	0	0.908	0.519534	1683.9	1528.3	8.73	9.35	1154.3	914.8	1260.3	1518.1	989.4	1288.6	High	High	High	High	High	High	1
FALSE	High	Master Protein	PF3D7_1002400.1-p1	transcript=PF3D7_1002400.1 | gene=PF3D7_1002400 | organism=Plasmodium_falciparum_3D7 | gene_product=transformer-2 protein homolog beta, putative | transcript_product=transformer-2 protein homolog beta, putative | location=Pf3D7_10_v3:121115-123291(+) | protein_length=248 | sequence_SO=chromosome | SO=protein_coding_gene | is_pseudo=false	0	30.115	25	5	10	5	248	30	10.07	28.03	5	0	0.908	0.418125	1298.1	1178.1	4.04	13.8	978.2	613.8	1019.9	1104.7	808.1	1135.6	High	High	High	High	High	High	1
FALSE	High	Master Protein	PF3D7_1465100.1-p1	transcript=PF3D7_1465100.1 | gene=PF3D7_1465100 | organism=Plasmodium_falciparum_3D7 | gene_product=conserved oligomeric Golgi complex subunit 6, putative | transcript_product=conserved oligomeric Golgi complex subunit 6, putative | location=Pf3D7_14_v3:2637566-2640169(+) | protein_length=867 | sequence_SO=chromosome | SO=protein_coding_gene | is_pseudo=false	0.001	4.553	2	1	1	1	867	104.8	6.98	3.41	1	0	0.908	0.332476	54.4	49.4	5.82	7.54	38.5	25.9	48.9	44	34	43.1	High	High	High	High	High	High	1
FALSE	Medium	Master Protein	PF3D7_0322600.1-p1	transcript=PF3D7_0322600.1 | gene=PF3D7_0322600 | organism=Plasmodium_falciparum_3D7 | gene_product=conserved Plasmodium protein, unknown function | transcript_product=conserved Plasmodium protein, unknown function | location=Pf3D7_03_v3:948374-952693(+) | protein_length=1347 | sequence_SO=chromosome | SO=protein_coding_gene | is_pseudo=false	0.011	1.978	1	1	2	1	1347	162.1	7.5	2.46	1	0	0.908	0.750544	438	397.6	63.86	44.2	318.5	570.4	299.4	478.5	212.5	258.2	High	High	High	High	High	High	1
FALSE	High	Master Protein	PF3D7_1222300.1-p1	transcript=PF3D7_1222300.1 | gene=PF3D7_1222300 | organism=Plasmodium_falciparum_3D7 | gene_product=endoplasmin, putative | transcript_product=endoplasmin, putative | location=Pf3D7_12_v3:883567-886032(-) | protein_length=821 | sequence_SO=chromosome | SO=protein_coding_gene | is_pseudo=false	0	305.69	56	38	73	38	821	95	5.41	248.6	38	0	0.909	0.536937	16323.8	14835.8	8.71	11.72	12668.3	7088.7	13733.1	14184.5	11138	13417.1	High	High	High	High	High	High	1
FALSE	High	Master Protein	PF3D7_0106300.1-p1	transcript=PF3D7_0106300.1 | gene=PF3D7_0106300 | organism=Plasmodium_falciparum_3D7 | gene_product=calcium-transporting ATPase | transcript_product=calcium-transporting ATPase | location=Pf3D7_01_v3:265208-269173(-) | protein_length=1228 | sequence_SO=chromosome | SO=protein_coding_gene | is_pseudo=false	0	76.446	16	15	21	15	1228	139.3	7.24	65.54	15	0	0.909	0.565432	3901.3	3546.1	6.75	11.43	2922.7	1912.1	3056.2	3430.4	2674.5	3169.6	High	High	High	High	High	High	1
FALSE	High	Master Protein	PF3D7_0622800.1-p1	transcript=PF3D7_0622800.1 | gene=PF3D7_0622800 | organism=Plasmodium_falciparum_3D7 | gene_product=leucine--tRNA ligase, putative | transcript_product=leucine--tRNA ligase, putative | location=Pf3D7_06_v3:919685-924028(+) | protein_length=1447 | sequence_SO=chromosome | SO=protein_coding_gene | is_pseudo=false	0	13.87	5	5	5	5	1447	170.1	6.54	7.58	5	0	0.909	0.703024	199.9	181.6	11.05	18.5	133.5	115.3	161.3	182.5	116.2	141.7	High	High	High	High	High	High	1
FALSE	High	Master Protein	PF3D7_0510500.1-p1	transcript=PF3D7_0510500.1 | gene=PF3D7_0510500 | organism=Plasmodium_falciparum_3D7 | gene_product=topoisomerase I | transcript_product=topoisomerase I | location=Pf3D7_05_v3:445983-448502(-) | protein_length=839 | sequence_SO=chromosome | SO=protein_coding_gene | is_pseudo=false	0.001	4.925	3	2	3	2	839	98	9.28	4.53	2	0	0.909	0.677503	73.7	67	17.12	18.1	42	41	66.1	50.8	51.3	56.2	High	High	High	High	High	High	1
FALSE	High	Master Protein	PF3D7_1420400.1-p1	transcript=PF3D7_1420400.1 | gene=PF3D7_1420400 | organism=Plasmodium_falciparum_3D7 | gene_product=glycine--tRNA ligase | transcript_product=glycine--tRNA ligase | location=Pf3D7_14_v3:846508-849177(+) | protein_length=889 | sequence_SO=chromosome | SO=protein_coding_gene | is_pseudo=false	0	8.516	5	4	4	4	889	104.2	7.94	9.01	4	0	0.91	0.434197	430.3	391.4	6.32	10.79	291.9	227.7	339	400.1	246.2	306.1	High	High	High	High	High	High	1
FALSE	High	Master Protein	PF3D7_1104000.1-p1	transcript=PF3D7_1104000.1 | gene=PF3D7_1104000 | organism=Plasmodium_falciparum_3D7 | gene_product=phenylalanine--tRNA ligase beta subunit | transcript_product=phenylalanine--tRNA ligase beta subunit | location=Pf3D7_11_v3:175608-177778(-) | protein_length=623 | sequence_SO=chromosome | SO=protein_coding_gene | is_pseudo=false	0	8.445	5	2	2	2	623	72.5	5.82	7.13	2	0	0.91	0.956911	176.6	160.7	16.02	26.48	93.7	90.8	132	164.3	78.9	136	High	High	High	High	High	High	1
FALSE	High	Master Protein	PF3D7_0932800.1-p1	transcript=PF3D7_0932800.1 | gene=PF3D7_0932800 | organism=Plasmodium_falciparum_3D7 | gene_product=importin alpha re-exporter, putative | transcript_product=importin alpha re-exporter, putative | location=Pf3D7_09_v3:1303390-1307789(-) | protein_length=1342 | sequence_SO=chromosome | SO=protein_coding_gene | is_pseudo=false	0	6.314	2	2	2	2	1342	159	6.95	5.91	2	0	0.91	0.654538	216.6	197	13.9	19.87	133.7	126	176.1	217.2	102.3	154.5	High	High	High	High	High	High	1
FALSE	High	Master Protein	PF3D7_0617100.1-p1	transcript=PF3D7_0617100.1 | gene=PF3D7_0617100 | organism=Plasmodium_falciparum_3D7 | gene_product=AP-2 complex subunit alpha, putative | transcript_product=AP-2 complex subunit alpha, putative | location=Pf3D7_06_v3:710059-714576(+) | protein_length=1236 | sequence_SO=chromosome | SO=protein_coding_gene | is_pseudo=false	0	5.819	2	2	2	2	1236	145.3	8.65	6.53	2	0	0.91	0.428917	378.8	344.7	8.04	5.39	273.7	195.5	296.7	336.8	226.9	284.6	High	High	High	High	High	High	1
FALSE	High	Master Protein	PF3D7_1116200.1-p1	transcript=PF3D7_1116200.1 | gene=PF3D7_1116200 | organism=Plasmodium_falciparum_3D7 | gene_product=pyridoxine biosynthesis protein PDX2 | transcript_product=pyridoxine biosynthesis protein PDX2 | location=Pf3D7_11_v3:615744-617186(-) | protein_length=219 | sequence_SO=chromosome | SO=protein_coding_gene | is_pseudo=false	0.001	3.687	11	2	2	2	219	24.5	6.9	2.56	2	0	0.91	0.342204	278.7	253.6	3.64	8.5	196.9	141	223.2	247.3	167.3	190.2	High	High	High	High	High	High	1
FALSE	High	Master Protein	PF3D7_1208600.1-p1	transcript=PF3D7_1208600.1 | gene=PF3D7_1208600 | organism=Plasmodium_falciparum_3D7 | gene_product=mitochondrial import inner membrane translocase subunit TIM10, putative | transcript_product=mitochondrial import inner membrane translocase subunit TIM10, putative | location=Pf3D7_12_v3:402300-402527(+) | protein_length=75 | sequence_SO=chromosome | SO=protein_coding_gene | is_pseudo=false	0.001	3.54	12	1	1	1	75	8.5	6.49	2.68	1	0	0.91	0.361494	91.9	83.6	7.18	8.75	66.2	49.2	72.1	76.2	57.1	78.7	High	High	High	High	High	High	1
FALSE	High	Master Protein	PF3D7_1141300.1-p1	transcript=PF3D7_1141300.1 | gene=PF3D7_1141300 | organism=Plasmodium_falciparum_3D7 | gene_product=apical polar ring protein APR1, putative | transcript_product=apical polar ring protein APR1, putative | location=Pf3D7_11_v3:1659070-1662359(-) | protein_length=1012 | sequence_SO=chromosome | SO=protein_coding_gene | is_pseudo=false	0.004	2.561	1	1	1	1	1012	120.3	9.11	1.98	1	0	0.91	0.449346	100.5	91.5	18.02	11.51	76	63.6	75.3	78.4	64.7	74	High	High	High	High	High	High	1
FALSE	High	Master Protein	PF3D7_0512600.1-p1	transcript=PF3D7_0512600.1 | gene=PF3D7_0512600 | organism=Plasmodium_falciparum_3D7 | gene_product=ras-related protein Rab-1B | transcript_product=ras-related protein Rab-1B | location=Pf3D7_05_v3:544540-545993(+) | protein_length=200 | sequence_SO=chromosome | SO=protein_coding_gene | is_pseudo=false	0	68.464	51	9	22	8	200	22.9	6.58	77.66	9	0	0.911	0.404172	4279.2	3898.2	7.66	11.63	3433	2097.2	3352.5	3426.6	2772.5	3670.8	High	High	High	High	High	High	1
FALSE	High	Master Protein	PF3D7_1203700.1-p1	transcript=PF3D7_1203700.1 | gene=PF3D7_1203700 | organism=Plasmodium_falciparum_3D7 | gene_product=nucleosome assembly protein | transcript_product=nucleosome assembly protein | location=Pf3D7_12_v3:187146-188842(-) | protein_length=347 | sequence_SO=chromosome | SO=protein_coding_gene | is_pseudo=false	0	54.456	37	11	14	11	347	40.5	4.86	49.22	11	0	0.911	0.444601	3177	2893.1	3.94	7.02	2186.5	1433.9	2612.3	2871.5	1815.3	2520.4	High	High	High	High	High	High	1
FALSE	High	Master Protein	PF3D7_1225800.1-p1	transcript=PF3D7_1225800.1 | gene=PF3D7_1225800 | organism=Plasmodium_falciparum_3D7 | gene_product=ubiquitin-activating enzyme E1 | transcript_product=ubiquitin-activating enzyme E1 | location=Pf3D7_12_v3:1045995-1049831(+) | protein_length=1140 | sequence_SO=chromosome | SO=protein_coding_gene | is_pseudo=false	0	30.683	9	8	9	8	1140	131.7	5.78	26.02	8	0	0.911	0.691792	1160.7	1056.8	6.73	15.05	756.5	595.4	899.2	1093.9	604	882.8	High	High	High	High	High	High	1
FALSE	High	Master Protein	PF3D7_1306600.1-p1	transcript=PF3D7_1306600.1 | gene=PF3D7_1306600 | organism=Plasmodium_falciparum_3D7 | gene_product=V-type proton ATPase subunit H, putative | transcript_product=V-type proton ATPase subunit H, putative | location=Pf3D7_13_v3:315042-316784(-) | protein_length=455 | sequence_SO=chromosome | SO=protein_coding_gene | is_pseudo=false	0	24.514	13	5	6	5	455	53.8	6.62	18.5	5	0	0.911	0.342204	616.1	561.2	6.47	5.76	428.9	327	500.8	548.6	369.2	462.7	High	High	High	High	High	High	1
FALSE	High	Master Protein	PF3D7_0604500.1-p1	transcript=PF3D7_0604500.1 | gene=PF3D7_0604500 | organism=Plasmodium_falciparum_3D7 | gene_product=GYF domain-containing protein, putative | transcript_product=GYF domain-containing protein, putative | location=Pf3D7_06_v3:189012-198078(+) | protein_length=2874 | sequence_SO=chromosome | SO=protein_coding_gene | is_pseudo=false	0	16.191	1	4	5	4	2874	334.2	8.4	16.17	4	0	0.911	0.408351	1051.1	957.4	3.48	13.84	745.5	534.7	838.6	757.7	581.3	899.6	High	High	High	High	High	High	1
FALSE	Medium	Master Protein	PF3D7_1017000.1-p1	transcript=PF3D7_1017000.1 | gene=PF3D7_1017000 | organism=Plasmodium_falciparum_3D7 | gene_product=DNA polymerase delta catalytic subunit | transcript_product=DNA polymerase delta catalytic subunit | location=Pf3D7_10_v3:685578-688862(+) | protein_length=1094 | sequence_SO=chromosome | SO=protein_coding_gene | is_pseudo=false	0.013	1.769	1	1	1	1	1094	126.8	8.56	2.86	1	0	0.911	0.470094	91.2	83.1	12.43	10.12	57	50.9	68.9	91.4	50.6	63.2	High	High	High	High	High	High	1
FALSE	High	Master Protein	PF3D7_1212500.1-p1	transcript=PF3D7_1212500.1 | gene=PF3D7_1212500 | organism=Plasmodium_falciparum_3D7 | gene_product=glycerol-3-phosphate 1-O-acyltransferase | transcript_product=glycerol-3-phosphate 1-O-acyltransferase | location=Pf3D7_12_v3:552102-553853(-) | protein_length=583 | sequence_SO=chromosome | SO=protein_coding_gene | is_pseudo=false	0	27.4	12	5	6	5	583	66.9	8.59	20.59	5	0	0.912	0.475317	1045.4	953.6	6.29	10.48	794.4	492.3	852.4	855.9	704.5	801.3	High	High	High	High	High	High	1
FALSE	High	Master Protein	PF3D7_0922100.1-p1	transcript=PF3D7_0922100.1 | gene=PF3D7_0922100 | organism=Plasmodium_falciparum_3D7 | gene_product=ubiquitin-like protein, putative | transcript_product=ubiquitin-like protein, putative | location=Pf3D7_09_v3:895415-900304(+) | protein_length=1542 | sequence_SO=chromosome | SO=protein_coding_gene | is_pseudo=false	0	23.947	5	6	7	6	1542	182	5.97	19.35	6	0	0.912	0.401395	608.2	554.6	12.76	6.4	442.6	351.9	443.1	500.2	365	500.8	High	High	High	High	High	High	1
FALSE	High	Master Protein	PF3D7_1454400.1-p1	transcript=PF3D7_1454400.1 | gene=PF3D7_1454400 | organism=Plasmodium_falciparum_3D7 | gene_product=aminopeptidase P | transcript_product=aminopeptidase P | location=Pf3D7_14_v3:2234143-2236476(+) | protein_length=777 | sequence_SO=chromosome | SO=protein_coding_gene | is_pseudo=false	0	67.04	25	16	21	16	777	90.1	6.81	65.24	16	0	0.913	0.763689	3096.4	2826.2	7.6	20	1892.3	1532	2472.5	2869.4	1406	2407	High	High	High	High	High	High	1
FALSE	High	Master Protein	PF3D7_1354200.1-p1	transcript=PF3D7_1354200.1 | gene=PF3D7_1354200 | organism=Plasmodium_falciparum_3D7 | gene_product=phosphoinositide phosphatase SAC1 | transcript_product=phosphoinositide phosphatase SAC1 | location=Pf3D7_13_v3:2160318-2162729(-) | protein_length=803 | sequence_SO=chromosome | SO=protein_coding_gene | is_pseudo=false	0	8.397	4	2	2	2	803	95	8.79	6.54	2	0	0.913	0.476617	205.1	187.1	8.62	14.73	153.9	103.3	156.2	142.4	117.7	165.5	High	High	High	High	High	High	1
FALSE	High	Master Protein	PF3D7_0610800.1-p1	transcript=PF3D7_0610800.1 | gene=PF3D7_0610800 | organism=Plasmodium_falciparum_3D7 | gene_product=transketolase | transcript_product=transketolase | location=Pf3D7_06_v3:453671-455689(+) | protein_length=672 | sequence_SO=chromosome | SO=protein_coding_gene | is_pseudo=false	0	16.818	8	4	4	4	672	75.8	6.98	12.78	4	0	0.914	0.516053	438.5	401	10.26	12.49	300.1	251.8	346.4	407.7	239.8	341	High	High	High	High	High	High	1
FALSE	High	Master Protein	PF3D7_1461300.1-p1	transcript=PF3D7_1461300.1 | gene=PF3D7_1461300 | organism=Plasmodium_falciparum_3D7 | gene_product=40S ribosomal protein S28e, putative | transcript_product=40S ribosomal protein S28e, putative | location=Pf3D7_14_v3:2492166-2492369(+) | protein_length=67 | sequence_SO=chromosome | SO=protein_coding_gene | is_pseudo=false	0	15.1	24	2	3	2	67	7.5	10.83	9.33	2	0	0.914	0.585129	541.6	494.8	17.87	7.41	380.3	259.7	572.4	488.7	362.6	415.9	High	High	High	High	High	High	1
FALSE	High	Master Protein	PF3D7_0503300.1-p1	transcript=PF3D7_0503300.1 | gene=PF3D7_0503300 | organism=Plasmodium_falciparum_3D7 | gene_product=serine/arginine-rich splicing factor 12 | transcript_product=serine/arginine-rich splicing factor 12 | location=Pf3D7_05_v3:135004-135930(-) | protein_length=308 | sequence_SO=chromosome | SO=protein_coding_gene | is_pseudo=false	0	8.757	10	3	3	3	308	37.7	9.76	10.49	3	0	0.914	0.609892	439.2	401.3	5.91	15.15	335.3	205.4	360.5	377.5	315.8	368.8	High	High	High	High	High	High	1
FALSE	High	Master Protein	PF3D7_0406100.1-p1	transcript=PF3D7_0406100.1 | gene=PF3D7_0406100 | organism=Plasmodium_falciparum_3D7 | gene_product=V-type proton ATPase subunit B | transcript_product=V-type proton ATPase subunit B | location=Pf3D7_04_v3:323267-325225(-) | protein_length=494 | sequence_SO=chromosome | SO=protein_coding_gene | is_pseudo=false	0	92.987	40	14	20	14	494	55.8	5.68	70.47	14	0	0.915	0.342204	3013.7	2757.6	4.05	4.91	2131.2	1519.5	2411.6	2785.8	1745.5	2360.3	High	High	High	High	High	High	1
FALSE	High	Master Protein	PF3D7_0616200.1-p1	transcript=PF3D7_0616200.1 | gene=PF3D7_0616200 | organism=Plasmodium_falciparum_3D7 | gene_product=kinetochore protein NDC80, putative | transcript_product=kinetochore protein NDC80, putative | location=Pf3D7_06_v3:674118-676375(+) | protein_length=591 | sequence_SO=chromosome | SO=protein_coding_gene | is_pseudo=false	0	16.011	9	5	6	5	591	69.8	5.57	15.89	5	0	0.915	0.598077	1100.2	1007.2	4.92	10.46	761.1	535.4	905	916.8	753.9	857.2	High	High	High	High	High	High	1
FALSE	High	Master Protein	PF3D7_1140100.1-p1	transcript=PF3D7_1140100.1 | gene=PF3D7_1140100 | organism=Plasmodium_falciparum_3D7 | gene_product=V-type proton ATPase subunit F, putative | transcript_product=V-type proton ATPase subunit F, putative | location=Pf3D7_11_v3:1598550-1599632(-) | protein_length=128 | sequence_SO=chromosome | SO=protein_coding_gene | is_pseudo=false	0	12.757	23	3	4	3	128	14.6	6.54	12.46	3	0	0.915	0.355704	781	715	6.96	5.3	564.9	400.7	611.1	744.6	449.2	571.2	High	High	High	High	High	High	1
FALSE	High	Master Protein	PF3D7_0317300.1-p1	transcript=PF3D7_0317300.1 | gene=PF3D7_0317300 | organism=Plasmodium_falciparum_3D7 | gene_product=conserved Plasmodium protein, unknown function | transcript_product=conserved Plasmodium protein, unknown function | location=Pf3D7_03_v3:699544-709728(-) | protein_length=3394 | sequence_SO=chromosome | SO=protein_coding_gene | is_pseudo=false	0	6.32	1	2	2	2	3394	402.7	4.83	5.9	2	0	0.915	0.418125	348.8	319	5.82	9.27	264.8	171	264.7	288.9	228.8	288.5	High	High	High	High	High	High	1
FALSE	High	Master Protein	PF3D7_1357800.1-p1	transcript=PF3D7_1357800.1 | gene=PF3D7_1357800 | organism=Plasmodium_falciparum_3D7 | gene_product=T-complex protein 1 subunit delta | transcript_product=T-complex protein 1 subunit delta | location=Pf3D7_13_v3:2291897-2294134(+) | protein_length=529 | sequence_SO=chromosome | SO=protein_coding_gene | is_pseudo=false	0	40.402	21	9	10	9	529	57.9	6.86	27.92	9	0	0.916	0.770168	1759.2	1611.4	9.35	19.55	1073.8	913.9	1386.2	1662.7	830.5	1350.4	High	High	High	High	High	High	1
FALSE	High	Master Protein	PF3D7_1340600.1-p1	transcript=PF3D7_1340600.1 | gene=PF3D7_1340600 | organism=Plasmodium_falciparum_3D7 | gene_product=RNA lariat debranching enzyme, putative | transcript_product=RNA lariat debranching enzyme, putative | location=Pf3D7_13_v3:1618001-1619728(-) | protein_length=575 | sequence_SO=chromosome | SO=protein_coding_gene | is_pseudo=false	0	32.857	19	9	11	9	575	67.5	5.41	26.66	9	0	0.916	0.441632	862.8	790.3	4.94	9.24	594.1	431.6	709	846.2	474.6	625.5	High	High	High	High	High	High	1
FALSE	High	Master Protein	PF3D7_0303000.1-p1	transcript=PF3D7_0303000.1 | gene=PF3D7_0303000 | organism=Plasmodium_falciparum_3D7 | gene_product=N-ethylmaleimide-sensitive fusion protein | transcript_product=N-ethylmaleimide-sensitive fusion protein | location=Pf3D7_03_v3:159353-161704(-) | protein_length=783 | sequence_SO=chromosome | SO=protein_coding_gene | is_pseudo=false	0	26.254	11	6	6	5	783	89.1	6.71	22.53	6	0	0.916	0.439879	628.8	575.9	6.45	9.74	450.4	297.8	509.8	484.8	387.6	479.8	High	High	High	High	High	High	1
FALSE	High	Master Protein	PF3D7_0706000.1-p1	transcript=PF3D7_0706000.1 | gene=PF3D7_0706000 | organism=Plasmodium_falciparum_3D7 | gene_product=importin-7, putative | transcript_product=importin-7, putative | location=Pf3D7_07_v3:293400-297089(+) | protein_length=1229 | sequence_SO=chromosome | SO=protein_coding_gene | is_pseudo=false	0	20.537	6	6	6	6	1229	145.4	5.3	17.99	6	0	0.916	0.46312	1030.6	944.4	5.35	8.8	669.8	514.5	812.1	950.8	551.7	811.1	High	High	High	High	High	High	1
FALSE	High	Master Protein	PF3D7_1407100.1-p1	transcript=PF3D7_1407100.1 | gene=PF3D7_1407100 | organism=Plasmodium_falciparum_3D7 | gene_product=rRNA 2'-O-methyltransferase fibrillarin, putative | transcript_product=rRNA 2'-O-methyltransferase fibrillarin, putative | location=Pf3D7_14_v3:258746-259988(+) | protein_length=318 | sequence_SO=chromosome | SO=protein_coding_gene | is_pseudo=false	0	11.583	14	5	5	5	318	34.1	9.99	14.84	5	0	0.916	0.523474	959.8	878.8	6.81	9.54	694.3	473.1	750.8	778.6	589.9	728	High	High	High	High	High	High	1
FALSE	High	Master Protein	PF3D7_1353300.1-p1	transcript=PF3D7_1353300.1 | gene=PF3D7_1353300 | organism=Plasmodium_falciparum_3D7 | gene_product=conserved Plasmodium protein, unknown function | transcript_product=conserved Plasmodium protein, unknown function | location=Pf3D7_13_v3:2132068-2138583(-) | protein_length=2068 | sequence_SO=chromosome | SO=protein_coding_gene | is_pseudo=false	0.007	2.415	0	1	1	1	2068	248.1	8.35	2.73	1	0	0.916	0.641146	59.6	54.6	15.05	16.22	44.1	27.1	60	47	44.3	47	High	High	High	High	High	High	1
FALSE	High	Master Protein	PF3D7_0517700.1-p1	transcript=PF3D7_0517700.1 | gene=PF3D7_0517700 | organism=Plasmodium_falciparum_3D7 | gene_product=eukaryotic translation initiation factor 3 subunit B, putative | transcript_product=eukaryotic translation initiation factor 3 subunit B, putative | location=Pf3D7_05_v3:743179-745329(+) | protein_length=716 | sequence_SO=chromosome | SO=protein_coding_gene | is_pseudo=false	0	61.594	23	12	16	12	716	84	8.1	56.74	12	0	0.917	0.363965	2713.1	2488.8	4.03	8.1	1899.1	1352.5	2193.5	2186.6	1597.7	2305.2	High	High	High	High	High	High	1
FALSE	High	Master Protein	PF3D7_1105400.1-p1	transcript=PF3D7_1105400.1 | gene=PF3D7_1105400 | organism=Plasmodium_falciparum_3D7 | gene_product=40S ribosomal protein S4, putative | transcript_product=40S ribosomal protein S4, putative | location=Pf3D7_11_v3:235597-237097(-) | protein_length=261 | sequence_SO=chromosome | SO=protein_coding_gene | is_pseudo=false	0	23.504	29	8	9	8	261	29.8	10.08	27.42	8	0	0.917	0.694093	2447.1	2243.9	7.92	8.28	1688.9	1193.5	1726.1	2153.1	1398.4	2002.2	High	High	High	High	High	High	1
FALSE	High	Master Protein	PF3D7_0309500.1-p1	transcript=PF3D7_0309500.1 | gene=PF3D7_0309500 | organism=Plasmodium_falciparum_3D7 | gene_product=asparagine synthetase [glutamine-hydrolyzing], putative | transcript_product=asparagine synthetase [glutamine-hydrolyzing], putative | location=Pf3D7_03_v3:402933-405440(+) | protein_length=610 | sequence_SO=chromosome | SO=protein_coding_gene | is_pseudo=false	0	8.876	4	2	3	2	610	69.8	7.25	8.19	2	0	0.917	0.598077	480.5	440.6	13.76	16.35	320.2	290.3	376.2	433.3	248.4	387.4	High	High	High	High	High	High	1
FALSE	High	Master Protein	PF3D7_1147900.1-p1	transcript=PF3D7_1147900.1 | gene=PF3D7_1147900 | organism=Plasmodium_falciparum_3D7 | gene_product=peroxisome assembly protein 22, putative | transcript_product=peroxisome assembly protein 22, putative | location=Pf3D7_11_v3:1907055-1907708(-) | protein_length=217 | sequence_SO=chromosome | SO=protein_coding_gene | is_pseudo=false	0	6.686	7	1	1	1	217	24.9	9.13	4.63	1	0	0.917	0.72419	202.2	185.4	11.24	15.59	135.6	103.4	170.6	154.8	134.2	142.5	High	High	High	High	High	High	1
FALSE	High	Master Protein	PF3D7_0722400.1-p1	transcript=PF3D7_0722400.1 | gene=PF3D7_0722400 | organism=Plasmodium_falciparum_3D7 | gene_product=Obg-like ATPase 1, putative | transcript_product=Obg-like ATPase 1, putative | location=Pf3D7_07_v3:954784-956343(+) | protein_length=393 | sequence_SO=chromosome | SO=protein_coding_gene | is_pseudo=false	0	38.005	25	9	11	9	393	45.1	7.33	35.66	9	0	0.918	0.730634	2652.6	2435	10.11	18.42	1581.7	1357.1	2055.7	2632.9	1226.5	1947.3	High	High	High	High	High	High	1
FALSE	High	Master Protein	PF3D7_1215000.1-p1	transcript=PF3D7_1215000.1 | gene=PF3D7_1215000 | organism=Plasmodium_falciparum_3D7 | gene_product=thioredoxin peroxidase 2 | transcript_product=thioredoxin peroxidase 2 | location=Pf3D7_12_v3:621125-621775(+) | protein_length=216 | sequence_SO=chromosome | SO=protein_coding_gene | is_pseudo=false	0	7.401	5	1	3	1	216	24.7	8.57	9.46	1	0	0.918	0.585129	271.7	249.3	8.07	8.03	181.4	137	230.6	233.2	158.2	218.6	High	High	High	High	High	High	1
FALSE	High	Master Protein	PF3D7_1125500.1-p1	transcript=PF3D7_1125500.1 | gene=PF3D7_1125500 | organism=Plasmodium_falciparum_3D7 | gene_product=small nuclear ribonucleoprotein Sm D1, putative | transcript_product=small nuclear ribonucleoprotein Sm D1, putative | location=Pf3D7_11_v3:1001182-1001562(-) | protein_length=126 | sequence_SO=chromosome | SO=protein_coding_gene | is_pseudo=false	0.001	4.505	14	2	2	2	126	14.3	10.17	4.84	2	0	0.918	0.560028	123	112.9	10.37	14.25	94.7	50.8	103.8	124.3	78	90.9	High	High	High	High	High	High	1
FALSE	High	Master Protein	PF3D7_0915400.1-p1	transcript=PF3D7_0915400.1 | gene=PF3D7_0915400 | organism=Plasmodium_falciparum_3D7 | gene_product=ATP-dependent 6-phosphofructokinase | transcript_product=ATP-dependent 6-phosphofructokinase | location=Pf3D7_09_v3:650585-654841(-) | protein_length=1418 | sequence_SO=chromosome | SO=protein_coding_gene | is_pseudo=false	0	147.519	25	27	36	27	1418	159.4	6.76	122.49	27	0	0.919	0.609892	4914.9	4517.6	7.78	13.97	3221.3	2624.8	3883.9	4570.7	2546.1	3860.8	High	High	High	High	High	High	1
FALSE	High	Master Protein	PF3D7_1451800.1-p1	transcript=PF3D7_1451800.1 | gene=PF3D7_1451800 | organism=Plasmodium_falciparum_3D7 | gene_product=sortilin | transcript_product=sortilin | location=Pf3D7_14_v3:2123461-2126599(+) | protein_length=895 | sequence_SO=chromosome | SO=protein_coding_gene | is_pseudo=false	0	62.685	21	14	16	14	895	102.2	6.65	50.17	14	0	0.919	0.635585	2863.6	2632.2	10.21	11.44	2255.6	1318.3	2388.4	2355.1	1973.4	2364.4	High	High	High	High	High	High	1
FALSE	High	Master Protein	PF3D7_1134100.1-p1	transcript=PF3D7_1134100.1 | gene=PF3D7_1134100 | organism=Plasmodium_falciparum_3D7 | gene_product=protein disulfide-isomerase, putative | transcript_product=protein disulfide-isomerase, putative | location=Pf3D7_11_v3:1323043-1324314(-) | protein_length=423 | sequence_SO=chromosome | SO=protein_coding_gene | is_pseudo=false	0	52.633	31	13	15	13	423	49.2	8.85	48.05	13	0	0.919	0.460604	2735.5	2514.8	5.45	10.15	2111.3	1290.6	2226.3	2330.4	1864.7	2287.3	High	High	High	High	High	High	1
FALSE	High	Master Protein	PF3D7_0806800.1-p1	transcript=PF3D7_0806800.1 | gene=PF3D7_0806800 | organism=Plasmodium_falciparum_3D7 | gene_product=V-type proton ATPase subunit a, putative | transcript_product=V-type proton ATPase subunit a, putative | location=Pf3D7_08_v3:363260-366421(-) | protein_length=1053 | sequence_SO=chromosome | SO=protein_coding_gene | is_pseudo=false	0	38.979	12	12	14	12	1053	122.9	7.11	34.32	12	0	0.919	0.560028	2048.2	1882.5	6.86	4.67	1495.1	1006	1601.1	1890.7	1316.6	1620.7	High	High	High	High	High	High	1
FALSE	High	Master Protein	PF3D7_0702400.1-p1	transcript=PF3D7_0702400.1 | gene=PF3D7_0702400 | organism=Plasmodium_falciparum_3D7 | gene_product=small exported membrane protein 1 | transcript_product=small exported membrane protein 1 | location=Pf3D7_07_v3:101694-102285(+) | protein_length=123 | sequence_SO=chromosome | SO=protein_coding_gene | is_pseudo=false	0	23.921	46	5	7	5	123	14.2	9.6	17.17	5	0	0.919	0.342611	1365.3	1254.5	4.88	6.96	1011.9	671.7	1039.4	1293.5	843	1052.1	High	High	High	High	High	High	1
FALSE	High	Master Protein	PF3D7_0805700.1-p1	transcript=PF3D7_0805700.1 | gene=PF3D7_0805700 | organism=Plasmodium_falciparum_3D7 | gene_product=serine/threonine protein kinase, FIKK family | transcript_product=serine/threonine protein kinase, FIKK family | location=Pf3D7_08_v3:314172-318726(-) | protein_length=1457 | sequence_SO=chromosome | SO=protein_coding_gene | is_pseudo=false	0	15.099	5	6	6	6	1457	171.7	6.47	9.23	6	0	0.919	0.541255	566.1	520	7.73	6.99	406.4	277.4	446.1	474.1	346.9	478.5	High	High	High	High	High	High	1
FALSE	Medium	Master Protein	PF3D7_1233600.1-p1	transcript=PF3D7_1233600.1 | gene=PF3D7_1233600 | organism=Plasmodium_falciparum_3D7 | gene_product=asparagine and aspartate rich protein 1 | transcript_product=asparagine and aspartate rich protein 1 | location=Pf3D7_12_v3:1385707-1402218(+) | protein_length=5439 | sequence_SO=chromosome | SO=protein_coding_gene | is_pseudo=false	0.024	1.324	0	1	1	1	5439	645.9	6.43	0	1	0	0.919	0.843128	68.6	63.1	21.37	35.27	49.4	32.1	75.6	49.3	51.9	40.6	High	High	High	High	High	High	1
FALSE	High	Master Protein	PF3D7_0214000.1-p1	transcript=PF3D7_0214000.1 | gene=PF3D7_0214000 | organism=Plasmodium_falciparum_3D7 | gene_product=T-complex protein 1 subunit theta | transcript_product=T-complex protein 1 subunit theta | location=Pf3D7_02_v3:566121-567894(+) | protein_length=542 | sequence_SO=chromosome | SO=protein_coding_gene | is_pseudo=false	0	31.728	13	6	8	6	542	60.9	7.69	28.2	6	0	0.92	0.538243	1119.7	1030.3	7.15	14.67	722.8	583.8	892.1	1090.9	538.1	841.3	High	High	High	High	High	High	1
FALSE	High	Master Protein	PF3D7_1220900.1-p1	transcript=PF3D7_1220900.1 | gene=PF3D7_1220900 | organism=Plasmodium_falciparum_3D7 | gene_product=heterochromatin protein 1 | transcript_product=heterochromatin protein 1 | location=Pf3D7_12_v3:831252-832052(-) | protein_length=266 | sequence_SO=chromosome | SO=protein_coding_gene | is_pseudo=false	0	25.323	24	6	6	6	266	31	9.48	24	6	0	0.92	0.585336	1362.1	1252.8	8.24	10.26	1036.9	676.3	980.5	1154.9	874	1207.9	High	High	High	High	High	High	1
FALSE	High	Master Protein	PF3D7_0710200.1-p1	transcript=PF3D7_0710200.1 | gene=PF3D7_0710200 | organism=Plasmodium_falciparum_3D7 | gene_product=conserved Plasmodium protein, unknown function | transcript_product=conserved Plasmodium protein, unknown function | location=Pf3D7_07_v3:463105-471837(+) | protein_length=2910 | sequence_SO=chromosome | SO=protein_coding_gene | is_pseudo=false	0	19.585	5	6	7	6	2910	350.5	5.85	21.94	6	0	0.92	0.598077	1349.2	1241.4	9.17	15.37	1082.6	612.1	1141.7	1066.2	973.3	1141.3	High	High	High	High	High	High	1
FALSE	High	Master Protein	PF3D7_1455500.1-p1	transcript=PF3D7_1455500.1 | gene=PF3D7_1455500 | organism=Plasmodium_falciparum_3D7 | gene_product=AP-1 complex subunit gamma, putative | transcript_product=AP-1 complex subunit gamma, putative | location=Pf3D7_14_v3:2267201-2270851(+) | protein_length=1081 | sequence_SO=chromosome | SO=protein_coding_gene | is_pseudo=false	0	12.65	5	4	4	4	1081	124.2	6.86	11.73	4	0	0.92	0.355704	239.8	220.6	11.95	5.98	169.5	143.4	191.9	206.1	148.8	182.4	High	High	High	High	High	High	1
FALSE	High	Master Protein	PF3D7_1441100.1-p1	transcript=PF3D7_1441100.1 | gene=PF3D7_1441100 | organism=Plasmodium_falciparum_3D7 | gene_product=conserved Plasmodium protein, unknown function | transcript_product=conserved Plasmodium protein, unknown function | location=Pf3D7_14_v3:1673386-1674069(-) | protein_length=227 | sequence_SO=chromosome | SO=protein_coding_gene | is_pseudo=false	0	8.043	19	2	2	2	227	26.3	3.59	6.14	2	0	0.92	0.428435	189.1	173.9	4.47	8.73	130.1	92.5	161.9	161	109.2	154	High	High	High	High	High	High	1
FALSE	High	Master Protein	PF3D7_1022100.1-p1	transcript=PF3D7_1022100.1 | gene=PF3D7_1022100 | organism=Plasmodium_falciparum_3D7 | gene_product=methyltransferase, putative | transcript_product=methyltransferase, putative | location=Pf3D7_10_v3:925280-926230(-) | protein_length=259 | sequence_SO=chromosome | SO=protein_coding_gene | is_pseudo=false	0.001	3.79	6	1	1	1	259	30.5	9.39	3.22	1	0	0.92	0.460896	114.2	105	11.81	11.07	82.6	63.5	89.4	87.7	70.6	86.9	High	High	High	High	High	High	1
FALSE	High	Master Protein	PF3D7_0103200.1-p1	transcript=PF3D7_0103200.1 | gene=PF3D7_0103200 | organism=Plasmodium_falciparum_3D7 | gene_product=nucleoside transporter 4 | transcript_product=nucleoside transporter 4 | location=Pf3D7_01_v3:140662-142219(-) | protein_length=434 | sequence_SO=chromosome | SO=protein_coding_gene | is_pseudo=false	0	19.335	9	3	4	3	434	50	8.73	11.85	3	0	0.921	0.430977	592.8	546.1	8.51	5.29	445.6	305.5	446.3	515.7	363.4	497.8	High	High	High	High	High	High	1
FALSE	High	Master Protein	PF3D7_1414300.1-p1	transcript=PF3D7_1414300.1 | gene=PF3D7_1414300 | organism=Plasmodium_falciparum_3D7 | gene_product=60S ribosomal protein L10, putative | transcript_product=60S ribosomal protein L10, putative | location=Pf3D7_14_v3:570802-571461(+) | protein_length=219 | sequence_SO=chromosome | SO=protein_coding_gene | is_pseudo=false	0	13.4	14	3	4	3	219	25.2	9.95	7.3	3	0	0.921	0.479479	614.3	565.8	1.34	17	432.6	296	493.7	416.7	391.9	454.2	High	High	High	High	High	High	1
FALSE	High	Master Protein	PF3D7_1406200.1-p1	transcript=PF3D7_1406200.1 | gene=PF3D7_1406200 | organism=Plasmodium_falciparum_3D7 | gene_product=transcription elongation factor SPT6, putative | transcript_product=transcription elongation factor SPT6, putative | location=Pf3D7_14_v3:217845-226307(+) | protein_length=2820 | sequence_SO=chromosome | SO=protein_coding_gene | is_pseudo=false	0	5.171	1	2	2	2	2820	338.2	5.27	5.79	2	0	0.921	0.72419	228.4	210.4	14.17	8.75	166.5	127.3	177.3	216.4	131.6	168.1	High	High	High	High	High	High	1
FALSE	High	Master Protein	PF3D7_0630600.1-p1	transcript=PF3D7_0630600.1 | gene=PF3D7_0630600 | organism=Plasmodium_falciparum_3D7 | gene_product=deubiquitinating enzyme MINDY, putative | transcript_product=deubiquitinating enzyme MINDY, putative | location=Pf3D7_06_v3:1279820-1283246(+) | protein_length=935 | sequence_SO=chromosome | SO=protein_coding_gene | is_pseudo=false	0.001	3.466	1	1	1	1	935	110.1	5.87	2.32	1	0	0.921	0.477294	162.1	149.3	4.61	11.07	117.7	73.6	135.9	130.3	107.3	121.9	High	High	High	High	High	High	1
FALSE	High	Master Protein	PF3D7_0623500.1-p1	transcript=PF3D7_0623500.1 | gene=PF3D7_0623500 | organism=Plasmodium_falciparum_3D7 | gene_product=superoxide dismutase [Fe] | transcript_product=superoxide dismutase [Fe] | location=Pf3D7_06_v3:952906-954848(-) | protein_length=266 | sequence_SO=chromosome | SO=protein_coding_gene | is_pseudo=false	0.004	2.64	3	1	1	1	266	31.3	8.5	2.44	1	0	0.921	0.455329	95.7	88.1	7.02	7.34	65.5	48.3	79.1	85.3	61.2	78.7	High	High	High	High	High	High	1
FALSE	High	Master Protein	PF3D7_1006800.1-p1	transcript=PF3D7_1006800.1 | gene=PF3D7_1006800 | organism=Plasmodium_falciparum_3D7 | gene_product=G-strand-binding protein 2 | transcript_product=G-strand-binding protein 2 | location=Pf3D7_10_v3:277621-279168(+) | protein_length=246 | sequence_SO=chromosome | SO=protein_coding_gene | is_pseudo=false	0	60.015	35	7	13	7	246	29.5	9.11	43.46	7	0	0.922	0.361494	2274.6	2096.4	4.11	8.39	1723.6	1069.4	1839.9	2051.1	1475.3	1852.7	High	High	High	High	High	High	1
FALSE	High	Master Protein	PF3D7_0704100.1-p1	transcript=PF3D7_0704100.1 | gene=PF3D7_0704100 | organism=Plasmodium_falciparum_3D7 | gene_product=basal complex transmembrane protein 2 | transcript_product=basal complex transmembrane protein 2 | location=Pf3D7_07_v3:180036-190715(+) | protein_length=3559 | sequence_SO=chromosome | SO=protein_coding_gene | is_pseudo=false	0	9.174	1	3	3	3	3559	425	8.81	8.49	3	0	0.922	0.753856	304.1	280.5	13.19	15.02	253.2	158.5	221.3	259.5	225.6	222.9	High	High	High	High	High	High	1
FALSE	High	Master Protein	PF3D7_1222100.1-p1	transcript=PF3D7_1222100.1 | gene=PF3D7_1222100 | organism=Plasmodium_falciparum_3D7 | gene_product=conserved Plasmodium protein, unknown function | transcript_product=conserved Plasmodium protein, unknown function | location=Pf3D7_12_v3:879630-881186(-) | protein_length=518 | sequence_SO=chromosome | SO=protein_coding_gene | is_pseudo=false	0.001	4.376	4	2	2	2	518	60.1	8.59	3.03	2	0	0.922	0.49687	225.5	207.9	8.31	3.85	166.6	94.5	189	204.8	139.2	171.1	High	High	High	High	High	High	1
FALSE	High	Master Protein	PF3D7_1434300.1-p1	transcript=PF3D7_1434300.1 | gene=PF3D7_1434300 | organism=Plasmodium_falciparum_3D7 | gene_product=Hsp70/Hsp90 organizing protein | transcript_product=Hsp70/Hsp90 organizing protein | location=Pf3D7_14_v3:1372903-1374597(+) | protein_length=564 | sequence_SO=chromosome | SO=protein_coding_gene | is_pseudo=false	0	57.417	29	14	16	14	564	66	7.05	52.35	14	0	0.923	0.839025	3585.2	3310.8	12.69	21.98	2057.4	1678.5	2940.3	3471.7	1625.5	2730.1	High	High	High	High	High	High	1
FALSE	High	Master Protein	PF3D7_0310600.1-p1	transcript=PF3D7_0310600.1 | gene=PF3D7_0310600 | organism=Plasmodium_falciparum_3D7 | gene_product=eukaryotic translation initiation factor 3 subunit K, putative | transcript_product=eukaryotic translation initiation factor 3 subunit K, putative | location=Pf3D7_03_v3:461175-462027(-) | protein_length=235 | sequence_SO=chromosome | SO=protein_coding_gene | is_pseudo=false	0	23.327	17	2	5	2	235	28	5.9	15.39	2	0	0.923	0.361494	296	273.3	6.74	2.38	211.6	131.1	259.1	265.9	181.2	235.8	High	High	High	High	High	High	1
FALSE	Medium	Master Protein	PF3D7_1445000.1-p1	transcript=PF3D7_1445000.1 | gene=PF3D7_1445000 | organism=Plasmodium_falciparum_3D7 | gene_product=prolyl hydroxylase-like protein, putative | transcript_product=prolyl hydroxylase-like protein, putative | location=Pf3D7_14_v3:1849172-1850392(-) | protein_length=406 | sequence_SO=chromosome | SO=protein_coding_gene | is_pseudo=false	0.02	1.369	3	1	1	1	406	48	7.03	0	1	0	0.924	0.666692	118.8	109.8	30.82	13.94	92.9	89.6	86	98.6	78.5	83.6	High	High	High	High	High	High	1
FALSE	Medium	Master Protein	PF3D7_1348400.1-p1	transcript=PF3D7_1348400.1 | gene=PF3D7_1348400 | organism=Plasmodium_falciparum_3D7 | gene_product=conserved Plasmodium membrane protein, unknown function | transcript_product=conserved Plasmodium membrane protein, unknown function | location=Pf3D7_13_v3:1935596-1947380(-) | protein_length=3855 | sequence_SO=chromosome | SO=protein_coding_gene | is_pseudo=false	0.031	1.152	0	1	1	1	3855	460.6	7.53	0	1	0	0.924	0.852399	54.1	50	32.34	59.88	43.2	22.8	68.5	23.2	40.5	34.3	High	High	High	High	High	High	1
FALSE	High	Master Protein	PF3D7_1468700.1-p1	transcript=PF3D7_1468700.1 | gene=PF3D7_1468700 | organism=Plasmodium_falciparum_3D7 | gene_product=eukaryotic initiation factor 4A | transcript_product=eukaryotic initiation factor 4A | location=Pf3D7_14_v3:2825370-2826918(+) | protein_length=398 | sequence_SO=chromosome | SO=protein_coding_gene | is_pseudo=false	0	86.94	33	10	19	10	398	45.3	5.69	64.93	10	0	0.925	0.598077	3195.9	2957.7	9.18	14.17	2149.7	1778.7	2634	3179.5	1699.9	2379.1	High	High	High	High	High	High	1
FALSE	High	Master Protein	PF3D7_1107300.1-p1	transcript=PF3D7_1107300.1 | gene=PF3D7_1107300 | organism=Plasmodium_falciparum_3D7 | gene_product=polyadenylate-binding protein-interacting protein 1, putative | transcript_product=polyadenylate-binding protein-interacting protein 1, putative | location=Pf3D7_11_v3:301283-311287(-) | protein_length=3334 | sequence_SO=chromosome | SO=protein_coding_gene | is_pseudo=false	0	52.015	4	12	14	12	3334	381.6	7.05	44.37	12	0	0.925	0.36371	2528.1	2338.6	7.75	4.19	1795.3	1357.1	2014.7	2458.7	1505.9	1918.4	High	High	High	High	High	High	1
FALSE	High	Master Protein	PF3D7_1115400.1-p1	transcript=PF3D7_1115400.1 | gene=PF3D7_1115400 | organism=Plasmodium_falciparum_3D7 | gene_product=cysteine proteinase falcipain 3 | transcript_product=cysteine proteinase falcipain 3 | location=Pf3D7_11_v3:584328-585806(-) | protein_length=492 | sequence_SO=chromosome | SO=protein_coding_gene | is_pseudo=false	0	26.529	15	5	6	5	492	56.6	6.98	19.6	5	0	0.925	0.959142	467	431.8	7.15	15.41	288.3	229.6	367.9	417.9	256.8	385.7	High	High	High	High	High	High	1
FALSE	High	Master Protein	PF3D7_0811400.1-p1	transcript=PF3D7_0811400.1 | gene=PF3D7_0811400 | organism=Plasmodium_falciparum_3D7 | gene_product=conserved protein, unknown function | transcript_product=conserved protein, unknown function | location=Pf3D7_08_v3:575986-578370(+) | protein_length=608 | sequence_SO=chromosome | SO=protein_coding_gene | is_pseudo=false	0	13.978	5	3	4	3	608	71.3	5.57	11.25	3	0	0.925	0.516053	366.4	338.8	14.87	10.58	229.8	213.7	319.1	372.5	187.8	279.6	High	High	High	High	High	High	1
FALSE	High	Master Protein	PF3D7_0413700.1-p1	transcript=PF3D7_0413700.1 | gene=PF3D7_0413700 | organism=Plasmodium_falciparum_3D7 | gene_product=lysine decarboxylase-like protein, putative | transcript_product=lysine decarboxylase-like protein, putative | location=Pf3D7_04_v3:619786-620802(-) | protein_length=338 | sequence_SO=chromosome | SO=protein_coding_gene | is_pseudo=false	0	8.592	12	4	4	4	338	39	8.66	7.98	4	0	0.925	0.726239	194.3	179.7	12.29	22.95	129.2	113.8	150.6	210.8	95.8	132.4	High	High	High	High	High	High	1
FALSE	High	Master Protein	PF3D7_0517400.1-p1	transcript=PF3D7_0517400.1 | gene=PF3D7_0517400 | organism=Plasmodium_falciparum_3D7 | gene_product=FACT complex subunit SPT16, putative | transcript_product=FACT complex subunit SPT16, putative | location=Pf3D7_05_v3:731407-735162(+) | protein_length=1141 | sequence_SO=chromosome | SO=protein_coding_gene | is_pseudo=false	0	82.485	18	16	23	16	1141	132.6	5.01	70.31	16	0	0.926	0.447674	2714.2	2514.6	2.27	7.67	1979.4	1305.7	2166.4	2391.3	1823.4	2229.6	High	High	High	High	High	High	1
FALSE	High	Master Protein	PF3D7_0624600.1-p1	transcript=PF3D7_0624600.1 | gene=PF3D7_0624600 | organism=Plasmodium_falciparum_3D7 | gene_product=ISWI chromatin-remodeling complex ATPase | transcript_product=ISWI chromatin-remodeling complex ATPase | location=Pf3D7_06_v3:999524-1007683(+) | protein_length=2719 | sequence_SO=chromosome | SO=protein_coding_gene | is_pseudo=false	0	77.251	8	17	21	17	2719	315.4	6.98	64.22	17	0	0.926	0.413802	3014.6	2792.6	4.75	8.66	2290.7	1450.8	2405.1	2522.4	2003.9	2404.3	High	High	High	High	High	High	1
FALSE	High	Master Protein	PF3D7_0528100.1-p1	transcript=PF3D7_0528100.1 | gene=PF3D7_0528100 | organism=Plasmodium_falciparum_3D7 | gene_product=AP-1/2 complex subunit beta, putative | transcript_product=AP-1/2 complex subunit beta, putative | location=Pf3D7_05_v3:1157840-1161553(-) | protein_length=929 | sequence_SO=chromosome | SO=protein_coding_gene | is_pseudo=false	0	12.062	4	4	4	4	929	106.1	6.04	11.71	4	0	0.926	0.444601	442.8	409.9	5.19	4.96	315.3	217.3	352	441	265	352.6	High	High	High	High	High	High	1
FALSE	High	Master Protein	PF3D7_1111500.1-p1	transcript=PF3D7_1111500.1 | gene=PF3D7_1111500 | organism=Plasmodium_falciparum_3D7 | gene_product=acylphosphatase, putative | transcript_product=acylphosphatase, putative | location=Pf3D7_11_v3:446020-446559(-) | protein_length=129 | sequence_SO=chromosome | SO=protein_coding_gene | is_pseudo=false	0	13.159	11	1	2	1	129	15.1	9.82	7.88	1	0	0.927	0.761223	99.4	92.2	13.16	16.39	57.8	45.5	83.3	88.4	47.7	83.1	High	High	High	High	High	High	1
FALSE	High	Master Protein	PF3D7_0611400.1-p1	transcript=PF3D7_0611400.1 | gene=PF3D7_0611400 | organism=Plasmodium_falciparum_3D7 | gene_product=SWI/SNF-related matrix-associated actin-dependent regulator of chromatin | transcript_product=SWI/SNF-related matrix-associated actin-dependent regulator of chromatin | location=Pf3D7_06_v3:471658-474150(-) | protein_length=830 | sequence_SO=chromosome | SO=protein_coding_gene | is_pseudo=false	0	5.328	1	1	2	1	830	97.7	5.07	5.33	1	0	0.927	0.823435	80.7	74.8	6.88	14.69	57.7	38	72.3	76.8	62.2	63	High	High	High	High	High	High	1
FALSE	High	Master Protein	PF3D7_1250700.1-p1	transcript=PF3D7_1250700.1 | gene=PF3D7_1250700 | organism=Plasmodium_falciparum_3D7 | gene_product=transcription initiation factor IIA subunit 2, putative | transcript_product=transcription initiation factor IIA subunit 2, putative | location=Pf3D7_12_v3:2075792-2076517(+) | protein_length=177 | sequence_SO=chromosome | SO=protein_coding_gene | is_pseudo=false	0.001	4.641	6	1	1	1	177	21.3	7.28	3.43	1	0	0.927	0.660305	138.7	128.5	14.82	15.4	93.1	74.1	87.4	127.7	61.4	111.9	High	High	High	High	High	High	1
FALSE	Medium	Master Protein	PF3D7_1249500.1-p1	transcript=PF3D7_1249500.1 | gene=PF3D7_1249500 | organism=Plasmodium_falciparum_3D7 | gene_product=protein CutA, putative | transcript_product=protein CutA, putative | location=Pf3D7_12_v3:2017364-2018469(-) | protein_length=159 | sequence_SO=chromosome | SO=protein_coding_gene | is_pseudo=false	0.011	1.976	5	1	1	1	159	18.7	9.22	2.89	1	0	0.927	0.829157	201.7	187	10.53	21	132	113.8	164.2	162.4	119.8	162.4	High	High	High	High	High	High	1
FALSE	Medium	Master Protein	PF3D7_0923000.1-p1	transcript=PF3D7_0923000.1 | gene=PF3D7_0923000 | organism=Plasmodium_falciparum_3D7 | gene_product=DNA-directed RNA polymerase II subunit RPB3, putative | transcript_product=DNA-directed RNA polymerase II subunit RPB3, putative | location=Pf3D7_09_v3:939580-940587(-) | protein_length=335 | sequence_SO=chromosome | SO=protein_coding_gene | is_pseudo=false	0.019	1.405	3	1	1	1	335	38.3	6.47	2.7	1	0	0.927	0.767801	268.5	248.8	12.85	8.89	194.2	124.9	248.3	233.7	184.4	214.8	High	High	High	High	High	High	1
FALSE	Medium	Master Protein	PF3D7_1221200.1-p1	transcript=PF3D7_1221200.1 | gene=PF3D7_1221200 | organism=Plasmodium_falciparum_3D7 | gene_product=conserved Plasmodium protein, unknown function | transcript_product=conserved Plasmodium protein, unknown function | location=Pf3D7_12_v3:849840-850652(+) | protein_length=106 | sequence_SO=chromosome | SO=protein_coding_gene | is_pseudo=false	0.043	0.997	7	1	1	1	106	12.2	8.69	2.45	1	0	0.927	0.488345	396.6	367.7	11.15	10.84	320	201.8	299.2	309.8	259.6	324	High	High	High	High	High	High	1
FALSE	High	Master Protein	PF3D7_1115700.1-p1	transcript=PF3D7_1115700.1 | gene=PF3D7_1115700 | organism=Plasmodium_falciparum_3D7 | gene_product=cysteine proteinase falcipain 2a | transcript_product=cysteine proteinase falcipain 2a | location=Pf3D7_11_v3:592130-593584(-) | protein_length=484 | sequence_SO=chromosome | SO=protein_coding_gene | is_pseudo=false	0	32.123	16	6	7	6	484	55.9	7.43	25.54	6	0	0.928	0.725142	853.1	791.5	6.85	19.41	563.1	430.9	728.7	799.5	398.4	677.4	High	High	High	High	High	High	1
FALSE	High	Master Protein	PF3D7_1338300.1-p1	transcript=PF3D7_1338300.1 | gene=PF3D7_1338300 | organism=Plasmodium_falciparum_3D7 | gene_product=elongation factor 1-gamma, putative | transcript_product=elongation factor 1-gamma, putative | location=Pf3D7_13_v3:1548692-1550396(+) | protein_length=411 | sequence_SO=chromosome | SO=protein_coding_gene | is_pseudo=false	0	31.812	18	7	10	7	411	47.7	7.39	28.98	7	0	0.929	0.89846	1979.5	1838.7	13.28	22.11	1082.4	976.4	1540.8	1910.6	866.4	1530.1	High	High	High	High	High	High	1
FALSE	High	Master Protein	PF3D7_0509100.1-p1	transcript=PF3D7_0509100.1 | gene=PF3D7_0509100 | organism=Plasmodium_falciparum_3D7 | gene_product=structural maintenance of chromosomes protein 4, putative | transcript_product=structural maintenance of chromosomes protein 4, putative | location=Pf3D7_05_v3:381077-386203(+) | protein_length=1708 | sequence_SO=chromosome | SO=protein_coding_gene | is_pseudo=false	0.001	4.477	2	2	2	2	1708	201.5	5.4	2.45	2	0	0.929	0.829849	542.9	504.5	19.16	23.83	393.2	268.4	288.7	495.1	330.6	264.1	High	High	High	High	High	High	1
FALSE	High	Master Protein	PF3D7_1117700.1-p1	transcript=PF3D7_1117700.1 | gene=PF3D7_1117700 | organism=Plasmodium_falciparum_3D7 | gene_product=GTP-binding nuclear protein RAN/TC4 | transcript_product=GTP-binding nuclear protein RAN/TC4 | location=Pf3D7_11_v3:670711-671515(-) | protein_length=214 | sequence_SO=chromosome | SO=protein_coding_gene | is_pseudo=false	0	91.121	51	12	21	12	214	24.9	7.94	73.12	12	0	0.93	0.479721	4499.7	4184.9	3.15	7.94	3108.9	2146.9	3621	4001.6	2672.1	3644.6	High	High	High	High	High	High	1
FALSE	High	Master Protein	PF3D7_1026800.1-p1	transcript=PF3D7_1026800.1 | gene=PF3D7_1026800 | organism=Plasmodium_falciparum_3D7 | gene_product=40S ribosomal protein S2 | transcript_product=40S ribosomal protein S2 | location=Pf3D7_10_v3:1122962-1124037(+) | protein_length=263 | sequence_SO=chromosome | SO=protein_coding_gene | is_pseudo=false	0	64.658	48	7	11	7	263	29.8	6.25	50.11	7	0	0.93	0.790647	1668.6	1551.1	11.05	16.48	1078.7	923.4	1258.5	1644.2	894.1	1265.3	High	High	High	High	High	High	1
FALSE	High	Master Protein	PF3D7_0703500.1-p1	transcript=PF3D7_0703500.1 | gene=PF3D7_0703500 | organism=Plasmodium_falciparum_3D7 | gene_product=erythrocyte membrane-associated antigen | transcript_product=erythrocyte membrane-associated antigen | location=Pf3D7_07_v3:135606-142505(+) | protein_length=2299 | sequence_SO=chromosome | SO=protein_coding_gene | is_pseudo=false	0	33.346	4	8	8	8	2299	264.8	8.6	24.7	8	0	0.93	0.408351	921.9	857	7.24	6.23	627.6	498.8	750.4	885.2	533.6	716.1	High	High	High	High	High	High	1
FALSE	High	Master Protein	PF3D7_0218500.1-p1	transcript=PF3D7_0218500.1 | gene=PF3D7_0218500 | organism=Plasmodium_falciparum_3D7 | gene_product=small nuclear ribonucleoprotein Sm D2, putative | transcript_product=small nuclear ribonucleoprotein Sm D2, putative | location=Pf3D7_02_v3:752966-753439(+) | protein_length=101 | sequence_SO=chromosome | SO=protein_coding_gene | is_pseudo=false	0	8.752	35	2	2	2	101	11.7	9.63	6.89	2	0	0.93	0.488389	213.7	198.8	6.44	12.14	168	101.4	172.9	189.9	133.9	197.4	High	High	High	High	High	High	1
FALSE	High	Master Protein	PF3D7_1108600.1-p1	transcript=PF3D7_1108600.1 | gene=PF3D7_1108600 | organism=Plasmodium_falciparum_3D7 | gene_product=endoplasmic reticulum-resident calcium binding protein | transcript_product=endoplasmic reticulum-resident calcium binding protein | location=Pf3D7_11_v3:369675-370706(-) | protein_length=343 | sequence_SO=chromosome | SO=protein_coding_gene | is_pseudo=false	0	220.291	68	22	56	22	343	39.4	4.67	205.97	22	0	0.931	0.990027	12288.1	11442.6	13.88	16.93	8917.7	4516.4	10547	10957.4	9314.5	10332.1	High	High	High	High	High	High	1
FALSE	High	Master Protein	PF3D7_1302800.1-p1	transcript=PF3D7_1302800.1 | gene=PF3D7_1302800 | organism=Plasmodium_falciparum_3D7 | gene_product=40S ribosomal protein S7, putative | transcript_product=40S ribosomal protein S7, putative | location=Pf3D7_13_v3:150783-151635(-) | protein_length=194 | sequence_SO=chromosome | SO=protein_coding_gene | is_pseudo=false	0	32.584	32	6	11	6	194	22.5	9.8	34.84	6	0	0.931	0.743935	2352.3	2190.2	5.2	10.84	1673.3	1169.9	1737.3	2582.9	1295.1	1933.5	High	High	High	High	High	High	1
FALSE	High	Master Protein	PF3D7_0210000.1-p1	transcript=PF3D7_0210000.1 | gene=PF3D7_0210000 | organism=Plasmodium_falciparum_3D7 | gene_product=secretory complex protein 61 gamma subunit | transcript_product=secretory complex protein 61 gamma subunit | location=Pf3D7_02_v3:409983-410228(+) | protein_length=81 | sequence_SO=chromosome | SO=protein_coding_gene | is_pseudo=false	0	10.952	35	1	2	1	81	9.3	8.29	9.49	1	0	0.931	0.592588	84.3	78.4	4.54	17.73	60.5	43.1	66.4	70.3	58.6	75.6	High	High	High	High	High	High	1
FALSE	High	Master Protein	PF3D7_1360100.1-p1	transcript=PF3D7_1360100.1 | gene=PF3D7_1360100 | organism=Plasmodium_falciparum_3D7 | gene_product=RNA-binding protein, putative | transcript_product=RNA-binding protein, putative | location=Pf3D7_13_v3:2405249-2406217(-) | protein_length=180 | sequence_SO=chromosome | SO=protein_coding_gene | is_pseudo=false	0	6.656	16	2	2	2	180	21.1	9.88	5.25	2	0	0.932	0.708493	423.9	395.3	10.35	4.4	315.4	220.5	294.7	388	258.9	365.8	High	High	High	High	High	High	1
FALSE	High	Master Protein	PF3D7_0215000.1-p1	transcript=PF3D7_0215000.1 | gene=PF3D7_0215000 | organism=Plasmodium_falciparum_3D7 | gene_product=acyl-CoA synthetase | transcript_product=acyl-CoA synthetase | location=Pf3D7_02_v3:616772-619429(-) | protein_length=885 | sequence_SO=chromosome | SO=protein_coding_gene | is_pseudo=false	0.004	3.037	1	1	1	1	885	102.1	5.29	2.2	1	0	0.932	0.568096	123.9	115.5	8.38	8.5	89.8	63.4	96.8	103.4	79.6	105.2	High	High	High	High	High	High	1
FALSE	High	Master Protein	PF3D7_0205900.1-p1	transcript=PF3D7_0205900.1 | gene=PF3D7_0205900 | organism=Plasmodium_falciparum_3D7 | gene_product=26S proteasome regulatory subunit RPN1, putative | transcript_product=26S proteasome regulatory subunit RPN1, putative | location=Pf3D7_02_v3:235237-238816(+) | protein_length=966 | sequence_SO=chromosome | SO=protein_coding_gene | is_pseudo=false	0	27.762	9	7	8	7	966	108.3	6.37	21.87	7	0	0.933	0.774158	1555.9	1451.8	2.57	10.33	1092.4	753.6	1194.3	1397.9	969.7	1193.4	High	High	High	High	High	High	1
FALSE	High	Master Protein	PF3D7_1104400.1-p1	transcript=PF3D7_1104400.1 | gene=PF3D7_1104400 | organism=Plasmodium_falciparum_3D7 | gene_product=thioredoxin-like mero protein | transcript_product=thioredoxin-like mero protein | location=Pf3D7_11_v3:196767-198355(+) | protein_length=424 | sequence_SO=chromosome | SO=protein_coding_gene | is_pseudo=false	0	87.365	42	18	30	17	424	49.2	9.1	79.43	18	1	0.934	0.809687	5592.7	5222.3	10.87	9.84	4313.8	2250.3	4609.9	5001.7	3830.3	4714.7	High	High	High	High	High	High	1
FALSE	High	Master Protein	PF3D7_0716800.1-p1	transcript=PF3D7_0716800.1 | gene=PF3D7_0716800 | organism=Plasmodium_falciparum_3D7 | gene_product=eukaryotic translation initiation factor 3 subunit I, putative | transcript_product=eukaryotic translation initiation factor 3 subunit I, putative | location=Pf3D7_07_v3:732070-733496(-) | protein_length=327 | sequence_SO=chromosome | SO=protein_coding_gene | is_pseudo=false	0	35.09	25	6	7	6	327	37.3	6.92	26.6	6	0	0.934	0.299395	1092.5	1020.1	4.18	0.69	826.9	527	860.2	1026.1	653.9	884.9	High	High	High	High	High	High	1
FALSE	High	Master Protein	PF3D7_1428300.1-p1	transcript=PF3D7_1428300.1 | gene=PF3D7_1428300 | organism=Plasmodium_falciparum_3D7 | gene_product=proliferation-associated protein 2g4, putative | transcript_product=proliferation-associated protein 2g4, putative | location=Pf3D7_14_v3:1105200-1106514(-) | protein_length=377 | sequence_SO=chromosome | SO=protein_coding_gene | is_pseudo=false	0	25.91	23	7	8	7	377	42.6	7.84	24.48	7	0	0.934	0.823851	1930.8	1802.5	12.37	24.19	1112.7	918.6	1558.2	1983.9	829.2	1416	High	High	High	High	High	High	1
FALSE	High	Master Protein	PF3D7_0410800.1-p1	transcript=PF3D7_0410800.1 | gene=PF3D7_0410800 | organism=Plasmodium_falciparum_3D7 | gene_product=conserved Plasmodium protein, unknown function | transcript_product=conserved Plasmodium protein, unknown function | location=Pf3D7_04_v3:485832-489728(+) | protein_length=1298 | sequence_SO=chromosome | SO=protein_coding_gene | is_pseudo=false	0	18.295	4	5	6	5	1298	150.2	6.61	14.74	5	0	0.934	0.635701	1077.2	1006	6.42	11.02	828.4	500.3	890.5	925	756.7	914.3	High	High	High	High	High	High	1
FALSE	Medium	Master Protein	PF3D7_1239800.1-p1	transcript=PF3D7_1239800.1 | gene=PF3D7_1239800 | organism=Plasmodium_falciparum_3D7 | gene_product=conserved Plasmodium protein, unknown function | transcript_product=conserved Plasmodium protein, unknown function | location=Pf3D7_12_v3:1660451-1677754(+) | protein_length=5767 | sequence_SO=chromosome | SO=protein_coding_gene | is_pseudo=false	0.031	1.161	0	1	1	1	5767	691	5.81	2.42	1	0	0.934	0.947183	129.5	121	11.08	10.67	92.8	65.3	102.4	114.4	89.8	95.9	High	High	High	High	High	High	1
FALSE	High	Master Protein	PF3D7_1135400.1-p1	transcript=PF3D7_1135400.1 | gene=PF3D7_1135400 | organism=Plasmodium_falciparum_3D7 | gene_product=HotDog domain-containing protein, putative | transcript_product=HotDog domain-containing protein, putative | location=Pf3D7_11_v3:1384378-1385115(-) | protein_length=245 | sequence_SO=chromosome | SO=protein_coding_gene | is_pseudo=false	0	46.829	31	10	14	10	245	28.5	8.7	46.9	10	0	0.935	0.8759	3311.8	3096.9	11.3	9.38	2608.6	1687.5	2324.2	3091.9	2357.2	2602.1	High	High	High	High	High	High	1
FALSE	High	Master Protein	PF3D7_1304500.1-p1	transcript=PF3D7_1304500.1 | gene=PF3D7_1304500 | organism=Plasmodium_falciparum_3D7 | gene_product=small heat shock protein, putative | transcript_product=small heat shock protein, putative | location=Pf3D7_13_v3:235800-236435(-) | protein_length=211 | sequence_SO=chromosome | SO=protein_coding_gene | is_pseudo=false	0	24.038	23	4	5	4	211	25.2	6.44	17.78	4	0	0.935	0.527563	1208.7	1129.9	12.1	11.76	795.1	702.1	939.8	1297	633.7	935.1	High	High	High	High	High	High	1
FALSE	High	Master Protein	PF3D7_0711500.1-p1	transcript=PF3D7_0711500.1 | gene=PF3D7_0711500 | organism=Plasmodium_falciparum_3D7 | gene_product=regulator of chromosome condensation, putative | transcript_product=regulator of chromosome condensation, putative | location=Pf3D7_07_v3:505245-507311(+) | protein_length=688 | sequence_SO=chromosome | SO=protein_coding_gene | is_pseudo=false	0	29.176	15	7	7	7	688	78.8	6.89	22.54	7	0	0.936	0.460072	1276.4	1195.2	4.06	6.61	940	605.9	1032.4	1144.7	802.6	1121.6	High	High	High	High	High	High	1
FALSE	High	Master Protein	PF3D7_0815600.1-p1	transcript=PF3D7_0815600.1 | gene=PF3D7_0815600 | organism=Plasmodium_falciparum_3D7 | gene_product=eukaryotic translation initiation factor 3 subunit G, putative | transcript_product=eukaryotic translation initiation factor 3 subunit G, putative | location=Pf3D7_08_v3:729917-732187(-) | protein_length=268 | sequence_SO=chromosome | SO=protein_coding_gene | is_pseudo=false	0	25.104	25	5	6	5	268	31.2	6.61	15.97	5	0	0.936	0.404172	682	638.4	5.07	5.33	499.2	313.7	569.2	596.1	432.9	538.9	High	High	High	High	High	High	1
FALSE	High	Master Protein	PF3D7_1138000.1-p1	transcript=PF3D7_1138000.1 | gene=PF3D7_1138000 | organism=Plasmodium_falciparum_3D7 | gene_product=conserved Plasmodium protein, unknown function | transcript_product=conserved Plasmodium protein, unknown function | location=Pf3D7_11_v3:1487594-1496143(+) | protein_length=2849 | sequence_SO=chromosome | SO=protein_coding_gene | is_pseudo=false	0	5.341	1	3	3	3	2849	335.7	5.99	4.47	3	0	0.936	0.412252	304	284.5	5.99	5.76	223.9	134.9	254.8	260.9	190.4	253.2	High	High	High	High	High	High	1
FALSE	High	Master Protein	PF3D7_0907000.1-p1	transcript=PF3D7_0907000.1 | gene=PF3D7_0907000 | organism=Plasmodium_falciparum_3D7 | gene_product=conserved Plasmodium protein, unknown function | transcript_product=conserved Plasmodium protein, unknown function | location=Pf3D7_09_v3:337564-337920(+) | protein_length=80 | sequence_SO=chromosome | SO=protein_coding_gene | is_pseudo=false	0.001	4.842	20	2	2	2	80	9.5	4.68	5.73	2	0	0.936	0.413802	590.9	552.9	14.94	3.82	424.3	369.7	465.7	561.4	336	470.9	High	High	High	High	High	High	1
FALSE	Medium	Master Protein	PF3D7_0109200.1-p1	transcript=PF3D7_0109200.1 | gene=PF3D7_0109200 | organism=Plasmodium_falciparum_3D7 | gene_product=cleavage and polyadenylation specificity factor subunit 5, putative | transcript_product=cleavage and polyadenylation specificity factor subunit 5, putative | location=Pf3D7_01_v3:369480-370178(-) | protein_length=232 | sequence_SO=chromosome | SO=protein_coding_gene | is_pseudo=false	0.01	1.957	4	1	1	1	232	27.3	9.19	3.13	1	0	0.936	0.430552	169.4	158.5	16.75	5.61	120.7	109.8	133.5	151.5	106.7	129.5	High	High	High	High	High	High	1
FALSE	High	Master Protein	PF3D7_1312600.1-p1	transcript=PF3D7_1312600.1 | gene=PF3D7_1312600 | organism=Plasmodium_falciparum_3D7 | gene_product=2-oxoisovalerate dehydrogenase subunit alpha, mitochondrial, putative | transcript_product=2-oxoisovalerate dehydrogenase subunit alpha, mitochondrial, putative | location=Pf3D7_13_v3:529976-531265(+) | protein_length=429 | sequence_SO=chromosome | SO=protein_coding_gene | is_pseudo=false	0	13.347	9	3	3	3	429	49.8	7.49	9.95	3	0	0.937	0.730158	473.2	443.3	6.32	7.95	344.6	231.1	372	446.5	320.4	380.5	High	High	High	High	High	High	1
FALSE	Medium	Master Protein	PF3D7_1119600.1-p1	transcript=PF3D7_1119600.1 | gene=PF3D7_1119600 | organism=Plasmodium_falciparum_3D7 | gene_product=ATP-dependent zinc metalloprotease FTSH, putative | transcript_product=ATP-dependent zinc metalloprotease FTSH, putative | location=Pf3D7_11_v3:738513-741671(-) | protein_length=1052 | sequence_SO=chromosome | SO=protein_coding_gene | is_pseudo=false	0.043	0.976	1	1	1	1	1052	120.6	9.31	0	1	0	0.937	0.743456	56.6	53	16.47	19.54	49.3	22.7	47.5	40.8	42.3	47.7	High	High	High	High	High	High	1
FALSE	High	Master Protein	PF3D7_1206200.1-p1	transcript=PF3D7_1206200.1 | gene=PF3D7_1206200 | organism=Plasmodium_falciparum_3D7 | gene_product=eukaryotic translation initiation factor 3 subunit C, putative | transcript_product=eukaryotic translation initiation factor 3 subunit C, putative | location=Pf3D7_12_v3:275744-279336(-) | protein_length=984 | sequence_SO=chromosome | SO=protein_coding_gene | is_pseudo=false	0	65.281	18	16	20	16	984	115.9	5.38	68.23	16	0	0.938	0.355704	3517.1	3298.7	5.24	3.03	2597.1	1742.8	2725.2	3144.4	2169.9	2827	High	High	High	High	High	High	1
FALSE	High	Master Protein	PF3D7_1333300.1-p1	transcript=PF3D7_1333300.1 | gene=PF3D7_1333300 | organism=Plasmodium_falciparum_3D7 | gene_product=transmembrane emp24 domain-containing protein, putative | transcript_product=transmembrane emp24 domain-containing protein, putative | location=Pf3D7_13_v3:1368081-1368716(-) | protein_length=211 | sequence_SO=chromosome | SO=protein_coding_gene | is_pseudo=false	0	8.078	11	2	2	2	211	25	9.28	7.26	2	0	0.938	0.871793	389.2	364.9	8.03	6.76	271.5	188	315.8	341.9	257	308	High	High	High	High	High	High	1
FALSE	High	Master Protein	PF3D7_1404100.1-p1	transcript=PF3D7_1404100.1 | gene=PF3D7_1404100 | organism=Plasmodium_falciparum_3D7 | gene_product=cytochrome c, putative | transcript_product=cytochrome c, putative | location=Pf3D7_14_v3:145134-145649(-) | protein_length=115 | sequence_SO=chromosome | SO=protein_coding_gene | is_pseudo=false	0	5.743	20	2	2	2	115	12.9	9.36	5.06	2	0	0.938	0.855905	479.4	449.5	20.63	11.69	341.6	184.7	508.1	424.8	277.3	405.2	High	High	High	High	High	High	1
FALSE	High	Master Protein	PF3D7_1011800.1-p1	transcript=PF3D7_1011800.1 | gene=PF3D7_1011800 | organism=Plasmodium_falciparum_3D7 | gene_product=PRE-binding protein | transcript_product=PRE-binding protein | location=Pf3D7_10_v3:455398-458817(+) | protein_length=1139 | sequence_SO=chromosome | SO=protein_coding_gene | is_pseudo=false	0	151.013	27	31	47	31	1139	131.5	9.16	149.34	31	0	0.939	0.382327	11227.9	10548	5.03	4.66	8316.5	5059.9	8764.6	10289.1	6954.3	9516.4	High	High	High	High	High	High	1
FALSE	High	Master Protein	PF3D7_0912400.1-p1	transcript=PF3D7_0912400.1 | gene=PF3D7_0912400 | organism=Plasmodium_falciparum_3D7 | gene_product=alkaline phosphatase, putative | transcript_product=alkaline phosphatase, putative | location=Pf3D7_09_v3:551426-553167(-) | protein_length=446 | sequence_SO=chromosome | SO=protein_coding_gene | is_pseudo=false	0	57.23	29	11	14	11	446	52.7	9.14	49.11	11	0	0.939	0.413802	4136.1	3883.5	7.04	8.52	3216.6	1934.7	3395.1	3801.2	2640.2	3430.8	High	High	High	High	High	High	1
FALSE	High	Master Protein	PF3D7_0618300.1-p1	transcript=PF3D7_0618300.1 | gene=PF3D7_0618300 | organism=Plasmodium_falciparum_3D7 | gene_product=60S ribosomal protein L27a, putative | transcript_product=60S ribosomal protein L27a, putative | location=Pf3D7_06_v3:768792-769456(+) | protein_length=148 | sequence_SO=chromosome | SO=protein_coding_gene | is_pseudo=false	0	18.611	43	8	9	8	148	16.7	10.54	22.13	8	0	0.939	0.500852	1528.4	1435.6	10.33	14.05	1031.7	859.4	1160.6	1158.7	880	1302.5	High	High	High	High	High	High	1
FALSE	High	Master Protein	PF3D7_1211400.1-p1	transcript=PF3D7_1211400.1 | gene=PF3D7_1211400 | organism=Plasmodium_falciparum_3D7 | gene_product=heat shock protein DNAJ homologue Pfj4 | transcript_product=heat shock protein DNAJ homologue Pfj4 | location=Pf3D7_12_v3:505344-506662(+) | protein_length=244 | sequence_SO=chromosome | SO=protein_coding_gene | is_pseudo=false	0	11.542	20	3	3	3	244	28	9.03	9.12	3	0	0.939	0.576925	428.6	402.3	6.64	7.74	287.8	221.4	361.3	385.3	270.1	331.5	High	High	High	High	High	High	1
FALSE	High	Master Protein	PF3D7_1223400.1-p1	transcript=PF3D7_1223400.1 | gene=PF3D7_1223400 | organism=Plasmodium_falciparum_3D7 | gene_product=phospholipid-transporting ATPase, putative | transcript_product=phospholipid-transporting ATPase, putative | location=Pf3D7_12_v3:941125-946745(+) | protein_length=1618 | sequence_SO=chromosome | SO=protein_coding_gene | is_pseudo=false	0	9.376	2	3	3	3	1618	190.3	8.6	9.72	3	0	0.939	0.598077	418.6	393.1	9.31	8.61	327	189.5	355	410	279.2	309.3	High	High	High	High	High	High	1
FALSE	High	Master Protein	PF3D7_1342800.1-p1	transcript=PF3D7_1342800.1 | gene=PF3D7_1342800 | organism=Plasmodium_falciparum_3D7 | gene_product=phosphoenolpyruvate carboxykinase | transcript_product=phosphoenolpyruvate carboxykinase | location=Pf3D7_13_v3:1679693-1681444(+) | protein_length=583 | sequence_SO=chromosome | SO=protein_coding_gene | is_pseudo=false	0	5.159	7	3	3	3	583	66.2	6.44	2.78	3	0	0.94	0.756624	244.5	229.9	11.8	12.5	202.4	121.8	188.5	242.7	176.8	180.9	High	High	High	High	High	High	1
FALSE	High	Master Protein	PF3D7_0609000.1-p1	transcript=PF3D7_0609000.1 | gene=PF3D7_0609000 | organism=Plasmodium_falciparum_3D7 | gene_product=nucleoporin NUP637, putative | transcript_product=nucleoporin NUP637, putative | location=Pf3D7_06_v3:370261-388494(+) | protein_length=6077 | sequence_SO=chromosome | SO=protein_coding_gene | is_pseudo=false	0.001	3.75	0	2	2	2	6077	720.1	7.01	2.52	2	0	0.94	0.598077	202.7	190.6	9.9	9.89	152	91	179.8	165.6	134.6	170.5	High	High	High	High	High	High	1
FALSE	High	Master Protein	PF3D7_0908400.1-p1	transcript=PF3D7_0908400.1 | gene=PF3D7_0908400 | organism=Plasmodium_falciparum_3D7 | gene_product=conserved Plasmodium protein, unknown function | transcript_product=conserved Plasmodium protein, unknown function | location=Pf3D7_09_v3:388149-388736(+) | protein_length=195 | sequence_SO=chromosome | SO=protein_coding_gene | is_pseudo=false	0.007	2.217	4	1	1	1	195	24	9.57	2.84	1	0	0.94	0.644748	288.3	271.2	14.26	14.2	200.2	169.5	235	226.8	202.1	219.7	High	High	High	High	High	High	1
FALSE	High	Master Protein	PF3D7_0107000.1-p1	transcript=PF3D7_0107000.1 | gene=PF3D7_0107000 | organism=Plasmodium_falciparum_3D7 | gene_product=centrin-1 | transcript_product=centrin-1 | location=Pf3D7_01_v3:293642-294968(+) | protein_length=168 | sequence_SO=chromosome | SO=protein_coding_gene | is_pseudo=false	0	8.328	36	4	4	4	168	19.6	4.89	12.26	4	0	0.941	0.942923	1404.4	1321.2	11.61	14.72	1035	538.2	1095.3	1110.3	999	1223.4	High	High	High	High	High	High	1
FALSE	High	Master Protein	PF3D7_1463200.1-p1	transcript=PF3D7_1463200.1 | gene=PF3D7_1463200 | organism=Plasmodium_falciparum_3D7 | gene_product=replication factor C subunit 3, putative | transcript_product=replication factor C subunit 3, putative | location=Pf3D7_14_v3:2570434-2571719(+) | protein_length=344 | sequence_SO=chromosome | SO=protein_coding_gene | is_pseudo=false	0	6.463	9	3	3	3	344	39.2	7.09	9.64	3	0	0.941	0.342204	760.9	716.3	3.12	2.96	539.6	343.4	607.1	739.8	459.6	595.1	High	High	High	High	High	High	1
FALSE	Medium	Master Protein	PF3D7_0629300.1-p1	transcript=PF3D7_0629300.1 | gene=PF3D7_0629300 | organism=Plasmodium_falciparum_3D7 | gene_product=phospholipase, putative | transcript_product=phospholipase, putative | location=Pf3D7_06_v3:1205190-1207781(+) | protein_length=863 | sequence_SO=chromosome | SO=protein_coding_gene | is_pseudo=false	0.015	1.679	1	1	1	1	863	99.2	5.03	2.25	1	0	0.942	0.895998	120	113	10.33	11.77	87.9	61	92.8	102	82.4	89.5	High	High	High	High	High	High	1
FALSE	High	Master Protein	PF3D7_1311500.1-p1	transcript=PF3D7_1311500.1 | gene=PF3D7_1311500 | organism=Plasmodium_falciparum_3D7 | gene_product=26S protease regulatory subunit 7, putative | transcript_product=26S protease regulatory subunit 7, putative | location=Pf3D7_13_v3:489927-491609(-) | protein_length=420 | sequence_SO=chromosome | SO=protein_coding_gene | is_pseudo=false	0	29.508	21	8	8	7	420	46.8	6.7	24.63	8	0	0.943	0.967668	659.4	621.9	2.69	14.74	452.1	309.4	544.7	604	411.7	513.3	High	High	High	High	High	High	1
FALSE	High	Master Protein	PF3D7_0529400.1-p1	transcript=PF3D7_0529400.1 | gene=PF3D7_0529400 | organism=Plasmodium_falciparum_3D7 | gene_product=conserved Plasmodium protein, unknown function | transcript_product=conserved Plasmodium protein, unknown function | location=Pf3D7_05_v3:1199165-1205187(+) | protein_length=1582 | sequence_SO=chromosome | SO=protein_coding_gene | is_pseudo=false	0	15.363	4	5	5	5	1582	185.3	7.11	12.97	5	0	0.943	0.345053	288.6	272	4.26	3.66	216.7	135	236.9	267.7	184.3	239	High	High	High	High	High	High	1
FALSE	High	Master Protein	PF3D7_1113400.1-p1	transcript=PF3D7_1113400.1 | gene=PF3D7_1113400 | organism=Plasmodium_falciparum_3D7 | gene_product=ubiquitin domain-containing protein DSK2, putative | transcript_product=ubiquitin domain-containing protein DSK2, putative | location=Pf3D7_11_v3:521122-522824(-) | protein_length=388 | sequence_SO=chromosome | SO=protein_coding_gene | is_pseudo=false	0	48.687	24	5	8	5	388	42.7	4.7	38.03	5	0	0.944	0.469931	926.4	874.7	5.32	7.29	633.5	426.1	801.6	891.3	520.2	742.2	High	High	High	High	High	High	1
FALSE	High	Master Protein	PF3D7_1223700.1-p1	transcript=PF3D7_1223700.1 | gene=PF3D7_1223700 | organism=Plasmodium_falciparum_3D7 | gene_product=vacuolar iron transporter | transcript_product=vacuolar iron transporter | location=Pf3D7_12_v3:968980-970073(+) | protein_length=273 | sequence_SO=chromosome | SO=protein_coding_gene | is_pseudo=false	0	14.577	8	2	4	2	273	31	5.35	10.91	2	0	0.944	0.799216	753.2	711.4	8.32	12.06	573	335.6	649.1	723.4	547.8	604.9	High	High	High	High	High	High	1
FALSE	High	Master Protein	PF3D7_1345800.1-p1	transcript=PF3D7_1345800.1 | gene=PF3D7_1345800 | organism=Plasmodium_falciparum_3D7 | gene_product=conserved Plasmodium protein, unknown function | transcript_product=conserved Plasmodium protein, unknown function | location=Pf3D7_13_v3:1831842-1834991(+) | protein_length=994 | sequence_SO=chromosome | SO=protein_coding_gene | is_pseudo=false	0.004	2.885	1	1	1	1	994	118.8	5.94	2.62	1	0	0.944	0.519534	140.4	132.5	10.56	9.61	96.1	69.1	132.1	125.8	93.1	101.2	High	High	High	High	High	High	1
FALSE	High	Master Protein	PF3D7_0917900.1-p1	transcript=PF3D7_0917900.1 | gene=PF3D7_0917900 | organism=Plasmodium_falciparum_3D7 | gene_product=heat shock protein 70 | transcript_product=heat shock protein 70 | location=Pf3D7_09_v3:737985-740276(+) | protein_length=652 | sequence_SO=chromosome | SO=protein_coding_gene | is_pseudo=false	0	393.024	56	38	104	36	652	72.3	5.31	360.78	38	3	0.945	0.669903	23172.1	21893.3	7.24	18.48	18092.8	10778.6	19127.1	16990.9	16645.2	20793.7	High	High	High	High	High	High	1
FALSE	High	Master Protein	PF3D7_0422100.1-p1	transcript=PF3D7_0422100.1 | gene=PF3D7_0422100 | organism=Plasmodium_falciparum_3D7 | gene_product=transmembrane emp24 domain-containing protein, putative | transcript_product=transmembrane emp24 domain-containing protein, putative | location=Pf3D7_04_v3:1001613-1002770(+) | protein_length=385 | sequence_SO=chromosome | SO=protein_coding_gene | is_pseudo=false	0	7.703	11	2	2	2	385	44.9	6.23	7.32	2	0	0.945	0.767801	266.1	251.5	12.22	16.16	200.2	148	200.2	223.1	190.9	245.3	High	High	High	High	High	High	1
FALSE	High	Master Protein	PF3D7_1019000.1-p1	transcript=PF3D7_1019000.1 | gene=PF3D7_1019000 | organism=Plasmodium_falciparum_3D7 | gene_product=eukaryotic translation initiation factor subunit eIF2A, putative | transcript_product=eukaryotic translation initiation factor subunit eIF2A, putative | location=Pf3D7_10_v3:757795-765158(+) | protein_length=2405 | sequence_SO=chromosome | SO=protein_coding_gene | is_pseudo=false	0	7.266	1	2	2	2	2405	280.6	8.62	5.93	2	0	0.945	0.461349	315.7	298.2	17.73	5.98	229.2	206.2	246	289.2	202.4	238.3	High	High	High	High	High	High	1
FALSE	High	Master Protein	PF3D7_1103700.1-p1	transcript=PF3D7_1103700.1 | gene=PF3D7_1103700 | organism=Plasmodium_falciparum_3D7 | gene_product=casein kinase II beta chain | transcript_product=casein kinase II beta chain | location=Pf3D7_11_v3:160115-160852(+) | protein_length=245 | sequence_SO=chromosome | SO=protein_coding_gene | is_pseudo=false	0.001	4.823	10	1	1	1	245	28.3	7.4	3.75	1	0	0.945	0.452642	47.8	45.2	7.47	3.6	31.3	23.8	42.1	46	28.5	37.4	High	High	High	High	High	High	1
FALSE	High	Master Protein	PF3D7_1368200.1-p1	transcript=PF3D7_1368200.1 | gene=PF3D7_1368200 | organism=Plasmodium_falciparum_3D7 | gene_product=ABC transporter E family member 1, putative | transcript_product=ABC transporter E family member 1, putative | location=Pf3D7_13_v3:2713463-2715436(-) | protein_length=619 | sequence_SO=chromosome | SO=protein_coding_gene | is_pseudo=false	0	27.615	12	6	7	6	619	70.2	8.85	21.64	6	0	0.946	0.721413	775.9	733.7	17.46	15.26	546.8	510.1	614.3	758.6	447.5	613.6	High	High	High	High	High	High	1
FALSE	High	Master Protein	PF3D7_0905900.1-p1	transcript=PF3D7_0905900.1 | gene=PF3D7_0905900 | organism=Plasmodium_falciparum_3D7 | gene_product=coatomer subunit beta, putative | transcript_product=coatomer subunit beta, putative | location=Pf3D7_09_v3:293585-296617(-) | protein_length=1010 | sequence_SO=chromosome | SO=protein_coding_gene | is_pseudo=false	0	20.082	6	4	6	4	1010	118.2	5.55	21.72	4	0	0.946	0.476461	1069.4	1011.6	4.9	5.27	783.1	515.1	852.4	985.1	685.3	818.9	High	High	High	High	High	High	1
FALSE	High	Master Protein	PF3D7_0207800.1-p1	transcript=PF3D7_0207800.1 | gene=PF3D7_0207800 | organism=Plasmodium_falciparum_3D7 | gene_product=serine repeat antigen 3 | transcript_product=serine repeat antigen 3 | location=Pf3D7_02_v3:313449-316741(-) | protein_length=930 | sequence_SO=chromosome | SO=protein_coding_gene | is_pseudo=false	0	18.76	6	5	6	5	930	105.4	7.14	15.24	5	0	0.946	0.623632	587.4	555.9	9.91	11.3	427.1	311.3	457.1	467.2	378.4	454.1	High	High	High	High	High	High	1
FALSE	High	Master Protein	PF3D7_1341300.1-p1	transcript=PF3D7_1341300.1 | gene=PF3D7_1341300 | organism=Plasmodium_falciparum_3D7 | gene_product=60S ribosomal protein L18-2, putative | transcript_product=60S ribosomal protein L18-2, putative | location=Pf3D7_13_v3:1636556-1637833(+) | protein_length=187 | sequence_SO=chromosome | SO=protein_coding_gene | is_pseudo=false	0	12.273	19	3	4	3	187	21.4	11.14	12.65	3	0	0.946	0.910992	445.5	421.3	14.26	10.35	292	241.5	294.1	393.2	250.7	414.9	High	High	High	High	High	High	1
FALSE	Medium	Master Protein	PF3D7_1136400.1-p1	transcript=PF3D7_1136400.1 | gene=PF3D7_1136400 | organism=Plasmodium_falciparum_3D7 | gene_product=signal recognition particle subunit SRP72, putative | transcript_product=signal recognition particle subunit SRP72, putative | location=Pf3D7_11_v3:1427011-1429671(-) | protein_length=886 | sequence_SO=chromosome | SO=protein_coding_gene | is_pseudo=false	0.017	1.566	1	1	1	1	886	107	8.4	2.94	1	0	0.946	0.469807	336.2	318.1	2.96	6.93	240.4	167.5	264.1	296.8	209	269.2	High	High	High	High	High	High	1
FALSE	High	Master Protein	PF3D7_0516200.1-p1	transcript=PF3D7_0516200.1 | gene=PF3D7_0516200 | organism=Plasmodium_falciparum_3D7 | gene_product=40S ribosomal protein S11 | transcript_product=40S ribosomal protein S11 | location=Pf3D7_05_v3:675809-676614(-) | protein_length=151 | sequence_SO=chromosome | SO=protein_coding_gene | is_pseudo=false	0	38.865	49	5	8	5	151	16.1	10.49	31.06	5	0	0.947	0.423813	1099.8	1041.8	7.52	10.18	778.5	510.8	1009.8	877.9	669.9	974	High	High	High	High	High	High	1
FALSE	High	Master Protein	PF3D7_0824400.1-p1	transcript=PF3D7_0824400.1 | gene=PF3D7_0824400 | organism=Plasmodium_falciparum_3D7 | gene_product=nucleoside transporter 2 | transcript_product=nucleoside transporter 2 | location=Pf3D7_08_v3:1062304-1064061(-) | protein_length=585 | sequence_SO=chromosome | SO=protein_coding_gene | is_pseudo=false	0	17.322	12	6	7	6	585	67.6	8.76	19.82	6	0	0.947	0.62043	1328.2	1257.3	14.26	14.7	1176.9	599.5	1129.8	1257.8	969.4	1086.7	High	High	High	High	High	High	1
FALSE	High	Master Protein	PF3D7_1425700.1-p1	transcript=PF3D7_1425700.1 | gene=PF3D7_1425700 | organism=Plasmodium_falciparum_3D7 | gene_product=conserved Plasmodium protein, unknown function | transcript_product=conserved Plasmodium protein, unknown function | location=Pf3D7_14_v3:1006643-1008069(+) | protein_length=359 | sequence_SO=chromosome | SO=protein_coding_gene | is_pseudo=false	0.007	2.371	3	1	1	1	359	42.8	8.25	2.13	1	0	0.947	0.79946	95.3	90.3	24.35	11.7	77.8	57.8	66	73.3	59.9	75.7	High	High	High	High	High	High	1
FALSE	High	Master Protein	PF3D7_0626800.1-p1	transcript=PF3D7_0626800.1 | gene=PF3D7_0626800 | organism=Plasmodium_falciparum_3D7 | gene_product=pyruvate kinase | transcript_product=pyruvate kinase | location=Pf3D7_06_v3:1078995-1081320(+) | protein_length=511 | sequence_SO=chromosome | SO=protein_coding_gene | is_pseudo=false	0	130.4	53	19	30	19	511	55.6	7.55	98.91	19	0	0.948	0.897317	5467	5185.4	16.12	25.09	2907.2	2746.7	4178	5532.7	2236.4	4202.2	High	High	High	High	High	High	1
FALSE	High	Master Protein	PF3D7_0214100.1-p1	transcript=PF3D7_0214100.1 | gene=PF3D7_0214100 | organism=Plasmodium_falciparum_3D7 | gene_product=protein transport protein SEC31 | transcript_product=protein transport protein SEC31 | location=Pf3D7_02_v3:568529-573315(-) | protein_length=1471 | sequence_SO=chromosome | SO=protein_coding_gene | is_pseudo=false	0	15.227	4	5	5	5	1471	166.6	6.93	16.79	5	0	0.948	0.434807	882.4	836.2	7.3	8.76	608.4	478.3	689.1	849.1	473.8	712	High	High	High	High	High	High	1
FALSE	High	Master Protein	PF3D7_1203900.1-p1	transcript=PF3D7_1203900.1 | gene=PF3D7_1203900 | organism=Plasmodium_falciparum_3D7 | gene_product=ubiquitin-conjugating enzyme E2 | transcript_product=ubiquitin-conjugating enzyme E2 | location=Pf3D7_12_v3:194144-195462(+) | protein_length=147 | sequence_SO=chromosome | SO=protein_coding_gene | is_pseudo=false	0.001	4.583	12	1	1	1	147	16.5	7.37	3.69	1	0	0.948	0.809315	144.4	136.9	10.4	9.6	87.3	76.4	113.8	124.6	83.2	125.2	High	High	High	High	High	High	1
FALSE	High	Master Protein	PF3D7_1306200.1-p1	transcript=PF3D7_1306200.1 | gene=PF3D7_1306200 | organism=Plasmodium_falciparum_3D7 | gene_product=conserved protein, unknown function | transcript_product=conserved protein, unknown function | location=Pf3D7_13_v3:289564-291000(-) | protein_length=478 | sequence_SO=chromosome | SO=protein_coding_gene | is_pseudo=false	0	28.042	15	6	7	6	478	56.8	9.51	24.04	6	0	0.949	0.585336	1366.9	1297.8	7.39	5.83	1003.6	703.5	1006.4	1235.7	876.6	1180.4	High	High	High	High	High	High	1
FALSE	High	Master Protein	PF3D7_1033400.1-p1	transcript=PF3D7_1033400.1 | gene=PF3D7_1033400 | organism=Plasmodium_falciparum_3D7 | gene_product=haloacid dehalogenase-like hydrolase | transcript_product=haloacid dehalogenase-like hydrolase | location=Pf3D7_10_v3:1339762-1340628(+) | protein_length=288 | sequence_SO=chromosome | SO=protein_coding_gene | is_pseudo=false	0	24.732	24	4	5	4	288	32.8	5.94	19.04	4	0	0.949	0.907429	810.7	769.1	11.92	16.09	455.9	374.3	682.4	735.7	388.9	695.2	High	High	High	High	High	High	1
FALSE	High	Master Protein	PF3D7_0316600.1-p1	transcript=PF3D7_0316600.1 | gene=PF3D7_0316600 | organism=Plasmodium_falciparum_3D7 | gene_product=formate-nitrite transporter | transcript_product=formate-nitrite transporter | location=Pf3D7_03_v3:669302-670873(-) | protein_length=309 | sequence_SO=chromosome | SO=protein_coding_gene | is_pseudo=false	0	12.922	11	3	5	3	309	34.4	8.5	13.39	3	0	0.949	0.553899	774.5	735.3	13.15	11.1	655.3	353.3	651.9	718.4	509.4	650.7	High	High	High	High	High	High	1
FALSE	High	Master Protein	PF3D7_0415000.1-p1	transcript=PF3D7_0415000.1 | gene=PF3D7_0415000 | organism=Plasmodium_falciparum_3D7 | gene_product=arsenical pump-driving ATPase, putative | transcript_product=arsenical pump-driving ATPase, putative | location=Pf3D7_04_v3:668578-669717(-) | protein_length=379 | sequence_SO=chromosome | SO=protein_coding_gene | is_pseudo=false	0	10.296	9	3	3	3	379	43.3	5.15	8.87	3	0	0.949	0.78769	322.4	305.9	19.08	16.09	216.9	214.8	268.6	312.3	187.9	259.1	High	High	High	High	High	High	1
FALSE	High	Master Protein	PF3D7_1216900.1-p1	transcript=PF3D7_1216900.1 | gene=PF3D7_1216900 | organism=Plasmodium_falciparum_3D7 | gene_product=DNA-binding chaperone, putative | transcript_product=DNA-binding chaperone, putative | location=Pf3D7_12_v3:670447-673266(+) | protein_length=939 | sequence_SO=chromosome | SO=protein_coding_gene | is_pseudo=false	0	7.681	4	3	3	3	939	111	8.62	8.26	3	0	0.949	0.430977	284.1	269.6	7.79	4.11	190.3	154.2	229.5	264.3	166.1	237.9	High	High	High	High	High	High	1
FALSE	High	Master Protein	PF3D7_1415300.1-p1	transcript=PF3D7_1415300.1 | gene=PF3D7_1415300 | organism=Plasmodium_falciparum_3D7 | gene_product=RNA-binding protein Nova-1, putative | transcript_product=RNA-binding protein Nova-1, putative | location=Pf3D7_14_v3:615167-616180(+) | protein_length=337 | sequence_SO=chromosome | SO=protein_coding_gene | is_pseudo=false	0.001	4.242	4	1	1	1	337	37.5	9.38	3.21	1	0	0.949	0.797701	92.2	87.5	6.89	12.6	68.8	41.6	78.6	84.1	66.7	78.6	High	High	High	High	High	High	1
FALSE	High	Master Protein	PF3D7_0720700.1-p1	transcript=PF3D7_0720700.1 | gene=PF3D7_0720700 | organism=Plasmodium_falciparum_3D7 | gene_product=phosphoinositide-binding protein, putative | transcript_product=phosphoinositide-binding protein, putative | location=Pf3D7_07_v3:891683-899051(+) | protein_length=2166 | sequence_SO=chromosome | SO=protein_coding_gene | is_pseudo=false	0.007	2.154	1	1	1	1	2166	258.3	6.74	2.94	1	0	0.949	0.588305	94.9	90.1	8.85	22.57	66.3	53.6	77	61.6	70	74.1	High	High	High	High	High	High	1
FALSE	High	Master Protein	PF3D7_1033200.1-p1	transcript=PF3D7_1033200.1 | gene=PF3D7_1033200 | organism=Plasmodium_falciparum_3D7 | gene_product=early transcribed membrane protein 10.2 | transcript_product=early transcribed membrane protein 10.2 | location=Pf3D7_10_v3:1335222-1336289(+) | protein_length=355 | sequence_SO=chromosome | SO=protein_coding_gene | is_pseudo=false	0	47.775	37	10	13	10	355	38.9	9.44	40.65	10	0	0.95	0.760237	2275.4	2162.3	6.93	14.2	1719.5	1019.2	1924.3	1912.6	1570.9	2124.7	High	High	High	High	High	High	1
FALSE	High	Master Protein	PF3D7_0907400.1-p1	transcript=PF3D7_0907400.1 | gene=PF3D7_0907400 | organism=Plasmodium_falciparum_3D7 | gene_product=ATP-dependent protease ATPase subunit ClpY | transcript_product=ATP-dependent protease ATPase subunit ClpY | location=Pf3D7_09_v3:351955-354723(-) | protein_length=922 | sequence_SO=chromosome | SO=protein_coding_gene | is_pseudo=false	0	43.656	14	10	11	10	922	106.4	8.28	32.79	10	0	0.95	0.74467	1356.7	1289.5	8.32	13.04	1007.8	679.1	1040.6	1053.1	936.4	1108.4	High	High	High	High	High	High	1
FALSE	High	Master Protein	PF3D7_1119000.1-p1	transcript=PF3D7_1119000.1 | gene=PF3D7_1119000 | organism=Plasmodium_falciparum_3D7 | gene_product=acyl-CoA-binding protein, putative | transcript_product=acyl-CoA-binding protein, putative | location=Pf3D7_11_v3:718650-719765(-) | protein_length=371 | sequence_SO=chromosome | SO=protein_coding_gene | is_pseudo=false	0	11.976	13	4	4	4	371	43	8.85	9.83	4	0	0.95	0.854727	551.4	523.6	7.65	10.05	401.2	260.5	448.2	463.4	378.1	438.1	High	High	High	High	High	High	1
FALSE	High	Master Protein	PF3D7_1353100.1-p1	transcript=PF3D7_1353100.1 | gene=PF3D7_1353100 | organism=Plasmodium_falciparum_3D7 | gene_product=Plasmodium exported protein, unknown function | transcript_product=Plasmodium exported protein, unknown function | location=Pf3D7_13_v3:2124272-2125270(-) | protein_length=285 | sequence_SO=chromosome | SO=protein_coding_gene | is_pseudo=false	0	8.632	10	3	3	3	285	32.8	9.19	9.31	3	0	0.95	0.460604	426.7	405.2	14.3	12.38	317.3	256	318.6	428.7	252.3	361.9	High	High	High	High	High	High	1
FALSE	High	Master Protein	PF3D7_1344300.1-p1	transcript=PF3D7_1344300.1 | gene=PF3D7_1344300 | organism=Plasmodium_falciparum_3D7 | gene_product=zinc finger protein, putative | transcript_product=zinc finger protein, putative | location=Pf3D7_13_v3:1774275-1779042(-) | protein_length=1426 | sequence_SO=chromosome | SO=protein_coding_gene | is_pseudo=false	0.004	2.692	2	2	2	2	1426	165.6	7.27	5.53	2	0	0.951	0.49489	272.8	259.4	13	6.06	197.6	160.1	213.1	235.5	174.7	220.7	High	High	High	High	High	High	1
FALSE	High	Master Protein	PF3D7_1212700.1-p1	transcript=PF3D7_1212700.1 | gene=PF3D7_1212700 | organism=Plasmodium_falciparum_3D7 | gene_product=eukaryotic translation initiation factor 3 subunit A, putative | transcript_product=eukaryotic translation initiation factor 3 subunit A, putative | location=Pf3D7_12_v3:558047-562180(-) | protein_length=1377 | sequence_SO=chromosome | SO=protein_coding_gene | is_pseudo=false	0	68.602	16	17	20	17	1377	166	6.81	57.28	17	0	0.952	0.434197	2688.1	2557.9	4.59	7.8	2047.9	1259.6	2192	2292.7	1682.2	2162.8	High	High	High	High	High	High	1
FALSE	High	Master Protein	PF3D7_0307200.1-p1	transcript=PF3D7_0307200.1 | gene=PF3D7_0307200 | organism=Plasmodium_falciparum_3D7 | gene_product=60S ribosomal protein L7, putative | transcript_product=60S ribosomal protein L7, putative | location=Pf3D7_03_v3:314976-316236(-) | protein_length=257 | sequence_SO=chromosome | SO=protein_coding_gene | is_pseudo=false	0	41.724	29	8	12	8	257	30.5	10.35	36.29	8	0	0.952	0.767801	1991.9	1896.3	11.11	9.78	1307.1	1026.9	1370.7	1663.1	1142.2	1750.7	High	High	High	High	High	High	1
FALSE	High	Master Protein	PF3D7_0903100.1-p1	transcript=PF3D7_0903100.1 | gene=PF3D7_0903100 | organism=Plasmodium_falciparum_3D7 | gene_product=protein RER1, putative | transcript_product=protein RER1, putative | location=Pf3D7_09_v3:130140-130937(-) | protein_length=201 | sequence_SO=chromosome | SO=protein_coding_gene | is_pseudo=false	0.001	4.353	8	2	2	2	201	24.2	9.17	5.47	2	0	0.952	0.654538	490.8	467.1	6.79	15.48	366.2	247.2	374.3	360.1	340.2	396.2	High	High	High	High	High	High	1
FALSE	High	Master Protein	PF3D7_0822800.1-p1	transcript=PF3D7_0822800.1 | gene=PF3D7_0822800 | organism=Plasmodium_falciparum_3D7 | gene_product=U5 small nuclear ribonucleoprotein 40 kDa protein, putative | transcript_product=U5 small nuclear ribonucleoprotein 40 kDa protein, putative | location=Pf3D7_08_v3:1005836-1006810(+) | protein_length=324 | sequence_SO=chromosome | SO=protein_coding_gene | is_pseudo=false	0.002	3.192	3	1	1	1	324	37.1	5.44	2.84	1	0	0.952	0.438753	232.3	221.1	7.73	10.32	154.1	117.9	201.6	178.5	143.7	192.6	High	High	High	High	High	High	1
FALSE	High	Master Protein	PF3D7_1105800.1-p1	transcript=PF3D7_1105800.1 | gene=PF3D7_1105800 | organism=Plasmodium_falciparum_3D7 | gene_product=conserved Apicomplexan protein, unknown function | transcript_product=conserved Apicomplexan protein, unknown function | location=Pf3D7_11_v3:250918-252872(+) | protein_length=266 | sequence_SO=chromosome | SO=protein_coding_gene | is_pseudo=false	0	67.371	52	10	15	10	266	30.6	5.12	50.04	10	0	0.953	0.843128	3413.8	3254.2	8.31	11.55	2692.9	1543.9	2888.6	3106.5	2520.2	2947.5	High	High	High	High	High	High	1
FALSE	High	Master Protein	PF3D7_1027700.1-p1	transcript=PF3D7_1027700.1 | gene=PF3D7_1027700 | organism=Plasmodium_falciparum_3D7 | gene_product=centrin-3 | transcript_product=centrin-3 | location=Pf3D7_10_v3:1150663-1151853(-) | protein_length=179 | sequence_SO=chromosome | SO=protein_coding_gene | is_pseudo=false	0	36.76	35	5	8	5	179	20.9	4.93	27.87	5	0	0.953	0.935426	1658.2	1579.5	7.19	13.14	1300	745.2	1348.8	1505	1265.2	1433.3	High	High	High	High	High	High	1
FALSE	High	Master Protein	PF3D7_1116700.1-p1	transcript=PF3D7_1116700.1 | gene=PF3D7_1116700 | organism=Plasmodium_falciparum_3D7 | gene_product=dipeptidyl aminopeptidase 1 | transcript_product=dipeptidyl aminopeptidase 1 | location=Pf3D7_11_v3:630779-632881(-) | protein_length=700 | sequence_SO=chromosome | SO=protein_coding_gene | is_pseudo=false	0	26.079	15	8	9	8	700	80.4	6.19	25.66	8	0	0.953	0.785613	1407.5	1341.6	14.39	10.9	904.8	846.7	1145.5	1334	819.8	1166.6	High	High	High	High	High	High	1
FALSE	High	Master Protein	PF3D7_1412800.1-p1	transcript=PF3D7_1412800.1 | gene=PF3D7_1412800 | organism=Plasmodium_falciparum_3D7 | gene_product=glycylpeptide N-tetradecanoyltransferase | transcript_product=glycylpeptide N-tetradecanoyltransferase | location=Pf3D7_14_v3:516574-518193(-) | protein_length=410 | sequence_SO=chromosome | SO=protein_coding_gene | is_pseudo=false	0	9.269	7	3	3	3	410	47.9	8.18	8.68	3	0	0.953	0.656075	656.5	625.9	12.18	10.85	438.9	386.9	525.8	647.7	369.5	523	High	High	High	High	High	High	1
FALSE	High	Master Protein	PF3D7_1111300.1-p1	transcript=PF3D7_1111300.1 | gene=PF3D7_1111300 | organism=Plasmodium_falciparum_3D7 | gene_product=protein transport protein BOS1, putative | transcript_product=protein transport protein BOS1, putative | location=Pf3D7_11_v3:442959-443828(-) | protein_length=289 | sequence_SO=chromosome | SO=protein_coding_gene | is_pseudo=false	0.004	2.805	5	1	1	1	289	34.1	9.48	3.28	1	0	0.953	0.573059	131.3	125.1	15.9	22.87	98.5	80.7	99	83.4	92.1	98.1	High	High	High	High	High	High	1
FALSE	High	Master Protein	PF3D7_1028700.1-p1	transcript=PF3D7_1028700.1 | gene=PF3D7_1028700 | organism=Plasmodium_falciparum_3D7 | gene_product=merozoite TRAP-like protein | transcript_product=merozoite TRAP-like protein | location=Pf3D7_10_v3:1181005-1182501(+) | protein_length=498 | sequence_SO=chromosome | SO=protein_coding_gene | is_pseudo=false	0.007	2.296	2	1	1	1	498	58	4.84	1.83	1	0	0.953	0.72103	111	105.8	16.21	15.38	79	68.4	88.4	93	78.6	80.2	High	High	High	High	High	High	1
FALSE	High	Master Protein	PF3D7_1115600.1-p1	transcript=PF3D7_1115600.1 | gene=PF3D7_1115600 | organism=Plasmodium_falciparum_3D7 | gene_product=peptidyl-prolyl cis-trans isomerase | transcript_product=peptidyl-prolyl cis-trans isomerase | location=Pf3D7_11_v3:589707-590629(-) | protein_length=195 | sequence_SO=chromosome | SO=protein_coding_gene | is_pseudo=false	0	106.792	63	11	25	11	195	21.7	7.61	83.21	11	0	0.954	0.849811	4712.2	4497	6.18	9.42	3478.5	2060.9	3909.6	4204.7	3253.8	4152.8	High	High	High	High	High	High	1
FALSE	High	Master Protein	PF3D7_0903200.1-p1	transcript=PF3D7_0903200.1 | gene=PF3D7_0903200 | organism=Plasmodium_falciparum_3D7 | gene_product=ras-related protein RAB7 | transcript_product=ras-related protein RAB7 | location=Pf3D7_09_v3:133762-135587(-) | protein_length=206 | sequence_SO=chromosome | SO=protein_coding_gene | is_pseudo=false	0	89.218	64	11	16	11	206	23.8	7.66	64.48	11	0	0.955	0.617844	3052.5	2913.9	5.96	9.77	2384.3	1466.2	2440.1	2734.1	2112.4	2685.2	High	High	High	High	High	High	1
FALSE	High	Master Protein	PF3D7_1145100.1-p1	transcript=PF3D7_1145100.1 | gene=PF3D7_1145100 | organism=Plasmodium_falciparum_3D7 | gene_product=coatomer subunit gamma, putative | transcript_product=coatomer subunit gamma, putative | location=Pf3D7_11_v3:1783357-1786563(-) | protein_length=1068 | sequence_SO=chromosome | SO=protein_coding_gene | is_pseudo=false	0	15.658	5	4	5	4	1068	124.3	6.86	11.18	4	0	0.955	0.72419	680.1	649.3	6.34	7.61	505.6	301.4	570.3	598.6	462.1	554.1	High	High	High	High	High	High	1
FALSE	High	Master Protein	PF3D7_0605100.1-p1	transcript=PF3D7_0605100.1 | gene=PF3D7_0605100 | organism=Plasmodium_falciparum_3D7 | gene_product=KH domain-containing protein, putative | transcript_product=KH domain-containing protein, putative | location=Pf3D7_06_v3:217240-219507(+) | protein_length=755 | sequence_SO=chromosome | SO=protein_coding_gene | is_pseudo=false	0	46.569	17	10	11	10	755	85.6	6.93	38.83	10	0	0.956	0.820547	1642.1	1569.2	4.96	9.21	1221.8	764.6	1354.2	1476.5	1161.9	1310.1	High	High	High	High	High	High	1
FALSE	High	Master Protein	PF3D7_1008400.1-p1	transcript=PF3D7_1008400.1 | gene=PF3D7_1008400 | organism=Plasmodium_falciparum_3D7 | gene_product=26S protease regulatory subunit 4, putative | transcript_product=26S protease regulatory subunit 4, putative | location=Pf3D7_10_v3:347206-348667(-) | protein_length=448 | sequence_SO=chromosome | SO=protein_coding_gene | is_pseudo=false	0	36.083	28	8	8	7	448	49.8	7.46	26.9	8	0	0.956	0.58806	928.1	887.7	9.16	7.93	620.8	515.6	730.4	824	552.8	792.7	High	High	High	High	High	High	1
FALSE	High	Master Protein	PF3D7_1144900.1-p1	transcript=PF3D7_1144900.1 | gene=PF3D7_1144900 | organism=Plasmodium_falciparum_3D7 | gene_product=ras-related protein Rab-6 | transcript_product=ras-related protein Rab-6 | location=Pf3D7_11_v3:1777525-1778928(-) | protein_length=207 | sequence_SO=chromosome | SO=protein_coding_gene | is_pseudo=false	0	35.123	43	9	12	8	207	23.6	6.58	36.84	9	1	0.956	0.823575	2306.4	2203.9	6.3	8.88	1769	1056.6	1928.2	2219.6	1657.9	1892.2	High	High	High	High	High	High	1
FALSE	High	Master Protein	PF3D7_1239700.1-p1	transcript=PF3D7_1239700.1 | gene=PF3D7_1239700 | organism=Plasmodium_falciparum_3D7 | gene_product=ATP-dependent zinc metalloprotease FTSH 1 | transcript_product=ATP-dependent zinc metalloprotease FTSH 1 | location=Pf3D7_12_v3:1655487-1658129(+) | protein_length=880 | sequence_SO=chromosome | SO=protein_coding_gene | is_pseudo=false	0	20.708	7	4	5	4	880	100.9	8.68	14.6	4	0	0.956	0.67724	521.6	498.5	11.59	13.47	374.6	288.8	411	400.8	359.2	440.6	High	High	High	High	High	High	1
FALSE	High	Master Protein	PF3D7_1356100.1-p1	transcript=PF3D7_1356100.1 | gene=PF3D7_1356100 | organism=Plasmodium_falciparum_3D7 | gene_product=conserved Plasmodium protein, unknown function | transcript_product=conserved Plasmodium protein, unknown function | location=Pf3D7_13_v3:2224146-2227040(-) | protein_length=964 | sequence_SO=chromosome | SO=protein_coding_gene | is_pseudo=false	0	10.431	4	3	3	3	964	113.7	5.78	6.65	3	0	0.956	0.644194	174.9	167.3	3.39	5.32	115.9	85.1	140.4	163.2	115.4	148.2	High	High	High	High	High	High	1
FALSE	High	Master Protein	PF3D7_0317700.1-p1	transcript=PF3D7_0317700.1 | gene=PF3D7_0317700 | organism=Plasmodium_falciparum_3D7 | gene_product=CPSF (cleavage and polyadenylation specific factor), subunit A, putative | transcript_product=CPSF (cleavage and polyadenylation specific factor), subunit A, putative | location=Pf3D7_03_v3:728259-738076(+) | protein_length=2870 | sequence_SO=chromosome | SO=protein_coding_gene | is_pseudo=false	0	5.18	4	2	2	1	2870	338.3	7.68	5.28	2	0	0.956	0.536084	168.9	161.5	11	7.12	119.1	80.6	165.8	154.9	114.9	133.4	High	High	High	High	High	High	1
FALSE	High	Master Protein	PF3D7_1027800.1-p1	transcript=PF3D7_1027800.1 | gene=PF3D7_1027800 | organism=Plasmodium_falciparum_3D7 | gene_product=60S ribosomal protein L3 | transcript_product=60S ribosomal protein L3 | location=Pf3D7_10_v3:1153271-1154431(-) | protein_length=386 | sequence_SO=chromosome | SO=protein_coding_gene | is_pseudo=false	0	43.722	30	9	13	9	386	44.2	10.2	40.24	9	0	0.957	0.834656	1642.2	1570.9	7.2	8.28	1093.9	868	1273.8	1534.6	1000	1372.2	High	High	High	High	High	High	1
FALSE	High	Master Protein	PF3D7_1246800.1-p1	transcript=PF3D7_1246800.1 | gene=PF3D7_1246800 | organism=Plasmodium_falciparum_3D7 | gene_product=signal recognition particle receptor subunit beta, putative | transcript_product=signal recognition particle receptor subunit beta, putative | location=Pf3D7_12_v3:1941365-1942491(+) | protein_length=261 | sequence_SO=chromosome | SO=protein_coding_gene | is_pseudo=false	0	41.218	31	6	9	6	261	30.6	8.85	30.12	6	0	0.957	0.829473	1579.5	1510.8	7.12	9.54	1185.6	725.6	1320.2	1462.1	1106.6	1349.8	High	High	High	High	High	High	1
FALSE	High	Master Protein	PF3D7_1343700.1-p1	transcript=PF3D7_1343700.1 | gene=PF3D7_1343700 | organism=Plasmodium_falciparum_3D7 | gene_product=kelch protein K13 | transcript_product=kelch protein K13 | location=Pf3D7_13_v3:1724817-1726997(-) | protein_length=726 | sequence_SO=chromosome | SO=protein_coding_gene | is_pseudo=false	0	24.939	10	7	9	7	726	83.6	5.91	24.56	7	0	0.957	0.669903	1271	1216.3	6.75	3.68	907.7	656.2	1007.1	1199.6	829	1027.7	High	High	High	High	High	High	1
FALSE	High	Master Protein	PF3D7_0903400.1-p1	transcript=PF3D7_0903400.1 | gene=PF3D7_0903400 | organism=Plasmodium_falciparum_3D7 | gene_product=ATP-dependent RNA helicase DDX60, putative | transcript_product=ATP-dependent RNA helicase DDX60, putative | location=Pf3D7_09_v3:151700-159541(-) | protein_length=2536 | sequence_SO=chromosome | SO=protein_coding_gene | is_pseudo=false	0	5.621	1	2	2	2	2536	300.7	6.93	5.76	2	0	0.957	0.560028	404.5	387.2	2.38	7.36	289.7	199	319.6	360.1	268.2	317.7	High	High	High	High	High	High	1
FALSE	Medium	Master Protein	PF3D7_0613100.1-p1	transcript=PF3D7_0613100.1 | gene=PF3D7_0613100 | organism=Plasmodium_falciparum_3D7 | gene_product=conserved Plasmodium protein, unknown function | transcript_product=conserved Plasmodium protein, unknown function | location=Pf3D7_06_v3:537778-538585(+) | protein_length=78 | sequence_SO=chromosome | SO=protein_coding_gene | is_pseudo=false	0.026	1.289	9	1	1	1	78	9.2	9.23	3.32	1	0	0.957	0.725142	699.6	669.5	10.35	9.29	541.8	344.9	482.4	640.3	457.2	605.3	High	High	High	High	High	High	1
FALSE	High	Master Protein	PF3D7_1317800.1-p1	transcript=PF3D7_1317800.1 | gene=PF3D7_1317800 | organism=Plasmodium_falciparum_3D7 | gene_product=40S ribosomal protein S19 | transcript_product=40S ribosomal protein S19 | location=Pf3D7_13_v3:740527-741454(+) | protein_length=145 | sequence_SO=chromosome | SO=protein_coding_gene | is_pseudo=false	0	22.319	32	3	5	3	145	16.8	10.26	13.52	3	0	0.958	0.477223	337.4	323.3	10.59	8.7	236.1	196.9	270.1	304.5	190.8	296.8	High	High	High	High	High	High	1
FALSE	High	Master Protein	PF3D7_1325000.1-p1	transcript=PF3D7_1325000.1 | gene=PF3D7_1325000 | organism=Plasmodium_falciparum_3D7 | gene_product=U6 snRNA-associated Sm-like protein LSm6, putative | transcript_product=U6 snRNA-associated Sm-like protein LSm6, putative | location=Pf3D7_13_v3:1042855-1043088(-) | protein_length=77 | sequence_SO=chromosome | SO=protein_coding_gene | is_pseudo=false	0	7.774	25	1	1	1	77	8.8	4.59	4.66	1	0	0.958	0.878651	126.4	121.1	5.49	9.3	88.9	61	91	122.5	76.2	103.5	High	High	High	High	High	High	1
FALSE	High	Master Protein	PF3D7_1437200.1-p1	transcript=PF3D7_1437200.1 | gene=PF3D7_1437200 | organism=Plasmodium_falciparum_3D7 | gene_product=ribonucleoside-diphosphate reductase large subunit, putative | transcript_product=ribonucleoside-diphosphate reductase large subunit, putative | location=Pf3D7_14_v3:1507359-1510089(-) | protein_length=847 | sequence_SO=chromosome | SO=protein_coding_gene | is_pseudo=false	0	17.931	6	5	5	5	847	96.8	7.2	15.32	5	0	0.959	0.956911	1059.3	1016	9.76	19.93	687.3	573.4	804.2	1064.9	564.5	838.2	High	High	High	High	High	High	1
FALSE	High	Master Protein	PF3D7_1224900.1-p1	transcript=PF3D7_1224900.1 | gene=PF3D7_1224900 | organism=Plasmodium_falciparum_3D7 | gene_product=splicing factor 3B subunit 6, putative | transcript_product=splicing factor 3B subunit 6, putative | location=Pf3D7_12_v3:1010832-1011342(-) | protein_length=106 | sequence_SO=chromosome | SO=protein_coding_gene | is_pseudo=false	0.001	3.641	11	1	1	1	106	12.3	9.6	2.54	1	0	0.959	0.734184	69.9	67	11.38	17.74	60.5	32.5	56.1	64	54.7	48.6	High	High	High	High	High	High	1
FALSE	High	Master Protein	PF3D7_1020900.1-p1	transcript=PF3D7_1020900.1 | gene=PF3D7_1020900 | organism=Plasmodium_falciparum_3D7 | gene_product=ADP-ribosylation factor 1 | transcript_product=ADP-ribosylation factor 1 | location=Pf3D7_10_v3:845086-846192(-) | protein_length=181 | sequence_SO=chromosome | SO=protein_coding_gene | is_pseudo=false	0	77.342	71	9	16	9	181	20.9	6.21	57.58	9	0	0.96	0.664738	2585.1	2482.8	1.47	6.8	1862.6	1220.1	2074.7	2489.8	1592.2	2029.1	High	High	High	High	High	High	1
FALSE	High	Master Protein	PF3D7_0812400.1-p1	transcript=PF3D7_0812400.1 | gene=PF3D7_0812400 | organism=Plasmodium_falciparum_3D7 | gene_product=karyopherin alpha | transcript_product=karyopherin alpha | location=Pf3D7_08_v3:621805-623442(-) | protein_length=545 | sequence_SO=chromosome | SO=protein_coding_gene | is_pseudo=false	0	26.653	10	4	5	4	545	61.1	5.3	15.6	4	0	0.96	0.477223	777.4	746.6	5.69	6.21	542.6	411.1	611.4	803.9	453.7	621.5	High	High	High	High	High	High	1
FALSE	High	Master Protein	PF3D7_1133800.1-p1	transcript=PF3D7_1133800.1 | gene=PF3D7_1133800 | organism=Plasmodium_falciparum_3D7 | gene_product=RNA (uracil-5-)methyltransferase, putative | transcript_product=RNA (uracil-5-)methyltransferase, putative | location=Pf3D7_11_v3:1309024-1311793(+) | protein_length=857 | sequence_SO=chromosome | SO=protein_coding_gene | is_pseudo=false	0	17.317	7	6	7	6	857	101.5	9.19	19.91	6	0	0.96	0.609944	1165.9	1119.5	5.24	5.79	854.8	578.9	901.6	1089.2	764.5	901.5	High	High	High	High	High	High	1
FALSE	High	Master Protein	PF3D7_0721600.1-p1	transcript=PF3D7_0721600.1 | gene=PF3D7_0721600 | organism=Plasmodium_falciparum_3D7 | gene_product=40S ribosomal protein S5, putative | transcript_product=40S ribosomal protein S5, putative | location=Pf3D7_07_v3:931459-932164(-) | protein_length=195 | sequence_SO=chromosome | SO=protein_coding_gene | is_pseudo=false	0	16.099	12	1	2	1	195	21.8	9.61	9.4	1	0	0.96	0.950004	150.8	144.8	14.69	18.26	98.6	74.3	154.3	144.7	93.2	117.9	High	High	High	High	High	High	1
FALSE	High	Master Protein	PF3D7_1459600.1-p1	transcript=PF3D7_1459600.1 | gene=PF3D7_1459600 | organism=Plasmodium_falciparum_3D7 | gene_product=conserved Plasmodium protein, unknown function | transcript_product=conserved Plasmodium protein, unknown function | location=Pf3D7_14_v3:2441345-2443896(+) | protein_length=801 | sequence_SO=chromosome | SO=protein_coding_gene | is_pseudo=false	0	6.764	4	2	2	2	801	93.5	8.73	5.36	2	0	0.96	0.950004	69.7	66.9	17.06	15.03	44.8	36.4	63.5	78.4	41	47.3	High	High	High	High	High	High	1
FALSE	High	Master Protein	PF3D7_0215700.1-p1	transcript=PF3D7_0215700.1 | gene=PF3D7_0215700 | organism=Plasmodium_falciparum_3D7 | gene_product=DNA-directed RNA polymerase II subunit RPB2, putative | transcript_product=DNA-directed RNA polymerase II subunit RPB2, putative | location=Pf3D7_02_v3:645929-650085(+) | protein_length=1340 | sequence_SO=chromosome | SO=protein_coding_gene | is_pseudo=false	0.001	4.744	2	3	3	3	1340	151.6	7.52	6.73	3	0	0.96	0.777782	139.6	134.1	9.76	13.24	98.5	66.6	132	122.2	102.6	106.4	High	High	High	High	High	High	1
FALSE	High	Master Protein	PF3D7_0908000.1-p1	transcript=PF3D7_0908000.1 | gene=PF3D7_0908000 | organism=Plasmodium_falciparum_3D7 | gene_product=plasma membrane protein 1, putative | transcript_product=plasma membrane protein 1, putative | location=Pf3D7_09_v3:369870-371554(-) | protein_length=416 | sequence_SO=chromosome | SO=protein_coding_gene | is_pseudo=false	0.001	3.433	5	2	2	2	416	49.3	8.75	5.27	2	0	0.96	0.734421	560.1	537.7	11.46	15.61	473.6	248	443.7	476.1	402.6	525.1	High	High	High	High	High	High	1
FALSE	High	Master Protein	PF3D7_0303700.1-p1	transcript=PF3D7_0303700.1 | gene=PF3D7_0303700 | organism=Plasmodium_falciparum_3D7 | gene_product=lipoamide acyltransferase component of branched-chain alpha-keto acid dehydrogenase complex | transcript_product=lipoamide acyltransferase component of branched-chain alpha-keto acid dehydrogenase complex | location=Pf3D7_03_v3:191245-192591(-) | protein_length=448 | sequence_SO=chromosome | SO=pro…	0	19.849	15	5	5	5	448	51	5.62	17.19	5	0	0.961	0.412252	1598.5	1535.9	3.33	6.6	1190.5	766.5	1279.9	1504.1	1026.7	1356.1	High	High	High	High	High	High	1
FALSE	High	Master Protein	PF3D7_0530200.1-p1	transcript=PF3D7_0530200.1 | gene=PF3D7_0530200 | organism=Plasmodium_falciparum_3D7 | gene_product=phosphoenolpyruvate/phosphate translocator | transcript_product=phosphoenolpyruvate/phosphate translocator | location=Pf3D7_05_v3:1229077-1230651(-) | protein_length=524 | sequence_SO=chromosome | SO=protein_coding_gene | is_pseudo=false	0	10.604	7	3	3	3	524	59.8	9.91	10.16	3	0	0.961	0.756624	219.4	210.8	10.67	4.27	162.2	120.3	159.2	226.5	134.9	177.7	High	High	High	High	High	High	1
FALSE	High	Master Protein	PF3D7_0524000.1-p1	transcript=PF3D7_0524000.1 | gene=PF3D7_0524000 | organism=Plasmodium_falciparum_3D7 | gene_product=karyopherin beta | transcript_product=karyopherin beta | location=Pf3D7_05_v3:998753-1002124(+) | protein_length=1123 | sequence_SO=chromosome | SO=protein_coding_gene | is_pseudo=false	0	182.526	31	30	38	30	1123	127.3	4.92	140.95	30	0	0.962	0.784305	6880.7	6620.4	5.46	9.09	4360.5	3317.8	5478.9	6893.3	3721.7	5497.8	High	High	High	High	High	High	1
FALSE	High	Master Protein	PF3D7_0407200.1-p1	transcript=PF3D7_0407200.1 | gene=PF3D7_0407200 | organism=Plasmodium_falciparum_3D7 | gene_product=peptidyl-tRNA hydrolase 2, putative | transcript_product=peptidyl-tRNA hydrolase 2, putative | location=Pf3D7_04_v3:363599-364933(-) | protein_length=189 | sequence_SO=chromosome | SO=protein_coding_gene | is_pseudo=false	0	5.4	7	1	1	1	189	21.7	8.65	3.37	1	0	0.962	0.935426	78.5	75.6	20.52	22.73	75	32	65	70.1	67.6	70.4	High	High	High	High	High	High	1
FALSE	High	Master Protein	PF3D7_1367500.1-p1	transcript=PF3D7_1367500.1 | gene=PF3D7_1367500 | organism=Plasmodium_falciparum_3D7 | gene_product=NADH-cytochrome b5 reductase, putative | transcript_product=NADH-cytochrome b5 reductase, putative | location=Pf3D7_13_v3:2692076-2693282(+) | protein_length=362 | sequence_SO=chromosome | SO=protein_coding_gene | is_pseudo=false	0	5.34	5	1	1	1	362	42.6	9.2	3.79	1	0	0.962	0.959142	63.7	61.2	2.69	15.48	44	30.9	53.1	56.8	42.4	66.7	High	High	High	High	High	High	1
FALSE	High	Master Protein	PF3D7_0309600.1-p1	transcript=PF3D7_0309600.1 | gene=PF3D7_0309600 | organism=Plasmodium_falciparum_3D7 | gene_product=60S acidic ribosomal protein P2 | transcript_product=60S acidic ribosomal protein P2 | location=Pf3D7_03_v3:407980-408318(+) | protein_length=112 | sequence_SO=chromosome | SO=protein_coding_gene | is_pseudo=false	0	37.386	69	4	8	4	112	11.9	4.55	24.83	4	0	0.963	0.839025	728	701.2	5.35	21	493.9	328.2	614.4	725	436.2	580.6	High	High	High	High	High	High	1
FALSE	High	Master Protein	PF3D7_1426700.1-p1	transcript=PF3D7_1426700.1 | gene=PF3D7_1426700 | organism=Plasmodium_falciparum_3D7 | gene_product=phosphoenolpyruvate carboxylase | transcript_product=phosphoenolpyruvate carboxylase | location=Pf3D7_14_v3:1036137-1039583(-) | protein_length=1148 | sequence_SO=chromosome | SO=protein_coding_gene | is_pseudo=false	0	6.614	4	3	3	3	1148	133.9	7.81	5.11	3	0	0.963	0.981891	216	208	6.91	13.2	148.4	108.1	155.1	222.2	120.1	168.5	High	High	High	High	High	High	1
FALSE	High	Master Protein	PF3D7_1458000.1-p1	transcript=PF3D7_1458000.1 | gene=PF3D7_1458000 | organism=Plasmodium_falciparum_3D7 | gene_product=cysteine proteinase falcipain 1 | transcript_product=cysteine proteinase falcipain 1 | location=Pf3D7_14_v3:2387786-2389495(+) | protein_length=569 | sequence_SO=chromosome | SO=protein_coding_gene | is_pseudo=false	0	7.882	4	2	2	2	569	66.9	8.43	7.95	2	0	0.964	0.72433	154.8	149.2	19.58	5.7	112.4	100.9	120.5	151.5	92.3	141.1	High	High	High	High	High	High	1
FALSE	High	Master Protein	PF3D7_1311800.1-p1	transcript=PF3D7_1311800.1 | gene=PF3D7_1311800 | organism=Plasmodium_falciparum_3D7 | gene_product=M1-family alanyl aminopeptidase | transcript_product=M1-family alanyl aminopeptidase | location=Pf3D7_13_v3:501790-505047(+) | protein_length=1085 | sequence_SO=chromosome | SO=protein_coding_gene | is_pseudo=false	0	271.712	46	40	70	40	1085	126	7.56	227.57	40	0	0.965	0.609944	12705.2	12265.9	7.79	11.29	8332.4	5809.4	10668.6	13036.1	6616.8	9979.4	High	High	High	High	High	High	1
FALSE	High	Master Protein	PF3D7_0520000.1-p1	transcript=PF3D7_0520000.1 | gene=PF3D7_0520000 | organism=Plasmodium_falciparum_3D7 | gene_product=40S ribosomal protein S9, putative | transcript_product=40S ribosomal protein S9, putative | location=Pf3D7_05_v3:828953-829883(+) | protein_length=189 | sequence_SO=chromosome | SO=protein_coding_gene | is_pseudo=false	0	37.619	40	7	11	7	189	22.1	10.45	37.29	7	0	0.965	0.897317	2225.8	2147.4	7.65	8.58	1524.4	1094	1602.5	2240.6	1274.4	1779.6	High	High	High	High	High	High	1
FALSE	High	Master Protein	PF3D7_0418200.1-p1	transcript=PF3D7_0418200.1 | gene=PF3D7_0418200 | organism=Plasmodium_falciparum_3D7 | gene_product=eukaryotic translation initiation factor 3 subunit M, putative | transcript_product=eukaryotic translation initiation factor 3 subunit M, putative | location=Pf3D7_04_v3:817400-818689(+) | protein_length=429 | sequence_SO=chromosome | SO=protein_coding_gene | is_pseudo=false	0	13.89	6	3	4	3	429	51	7.06	13.32	3	0	0.965	0.683942	819.2	790.4	4.82	8.92	616.6	376.6	642.4	861.3	474.1	732.8	High	High	High	High	High	High	1
FALSE	High	Master Protein	PF3D7_1129200.1-p1	transcript=PF3D7_1129200.1 | gene=PF3D7_1129200 | organism=Plasmodium_falciparum_3D7 | gene_product=26S proteasome regulatory subunit RPN7, putative | transcript_product=26S proteasome regulatory subunit RPN7, putative | location=Pf3D7_11_v3:1128774-1130813(+) | protein_length=393 | sequence_SO=chromosome | SO=protein_coding_gene | is_pseudo=false	0	11.151	6	2	3	2	393	46.6	6.8	9.18	2	0	0.965	0.562643	503.8	486.1	8.83	7.28	361	278.5	397.9	470.8	322.8	384.3	High	High	High	High	High	High	1
FALSE	High	Master Protein	PF3D7_0821700.1-p1	transcript=PF3D7_0821700.1 | gene=PF3D7_0821700 | organism=Plasmodium_falciparum_3D7 | gene_product=60S ribosomal protein L22, putative | transcript_product=60S ribosomal protein L22, putative | location=Pf3D7_08_v3:973586-974267(+) | protein_length=139 | sequence_SO=chromosome | SO=protein_coding_gene | is_pseudo=false	0	10.286	24	3	4	3	139	16.4	10.15	12.95	3	0	0.965	0.72433	973	938.9	6.01	8.23	669.8	505	740.1	993.8	570.5	756.1	High	High	High	High	High	High	1
FALSE	High	Master Protein	PF3D7_0931800.1-p1	transcript=PF3D7_0931800.1 | gene=PF3D7_0931800 | organism=Plasmodium_falciparum_3D7 | gene_product=proteasome subunit beta type-6, putative | transcript_product=proteasome subunit beta type-6, putative | location=Pf3D7_09_v3:1273082-1273930(-) | protein_length=282 | sequence_SO=chromosome | SO=protein_coding_gene | is_pseudo=false	0.001	4.304	6	1	1	1	282	32.6	6.43	3.07	1	0	0.965	0.950004	136.5	131.7	10.44	4.28	80.4	70	112.3	124.9	83.4	115.8	High	High	High	High	High	High	1
FALSE	High	Master Protein	PF3D7_0524600.1-p1	transcript=PF3D7_0524600.1 | gene=PF3D7_0524600 | organism=Plasmodium_falciparum_3D7 | gene_product=50S ribosomal protein L12, apicoplast, putative | transcript_product=50S ribosomal protein L12, apicoplast, putative | location=Pf3D7_05_v3:1017809-1018582(+) | protein_length=257 | sequence_SO=chromosome | SO=protein_coding_gene | is_pseudo=false	0.004	2.696	5	1	1	1	257	29.9	9.38	2.45	1	0	0.965	0.895687	61.7	59.5	12.92	12.95	41	34	52.5	51.9	41	48	High	High	High	High	High	High	1
FALSE	High	Master Protein	PF3D7_0821000.1-p1	transcript=PF3D7_0821000.1 | gene=PF3D7_0821000 | organism=Plasmodium_falciparum_3D7 | gene_product=conserved Plasmodium protein, unknown function | transcript_product=conserved Plasmodium protein, unknown function | location=Pf3D7_08_v3:948745-950899(+) | protein_length=514 | sequence_SO=chromosome | SO=protein_coding_gene | is_pseudo=false	0	62.344	22	10	19	10	514	60.5	8.98	57.89	10	0	0.966	0.956911	4346.6	4199.6	7.26	8.93	3301.1	2139.9	3389.9	3968.7	3125.5	3626.4	High	High	High	High	High	High	1
FALSE	High	Master Protein	PF3D7_1149100.1-p1	transcript=PF3D7_1149100.1 | gene=PF3D7_1149100 | organism=Plasmodium_falciparum_3D7 | gene_product=Plasmodium exported protein, unknown function | transcript_product=Plasmodium exported protein, unknown function | location=Pf3D7_11_v3:1972400-1973874(+) | protein_length=450 | sequence_SO=chromosome | SO=protein_coding_gene | is_pseudo=false	0	18.543	28	4	5	4	450	51.1	5.73	15.81	4	0	0.966	0.984995	500.8	483.9	12.34	15.13	344.4	263.5	412.1	412.2	304.9	512	High	High	High	High	High	High	1
FALSE	High	Master Protein	PF3D7_1328100.1-p1	transcript=PF3D7_1328100.1 | gene=PF3D7_1328100 | organism=Plasmodium_falciparum_3D7 | gene_product=proteasome subunit beta type-7, putative | transcript_product=proteasome subunit beta type-7, putative | location=Pf3D7_13_v3:1184208-1185020(+) | protein_length=270 | sequence_SO=chromosome | SO=protein_coding_gene | is_pseudo=false	0	9.45	15	4	4	4	270	29.9	7.84	6.31	4	0	0.966	0.598077	725	700.6	6.68	9.08	459.8	351.9	573.5	697.6	376.9	608.4	High	High	High	High	High	High	1
FALSE	High	Master Protein	PF3D7_1437000.1-p1	transcript=PF3D7_1437000.1 | gene=PF3D7_1437000 | organism=Plasmodium_falciparum_3D7 | gene_product=N-acetyltransferase, GNAT family, putative | transcript_product=N-acetyltransferase, GNAT family, putative | location=Pf3D7_14_v3:1502648-1504861(+) | protein_length=544 | sequence_SO=chromosome | SO=protein_coding_gene | is_pseudo=false	0.001	3.682	4	2	2	2	544	64.1	8.02	5.87	2	0	0.966	0.687711	470.9	454.7	3.38	7.15	333.8	232.6	375.9	456.8	318.2	359	High	High	High	High	High	High	1
FALSE	High	Master Protein	PF3D7_1331800.1-p1	transcript=PF3D7_1331800.1 | gene=PF3D7_1331800 | organism=Plasmodium_falciparum_3D7 | gene_product=60S ribosomal protein L23, putative | transcript_product=60S ribosomal protein L23, putative | location=Pf3D7_13_v3:1324012-1324802(+) | protein_length=139 | sequence_SO=chromosome | SO=protein_coding_gene | is_pseudo=false	0	44.516	50	6	10	6	139	15	9.86	34.15	6	0	0.967	0.598077	1874.6	1812.3	6.59	5.43	1437.9	860.8	1567.3	1783.1	1241.3	1592.7	High	High	High	High	High	High	1
FALSE	High	Master Protein	PF3D7_1410600.1-p1	transcript=PF3D7_1410600.1 | gene=PF3D7_1410600 | organism=Plasmodium_falciparum_3D7 | gene_product=eukaryotic translation initiation factor 2 subunit gamma, putative | transcript_product=eukaryotic translation initiation factor 2 subunit gamma, putative | location=Pf3D7_14_v3:427191-428588(+) | protein_length=465 | sequence_SO=chromosome | SO=protein_coding_gene | is_pseudo=false	0	25.525	17	7	8	7	465	51.2	7.94	27.47	7	0	0.967	0.579719	1805.6	1745.9	2.29	5.27	1263	884.3	1460.8	1701.5	1059.9	1549	High	High	High	High	High	High	1
FALSE	High	Master Protein	PF3D7_1030500.1-p1	transcript=PF3D7_1030500.1 | gene=PF3D7_1030500 | organism=Plasmodium_falciparum_3D7 | gene_product=26S proteasome regulatory subunit RPN9, putative | transcript_product=26S proteasome regulatory subunit RPN9, putative | location=Pf3D7_10_v3:1244215-1245396(+) | protein_length=393 | sequence_SO=chromosome | SO=protein_coding_gene | is_pseudo=false	0	9.429	6	2	2	2	393	46.8	6.07	7.99	2	0	0.967	0.907429	526.2	509	6.3	9.57	354.2	272.4	404.9	507.5	328.3	415.9	High	High	High	High	High	High	1
FALSE	High	Master Protein	PF3D7_1032500.1-p1	transcript=PF3D7_1032500.1 | gene=PF3D7_1032500 | organism=Plasmodium_falciparum_3D7 | gene_product=DER1-like protein, putative | transcript_product=DER1-like protein, putative | location=Pf3D7_10_v3:1306241-1307532(-) | protein_length=263 | sequence_SO=chromosome | SO=protein_coding_gene | is_pseudo=false	0.001	3.752	3	1	1	1	263	31	9.61	3.29	1	0	0.967	0.959142	407.8	394.5	12.92	15.53	315.8	156.6	336.7	385.1	313.8	349.4	High	High	High	High	High	High	1
FALSE	High	Master Protein	PF3D7_0528200.1-p1	transcript=PF3D7_0528200.1 | gene=PF3D7_0528200 | organism=Plasmodium_falciparum_3D7 | gene_product=eukaryotic translation initiation factor 3 subunit E, putative | transcript_product=eukaryotic translation initiation factor 3 subunit E, putative | location=Pf3D7_05_v3:1163408-1165072(-) | protein_length=517 | sequence_SO=chromosome | SO=protein_coding_gene | is_pseudo=false	0	15.145	9	4	5	4	517	61.4	7.34	14.97	4	0	0.968	0.873717	1063.1	1028.6	5.69	10.67	771.1	545.5	809	983.4	605.3	930.3	High	High	High	High	High	High	1
FALSE	High	Master Protein	PF3D7_0820700.1-p1	transcript=PF3D7_0820700.1 | gene=PF3D7_0820700 | organism=Plasmodium_falciparum_3D7 | gene_product=2-oxoglutarate dehydrogenase E1 component | transcript_product=2-oxoglutarate dehydrogenase E1 component | location=Pf3D7_08_v3:932321-935626(+) | protein_length=1038 | sequence_SO=chromosome | SO=protein_coding_gene | is_pseudo=false	0.001	4.209	2	2	2	2	1038	121.1	7.8	5.58	2	0	0.968	0.726239	198.6	192.2	8.39	7.19	154.5	96.4	157.2	173.3	123.3	178.8	High	High	High	High	High	High	1
FALSE	High	Master Protein	PF3D7_0708400.1-p1	transcript=PF3D7_0708400.1 | gene=PF3D7_0708400 | organism=Plasmodium_falciparum_3D7 | gene_product=heat shock protein 90 | transcript_product=heat shock protein 90 | location=Pf3D7_07_v3:381592-384614(+) | protein_length=745 | sequence_SO=chromosome | SO=protein_coding_gene | is_pseudo=false	0	181.673	39	25	43	25	745	86.1	5.01	137.93	25	0	0.969	0.935426	8107	7854.1	6	16.13	5191.4	4066.3	6590.4	8289.2	4167.8	6434.8	High	High	High	High	High	High	1
FALSE	High	Master Protein	PF3D7_1124600.1-p1	transcript=PF3D7_1124600.1 | gene=PF3D7_1124600 | organism=Plasmodium_falciparum_3D7 | gene_product=ethanolamine kinase | transcript_product=ethanolamine kinase | location=Pf3D7_11_v3:970105-971376(-) | protein_length=423 | sequence_SO=chromosome | SO=protein_coding_gene | is_pseudo=false	0	33.761	26	9	10	9	423	49.9	5.81	32.92	9	0	0.969	0.904499	1629.6	1578.6	9.22	14.46	1025.6	840.4	1230.3	1602.7	844.5	1344.4	High	High	High	High	High	High	1
FALSE	High	Master Protein	PF3D7_0520400.1-p1	transcript=PF3D7_0520400.1 | gene=PF3D7_0520400 | organism=Plasmodium_falciparum_3D7 | gene_product=single-stranded DNA-binding protein, putative | transcript_product=single-stranded DNA-binding protein, putative | location=Pf3D7_05_v3:839655-840560(-) | protein_length=301 | sequence_SO=chromosome | SO=protein_coding_gene | is_pseudo=false	0	8.902	13	3	3	3	301	35.6	9.41	8.03	3	0	0.969	0.99062	259.5	251.4	17.66	13.12	191.4	95.9	248.5	237.4	191.1	230.2	High	High	High	High	High	High	1
FALSE	High	Master Protein	PF3D7_1017900.1-p1	transcript=PF3D7_1017900.1 | gene=PF3D7_1017900 | organism=Plasmodium_falciparum_3D7 | gene_product=26S proteasome regulatory subunit p55, putative | transcript_product=26S proteasome regulatory subunit p55, putative | location=Pf3D7_10_v3:715878-717437(+) | protein_length=467 | sequence_SO=chromosome | SO=protein_coding_gene | is_pseudo=false	0	7.863	7	3	3	3	467	55.2	5.85	9.11	3	0	0.969	0.585129	206	199.7	8.68	11.18	146.8	115.3	162.2	222.1	111.9	162	High	High	High	High	High	High	1
FALSE	High	Master Protein	PF3D7_1136300.1-p1	transcript=PF3D7_1136300.1 | gene=PF3D7_1136300 | organism=Plasmodium_falciparum_3D7 | gene_product=tudor staphylococcal nuclease | transcript_product=tudor staphylococcal nuclease | location=Pf3D7_11_v3:1422744-1426201(+) | protein_length=1098 | sequence_SO=chromosome | SO=protein_coding_gene | is_pseudo=false	0	56.617	17	16	16	16	1098	128.5	8.62	51.93	16	0	0.97	0.553356	3074.6	2981.2	5.82	5.44	2185.3	1608.2	2360.7	3167.9	1783	2569.2	High	High	High	High	High	High	1
FALSE	High	Master Protein	PF3D7_0204200.1-p1	transcript=PF3D7_0204200.1 | gene=PF3D7_0204200 | organism=Plasmodium_falciparum_3D7 | gene_product=translocation protein SEC66, putative | transcript_product=translocation protein SEC66, putative | location=Pf3D7_02_v3:192818-194199(+) | protein_length=276 | sequence_SO=chromosome | SO=protein_coding_gene | is_pseudo=false	0	14.122	16	3	3	3	276	33.4	8.53	10.06	3	0	0.97	0.780042	552	535.7	17.87	8.44	397.3	341.9	434.1	487.5	377.9	442.9	High	High	High	High	High	High	1
FALSE	High	Master Protein	PF3D7_1414400.1-p1	transcript=PF3D7_1414400.1 | gene=PF3D7_1414400 | organism=Plasmodium_falciparum_3D7 | gene_product=serine/threonine protein phosphatase PP1 | transcript_product=serine/threonine protein phosphatase PP1 | location=Pf3D7_14_v3:575496-577055(+) | protein_length=304 | sequence_SO=chromosome | SO=protein_coding_gene | is_pseudo=false	0.001	3.94	3	1	1	1	304	34.9	5.35	3.12	1	0	0.97	0.950004	124.7	120.9	8.35	14.65	75.1	61.7	98.6	147.1	67.8	110.5	High	High	High	High	High	High	1
FALSE	High	Master Protein	PF3D7_1464500.1-p1	transcript=PF3D7_1464500.1 | gene=PF3D7_1464500 | organism=Plasmodium_falciparum_3D7 | gene_product=conserved Plasmodium membrane protein, unknown function | transcript_product=conserved Plasmodium membrane protein, unknown function | location=Pf3D7_14_v3:2607292-2617621(+) | protein_length=3251 | sequence_SO=chromosome | SO=protein_coding_gene | is_pseudo=false	0.001	3.809	1	1	1	1	3251	388.6	8.7	2.53	1	0	0.97	0.89846	66.4	64.4	13.09	14.28	49.8	37.1	50.1	56.8	46.3	49.8	High	High	High	High	High	High	1
FALSE	Medium	Master Protein	PF3D7_0802800.1-p1	transcript=PF3D7_0802800.1 | gene=PF3D7_0802800 | organism=Plasmodium_falciparum_3D7 | gene_product=serine/threonine protein phosphatase 2B catalytic subunit A | transcript_product=serine/threonine protein phosphatase 2B catalytic subunit A | location=Pf3D7_08_v3:191976-194103(+) | protein_length=604 | sequence_SO=chromosome | SO=protein_coding_gene | is_pseudo=false	0.024	1.324	1	1	1	1	604	70	4.98	2.43	1	0	0.97	0.898882	115.9	112.4	11.91	4.89	64.7	53.8	96.6	109.2	69.1	100.1	High	High	High	High	High	High	1
FALSE	High	Master Protein	PF3D7_0904700.1-p1	transcript=PF3D7_0904700.1 | gene=PF3D7_0904700 | organism=Plasmodium_falciparum_3D7 | gene_product=bacterial histone-like protein | transcript_product=bacterial histone-like protein | location=Pf3D7_09_v3:218675-219462(-) | protein_length=189 | sequence_SO=chromosome | SO=protein_coding_gene | is_pseudo=false	0	27.38	29	4	7	4	189	22.5	9.32	22.87	4	0	0.972	0.937314	695.4	675.6	3.82	9.19	510.8	334	555.8	647.4	495.3	609.7	High	High	High	High	High	High	1
FALSE	High	Master Protein	PF3D7_1023900.1-p1	transcript=PF3D7_1023900.1 | gene=PF3D7_1023900 | organism=Plasmodium_falciparum_3D7 | gene_product=chromodomain-helicase-DNA-binding protein 1 homolog, putative | transcript_product=chromodomain-helicase-DNA-binding protein 1 homolog, putative | location=Pf3D7_10_v3:997475-1007461(-) | protein_length=3328 | sequence_SO=chromosome | SO=protein_coding_gene | is_pseudo=false	0	16.199	2	5	5	5	3328	381	6.33	14.93	5	0	0.972	0.635342	324.4	315.3	6.81	5.43	253.6	155.9	259.1	304.3	215	258.2	High	High	High	High	High	High	1
FALSE	High	Master Protein	PF3D7_0406200.1-p1	transcript=PF3D7_0406200.1 | gene=PF3D7_0406200 | organism=Plasmodium_falciparum_3D7 | gene_product=parasitophorous vacuole membrane protein S16 | transcript_product=parasitophorous vacuole membrane protein S16 | location=Pf3D7_04_v3:329216-329689(+) | protein_length=157 | sequence_SO=chromosome | SO=protein_coding_gene | is_pseudo=false	0	8.947	13	2	2	2	157	16.6	6.19	8.86	2	0	0.972	0.752006	268.3	260.7	24.87	25.03	203.5	110.1	315	217	201.4	275.3	High	High	High	High	High	High	1
FALSE	High	Master Protein	PF3D7_0207500.1-p1	transcript=PF3D7_0207500.1 | gene=PF3D7_0207500 | organism=Plasmodium_falciparum_3D7 | gene_product=serine repeat antigen 6 | transcript_product=serine repeat antigen 6 | location=Pf3D7_02_v3:298897-302564(-) | protein_length=1031 | sequence_SO=chromosome | SO=protein_coding_gene | is_pseudo=false	0	101.501	28	22	29	22	1031	118.8	6.28	87.44	22	0	0.973	0.956911	3961.7	3856.6	7.99	10.27	3123.7	1749.4	3174.5	3630.1	2933.7	3394.8	High	High	High	High	High	High	1
FALSE	High	Master Protein	PF3D7_1007900.1-p1	transcript=PF3D7_1007900.1 | gene=PF3D7_1007900 | organism=Plasmodium_falciparum_3D7 | gene_product=eukaryotic translation initiation factor 3 subunit D, putative | transcript_product=eukaryotic translation initiation factor 3 subunit D, putative | location=Pf3D7_10_v3:316649-318280(+) | protein_length=543 | sequence_SO=chromosome | SO=protein_coding_gene | is_pseudo=false	0	25.226	18	7	7	7	543	63.1	9	19.42	7	0	0.973	0.598077	1668.7	1623.9	2.31	4.16	1215	788.5	1355.9	1592.3	1108.2	1432	High	High	High	High	High	High	1
FALSE	High	Master Protein	PF3D7_1436000.1-p1	transcript=PF3D7_1436000.1 | gene=PF3D7_1436000 | organism=Plasmodium_falciparum_3D7 | gene_product=glucose-6-phosphate isomerase | transcript_product=glucose-6-phosphate isomerase | location=Pf3D7_14_v3:1458131-1459870(+) | protein_length=579 | sequence_SO=chromosome | SO=protein_coding_gene | is_pseudo=false	0	22.802	13	6	6	6	579	67.3	7.24	20.26	6	0	0.973	0.974645	1174.4	1142.7	15.85	24.85	669.1	551.4	960.5	1199.1	554.7	941.6	High	High	High	High	High	High	1
FALSE	High	Master Protein	PF3D7_1358700.1-p1	transcript=PF3D7_1358700.1 | gene=PF3D7_1358700 | organism=Plasmodium_falciparum_3D7 | gene_product=YOP1-like protein, putative | transcript_product=YOP1-like protein, putative | location=Pf3D7_13_v3:2326394-2326855(-) | protein_length=153 | sequence_SO=chromosome | SO=protein_coding_gene | is_pseudo=false	0	12.572	12	2	5	2	153	18.4	9.31	12.78	2	0	0.973	0.809687	1064.6	1035.8	7.8	5.95	788.7	530.9	819.6	1057.3	692.7	812.5	High	High	High	High	High	High	1
FALSE	High	Master Protein	PF3D7_0926700.1-p1	transcript=PF3D7_0926700.1 | gene=PF3D7_0926700 | organism=Plasmodium_falciparum_3D7 | gene_product=glutamine-dependent NAD(+) synthetase, putative | transcript_product=glutamine-dependent NAD(+) synthetase, putative | location=Pf3D7_09_v3:1089911-1092430(+) | protein_length=839 | sequence_SO=chromosome | SO=protein_coding_gene | is_pseudo=false	0	8.749	4	2	2	2	839	97.7	6.83	5.83	2	0	0.973	0.85116	107.7	104.9	5.28	13.17	69.7	53	88.8	109.5	55.6	86.8	High	High	High	High	High	High	1
FALSE	High	Master Protein	PF3D7_1468100.1-p1	transcript=PF3D7_1468100.1 | gene=PF3D7_1468100 | organism=Plasmodium_falciparum_3D7 | gene_product=MORC family protein | transcript_product=MORC family protein | location=Pf3D7_14_v3:2786308-2794323(-) | protein_length=2558 | sequence_SO=chromosome | SO=protein_coding_gene | is_pseudo=false	0	54.59	7	14	14	14	2558	295.6	5.35	42.41	14	0	0.974	0.726239	1310.2	1275.5	8.84	6.71	956.8	719.6	1015.2	1278.8	907.1	1040.3	High	High	High	High	High	High	1
FALSE	High	Master Protein	PF3D7_0420600.1-p1	transcript=PF3D7_0420600.1 | gene=PF3D7_0420600 | organism=Plasmodium_falciparum_3D7 | gene_product=conserved Plasmodium protein, unknown function | transcript_product=conserved Plasmodium protein, unknown function | location=Pf3D7_04_v3:932463-934244(+) | protein_length=593 | sequence_SO=chromosome | SO=protein_coding_gene | is_pseudo=false	0	27.994	11	6	7	6	593	69.6	5.95	24.36	6	0	0.974	0.968129	1597.5	1556.3	5.8	11.24	1225.7	744.5	1316.2	1511.8	1204.3	1385.3	High	High	High	High	High	High	1
FALSE	High	Master Protein	PF3D7_0217900.1-p1	transcript=PF3D7_0217900.1 | gene=PF3D7_0217900 | organism=Plasmodium_falciparum_3D7 | gene_product=thioesterase/thiol ester dehydrase-isomerase, putative | transcript_product=thioesterase/thiol ester dehydrase-isomerase, putative | location=Pf3D7_02_v3:735438-736997(-) | protein_length=519 | sequence_SO=chromosome | SO=protein_coding_gene | is_pseudo=false	0	10.358	8	4	4	4	519	60.6	7.93	11.54	4	0	0.974	0.801895	504.7	491.8	12.78	10.86	335.5	298.9	417.3	499.1	292.3	419	High	High	High	High	High	High	1
FALSE	High	Master Protein	PF3D7_1302100.1-p1	transcript=PF3D7_1302100.1 | gene=PF3D7_1302100 | organism=Plasmodium_falciparum_3D7 | gene_product=gamete antigen 27/25 | transcript_product=gamete antigen 27/25 | location=Pf3D7_13_v3:121636-122289(-) | protein_length=217 | sequence_SO=chromosome | SO=protein_coding_gene | is_pseudo=false	0.002	3.18	5	1	2	1	217	26	6.89	0	1	0	0.974	0.645777	127.6	124.2	10.17	13.9	87.6	62.6	118	121.1	62	110.2	High	High	High	High	High	High	1
FALSE	High	Master Protein	PF3D7_1238800.1-p1	transcript=PF3D7_1238800.1 | gene=PF3D7_1238800 | organism=Plasmodium_falciparum_3D7 | gene_product=acyl-CoA synthetase | transcript_product=acyl-CoA synthetase | location=Pf3D7_12_v3:1610363-1612741(+) | protein_length=792 | sequence_SO=chromosome | SO=protein_coding_gene | is_pseudo=false	0	77.408	20	14	18	14	792	92	8.72	60.56	14	0	0.975	0.609892	2593.1	2528	4.8	6.61	1747.3	1290.5	2170.6	2285	1566.9	2271.6	High	High	High	High	High	High	1
FALSE	High	Master Protein	PF3D7_1442900.1-p1	transcript=PF3D7_1442900.1 | gene=PF3D7_1442900 | organism=Plasmodium_falciparum_3D7 | gene_product=Sec7 domain-containing protein ARFGEF, putative | transcript_product=Sec7 domain-containing protein ARFGEF, putative | location=Pf3D7_14_v3:1753510-1763664(+) | protein_length=3384 | sequence_SO=chromosome | SO=protein_coding_gene | is_pseudo=false	0	16.209	2	3	3	3	3384	404.3	6.51	9.72	3	0	0.975	0.8985	278.9	272	8.59	14.17	190.4	152.3	231.3	244.1	190.6	215.8	High	High	High	High	High	High	1
FALSE	High	Master Protein	PF3D7_1021400.1-p1	transcript=PF3D7_1021400.1 | gene=PF3D7_1021400 | organism=Plasmodium_falciparum_3D7 | gene_product=endomembrane protein 70, putative | transcript_product=endomembrane protein 70, putative | location=Pf3D7_10_v3:863907-866742(+) | protein_length=619 | sequence_SO=chromosome | SO=protein_coding_gene | is_pseudo=false	0	12.394	4	2	3	2	619	72.5	8.95	9.47	2	0	0.975	0.562643	558.3	544.6	3.77	7	416.6	262.8	455.4	526	362.6	495.9	High	High	High	High	High	High	1
FALSE	High	Master Protein	PF3D7_0312300.1-p1	transcript=PF3D7_0312300.1 | gene=PF3D7_0312300 | organism=Plasmodium_falciparum_3D7 | gene_product=26S proteasome regulatory subunit RPN12, putative | transcript_product=26S proteasome regulatory subunit RPN12, putative | location=Pf3D7_03_v3:521969-522883(+) | protein_length=304 | sequence_SO=chromosome | SO=protein_coding_gene | is_pseudo=false	0	28.803	19	3	4	3	304	35.1	5.4	18.93	3	0	0.976	0.767801	228.9	223.4	9.35	12.25	153.7	128.2	183	259.9	126.5	183.1	High	High	High	High	High	High	1
FALSE	High	Master Protein	PF3D7_0814900.1-p1	transcript=PF3D7_0814900.1 | gene=PF3D7_0814900 | organism=Plasmodium_falciparum_3D7 | gene_product=superoxide dismutase [Fe] | transcript_product=superoxide dismutase [Fe] | location=Pf3D7_08_v3:708228-708824(+) | protein_length=198 | sequence_SO=chromosome | SO=protein_coding_gene | is_pseudo=false	0	17.856	24	3	4	3	198	22.7	6.79	15.91	3	0	0.976	0.952529	675.2	659.2	10.57	11.28	405.9	306.2	586	655.2	362.8	573.5	High	High	High	High	High	High	1
FALSE	High	Master Protein	PF3D7_1140200.1-p1	transcript=PF3D7_1140200.1 | gene=PF3D7_1140200 | organism=Plasmodium_falciparum_3D7 | gene_product=conserved Plasmodium protein, unknown function | transcript_product=conserved Plasmodium protein, unknown function | location=Pf3D7_11_v3:1601257-1603078(-) | protein_length=447 | sequence_SO=chromosome | SO=protein_coding_gene | is_pseudo=false	0	15.386	13	5	5	5	447	52.6	4.51	13.99	5	0	0.976	0.935426	482.1	470.4	13.49	14.98	286.7	261.6	358.9	549.6	249.1	382.3	High	High	High	High	High	High	1
FALSE	High	Master Protein	PF3D7_1426000.1-p1	transcript=PF3D7_1426000.1 | gene=PF3D7_1426000 | organism=Plasmodium_falciparum_3D7 | gene_product=60S ribosomal protein L21 | transcript_product=60S ribosomal protein L21 | location=Pf3D7_14_v3:1016133-1016618(-) | protein_length=161 | sequence_SO=chromosome | SO=protein_coding_gene | is_pseudo=false	0	10.889	17	2	3	2	161	18.8	10.02	10.27	2	0	0.976	0.954078	670.8	654.8	14.71	11	435.9	375.1	455.7	664.3	400.5	558.1	High	High	High	High	High	High	1
FALSE	High	Master Protein	PF3D7_1419200.1-p1	transcript=PF3D7_1419200.1 | gene=PF3D7_1419200 | organism=Plasmodium_falciparum_3D7 | gene_product=thioredoxin-like protein, putative | transcript_product=thioredoxin-like protein, putative | location=Pf3D7_14_v3:797709-800135(-) | protein_length=671 | sequence_SO=chromosome | SO=protein_coding_gene | is_pseudo=false	0	17.113	8	5	5	5	671	80.2	9.52	16.13	5	0	0.977	0.99062	1107.4	1081.6	7.68	8.44	868.2	490.8	902.9	1097.6	810	921.6	High	High	High	High	High	High	1
FALSE	High	Master Protein	PF3D7_0312800.1-p1	transcript=PF3D7_0312800.1 | gene=PF3D7_0312800 | organism=Plasmodium_falciparum_3D7 | gene_product=60S ribosomal protein L26, putative | transcript_product=60S ribosomal protein L26, putative | location=Pf3D7_03_v3:534239-535238(+) | protein_length=126 | sequence_SO=chromosome | SO=protein_coding_gene | is_pseudo=false	0	10.66	34	3	3	3	126	14.8	11.12	6.72	3	0	0.977	0.598077	450.8	440.5	6.68	23.47	313.6	243.2	366.7	268.9	280.1	385.2	High	High	High	High	High	High	1
FALSE	High	Master Protein	PF3D7_0617800.1-p1	transcript=PF3D7_0617800.1 | gene=PF3D7_0617800 | organism=Plasmodium_falciparum_3D7 | gene_product=histone H2A | transcript_product=histone H2A | location=Pf3D7_06_v3:748416-748814(-) | protein_length=132 | sequence_SO=chromosome | SO=protein_coding_gene | is_pseudo=false	0	66.124	41	4	25	3	132	14.1	10.29	75.1	4	0	0.978	0.904499	2562.1	2505.9	16.66	35.95	1833.8	923.3	2354.3	1322.9	2197.9	2367.6	High	High	High	High	High	High	1
FALSE	High	Master Protein	PF3D7_0314000.1-p1	transcript=PF3D7_0314000.1 | gene=PF3D7_0314000 | organism=Plasmodium_falciparum_3D7 | gene_product=HSP20-like chaperone, putative | transcript_product=HSP20-like chaperone, putative | location=Pf3D7_03_v3:567247-568850(+) | protein_length=275 | sequence_SO=chromosome | SO=protein_coding_gene | is_pseudo=false	0	8.042	10	3	3	3	275	32.6	5.25	9.54	3	0	0.979	0.857128	762.8	746.7	2.43	6.63	539.2	350.9	625.3	745	523.4	647.1	High	High	High	High	High	High	1
FALSE	High	Master Protein	PF3D7_0612100.1-p1	transcript=PF3D7_0612100.1 | gene=PF3D7_0612100 | organism=Plasmodium_falciparum_3D7 | gene_product=eukaryotic translation initiation factor 3 subunit L, putative | transcript_product=eukaryotic translation initiation factor 3 subunit L, putative | location=Pf3D7_06_v3:509160-511130(-) | protein_length=656 | sequence_SO=chromosome | SO=protein_coding_gene | is_pseudo=false	0	7.028	5	4	5	4	656	78.1	8.24	11.46	4	0	0.979	0.718786	1031	1009.5	7.42	9.02	774.4	439.7	813.7	1013.1	646.8	899.5	High	High	High	High	High	High	1
FALSE	High	Master Protein	PF3D7_1219600.1-p1	transcript=PF3D7_1219600.1 | gene=PF3D7_1219600 | organism=Plasmodium_falciparum_3D7 | gene_product=phospholipid-transporting ATPase 2 | transcript_product=phospholipid-transporting ATPase 2 | location=Pf3D7_12_v3:785571-790673(-) | protein_length=1555 | sequence_SO=chromosome | SO=protein_coding_gene | is_pseudo=false	0.002	3.305	1	1	1	1	1555	179	7.09	2.04	1	0	0.979	0.968129	81.4	79.6	9.08	18.74	57.3	38.9	66.3	62.2	55	83.9	High	High	High	High	High	High	1
FALSE	High	Master Protein	PF3D7_0904800.1-p1	transcript=PF3D7_0904800.1 | gene=PF3D7_0904800 | organism=Plasmodium_falciparum_3D7 | gene_product=replication protein A1, small fragment | transcript_product=replication protein A1, small fragment | location=Pf3D7_09_v3:222271-224156(+) | protein_length=484 | sequence_SO=chromosome | SO=protein_coding_gene | is_pseudo=false	0	27.631	19	8	8	8	484	56.2	7.71	24.36	8	0	0.98	0.981891	1412.9	1384	5.92	12.34	999.7	672.2	1070.2	1660.6	814	1141.2	High	High	High	High	High	High	1
FALSE	High	Master Protein	PF3D7_1323100.1-p1	transcript=PF3D7_1323100.1 | gene=PF3D7_1323100 | organism=Plasmodium_falciparum_3D7 | gene_product=60S ribosomal protein L6, putative | transcript_product=60S ribosomal protein L6, putative | location=Pf3D7_13_v3:965486-966280(-) | protein_length=190 | sequence_SO=chromosome | SO=protein_coding_gene | is_pseudo=false	0	25.929	34	5	7	5	190	21.6	9.86	22.9	5	0	0.98	0.779114	1282.8	1257.3	3.71	5.54	898	616.9	995.4	1266	802.9	1028.5	High	High	High	High	High	High	1
FALSE	High	Master Protein	PF3D7_1003800.1-p1	transcript=PF3D7_1003800.1 | gene=PF3D7_1003800 | organism=Plasmodium_falciparum_3D7 | gene_product=U5 small nuclear ribonucleoprotein component, putative | transcript_product=U5 small nuclear ribonucleoprotein component, putative | location=Pf3D7_10_v3:172723-176430(-) | protein_length=1235 | sequence_SO=chromosome | SO=protein_coding_gene | is_pseudo=false	0	11.141	4	4	4	4	1235	142.9	5.06	11.94	4	0	0.98	0.512965	484.5	474.8	8.64	7.97	354.5	264.1	368.8	406.5	312.1	404.5	High	High	High	High	High	High	1
FALSE	High	Master Protein	PF3D7_0303200.1-p1	transcript=PF3D7_0303200.1 | gene=PF3D7_0303200 | organism=Plasmodium_falciparum_3D7 | gene_product=lipin, putative | transcript_product=lipin, putative | location=Pf3D7_03_v3:169571-174300(+) | protein_length=1162 | sequence_SO=chromosome | SO=protein_coding_gene | is_pseudo=false	0	6.474	2	2	2	2	1162	134.7	9.01	5.97	2	0	0.98	0.950004	332.9	326.1	7.33	7.92	241.1	174.8	248.2	314.4	235.8	267.4	High	High	High	High	High	High	1
FALSE	High	Master Protein	PF3D7_1333700.1-p1	transcript=PF3D7_1333700.1 | gene=PF3D7_1333700 | organism=Plasmodium_falciparum_3D7 | gene_product=histone H3-like centromeric protein CSE4 | transcript_product=histone H3-like centromeric protein CSE4 | location=Pf3D7_13_v3:1379109-1379621(-) | protein_length=170 | sequence_SO=chromosome | SO=protein_coding_gene | is_pseudo=false	0	5.888	13	2	2	2	170	19.6	10.7	6.08	2	0	0.98	0.734421	506.8	496.8	5.48	14.1	363.5	242.5	406.7	473.4	407.7	441	High	High	High	High	High	High	1
FALSE	High	Master Protein	PF3D7_1460700.1-p1	transcript=PF3D7_1460700.1 | gene=PF3D7_1460700 | organism=Plasmodium_falciparum_3D7 | gene_product=60S ribosomal protein L27 | transcript_product=60S ribosomal protein L27 | location=Pf3D7_14_v3:2475501-2476473(-) | protein_length=146 | sequence_SO=chromosome | SO=protein_coding_gene | is_pseudo=false	0	30.07	38	7	10	7	146	16.7	10.23	30.5	7	0	0.981	0.916077	2371.4	2326.4	9.21	8.8	1464.6	1174.3	1838.6	2327.2	1315	2010.9	High	High	High	High	High	High	1
FALSE	High	Master Protein	PF3D7_1121600.1-p1	transcript=PF3D7_1121600.1 | gene=PF3D7_1121600 | organism=Plasmodium_falciparum_3D7 | gene_product=exported protein 1 | transcript_product=exported protein 1 | location=Pf3D7_11_v3:815386-816322(-) | protein_length=162 | sequence_SO=chromosome | SO=protein_coding_gene | is_pseudo=false	0	29.512	17	3	6	3	162	17.3	5.92	21.54	3	0	0.981	0.862613	809.3	794.2	25.27	21.87	662.2	333	911.7	669.4	606	838.5	High	High	High	High	High	High	1
FALSE	High	Master Protein	PF3D7_0516900.1-p1	transcript=PF3D7_0516900.1 | gene=PF3D7_0516900 | organism=Plasmodium_falciparum_3D7 | gene_product=60S ribosomal protein L2 | transcript_product=60S ribosomal protein L2 | location=Pf3D7_05_v3:712762-713772(-) | protein_length=260 | sequence_SO=chromosome | SO=protein_coding_gene | is_pseudo=false	0	13.363	12	3	4	3	260	28	10.48	13.18	3	0	0.981	0.750544	968	949.7	7.41	6.25	692.8	524.4	749.5	904.8	627.7	799	High	High	High	High	High	High	1
FALSE	High	Master Protein	PF3D7_1471100.1-p1	transcript=PF3D7_1471100.1 | gene=PF3D7_1471100 | organism=Plasmodium_falciparum_3D7 | gene_product=exported protein 2 | transcript_product=exported protein 2 | location=Pf3D7_14_v3:2905163-2906565(-) | protein_length=287 | sequence_SO=chromosome | SO=protein_coding_gene | is_pseudo=false	0	70.621	30	9	22	9	287	33.4	5.27	70.29	9	0	0.982	0.838349	4030.6	3958	6.6	7.92	3123.2	1894.1	3293.2	4162.9	2790.4	3253.9	High	High	High	High	High	High	1
FALSE	High	Master Protein	PF3D7_1312900.1-p1	transcript=PF3D7_1312900.1 | gene=PF3D7_1312900 | organism=Plasmodium_falciparum_3D7 | gene_product=eukaryotic translation initation factor 4 gamma | transcript_product=eukaryotic translation initation factor 4 gamma | location=Pf3D7_13_v3:548586-552841(+) | protein_length=1255 | sequence_SO=chromosome | SO=protein_coding_gene | is_pseudo=false	0	14.379	4	4	4	4	1255	146.6	8.5	11.49	4	0	0.982	0.850438	373	366.4	5.24	5.22	248.4	190.5	305.1	359.2	224.4	323.1	High	High	High	High	High	High	1
FALSE	High	Master Protein	PF3D7_1210100.1-p1	transcript=PF3D7_1210100.1 | gene=PF3D7_1210100 | organism=Plasmodium_falciparum_3D7 | gene_product=syntaxin, Qa-SNARE family | transcript_product=syntaxin, Qa-SNARE family | location=Pf3D7_12_v3:455304-456236(-) | protein_length=310 | sequence_SO=chromosome | SO=protein_coding_gene | is_pseudo=false	0	6.563	3	1	2	1	310	36.8	5.63	5.91	1	0	0.982	0.878651	291	285.7	4.75	11.26	205.7	138.6	240.5	239.8	203.5	244.1	High	High	High	High	High	High	1
FALSE	High	Master Protein	PF3D7_1004500.1-p1	transcript=PF3D7_1004500.1 | gene=PF3D7_1004500 | organism=Plasmodium_falciparum_3D7 | gene_product=conserved Plasmodium protein, unknown function | transcript_product=conserved Plasmodium protein, unknown function | location=Pf3D7_10_v3:213986-214594(-) | protein_length=202 | sequence_SO=chromosome | SO=protein_coding_gene | is_pseudo=false	0	5.067	8	1	1	1	202	24.2	5.11	4.62	1	0	0.982	0.704859	156.1	153.2	10.69	11.41	113.3	88.8	118.5	133.4	106.8	145.2	High	High	High	High	High	High	1
FALSE	High	Master Protein	PF3D7_0416400.1-p1	transcript=PF3D7_0416400.1 | gene=PF3D7_0416400 | organism=Plasmodium_falciparum_3D7 | gene_product=histone acetyltransferase, putative | transcript_product=histone acetyltransferase, putative | location=Pf3D7_04_v3:718202-722654(+) | protein_length=1259 | sequence_SO=chromosome | SO=protein_coding_gene | is_pseudo=false	0.007	2.402	1	1	1	1	1259	146.6	6.67	1.87	1	0	0.982	0.563399	81.1	79.6	5.77	6.63	58.5	37.8	71.6	77.2	53.6	62.2	High	High	High	High	High	High	1
FALSE	High	Master Protein	PF3D7_0422500.1-p1	transcript=PF3D7_0422500.1 | gene=PF3D7_0422500 | organism=Plasmodium_falciparum_3D7 | gene_product=pre-mRNA-splicing helicase BRR2, putative | transcript_product=pre-mRNA-splicing helicase BRR2, putative | location=Pf3D7_04_v3:1029329-1037953(+) | protein_length=2874 | sequence_SO=chromosome | SO=protein_coding_gene | is_pseudo=false	0	5.97	1	2	2	2	2874	337.7	5.8	5.18	2	0	0.983	0.499506	103.9	102.1	10.39	12.69	72.1	59.3	84.7	78.7	66.1	91	High	High	High	High	High	High	1
FALSE	High	Master Protein	PF3D7_1226600.1-p1	transcript=PF3D7_1226600.1 | gene=PF3D7_1226600 | organism=Plasmodium_falciparum_3D7 | gene_product=proliferating cell nuclear antigen 2 | transcript_product=proliferating cell nuclear antigen 2 | location=Pf3D7_12_v3:1077868-1078776(-) | protein_length=264 | sequence_SO=chromosome | SO=protein_coding_gene | is_pseudo=false	0.004	2.498	3	1	1	1	264	30.1	5.12	2.66	1	0	0.983	0.913099	125.3	123.1	7.42	9.34	91.6	53.1	97	121	68	114.6	High	High	High	High	High	High	1
FALSE	High	Master Protein	PF3D7_0810600.1-p1	transcript=PF3D7_0810600.1 | gene=PF3D7_0810600 | organism=Plasmodium_falciparum_3D7 | gene_product=ATP-dependent RNA helicase DBP1, putative | transcript_product=ATP-dependent RNA helicase DBP1, putative | location=Pf3D7_08_v3:541971-544796(+) | protein_length=941 | sequence_SO=chromosome | SO=protein_coding_gene | is_pseudo=false	0	17.78	8	5	9	5	941	108.6	9.04	12.5	5	0	0.984	0.81743	356.1	350.4	15.52	14.65	263.2	217.8	272.6	311.2	253.8	267.2	High	High	High	High	High	High	1
FALSE	High	Master Protein	PF3D7_0912900.1-p1	transcript=PF3D7_0912900.1 | gene=PF3D7_0912900 | organism=Plasmodium_falciparum_3D7 | gene_product=26S proteasome regulatory subunit RPN8, putative | transcript_product=26S proteasome regulatory subunit RPN8, putative | location=Pf3D7_09_v3:567283-568640(+) | protein_length=338 | sequence_SO=chromosome | SO=protein_coding_gene | is_pseudo=false	0	8.534	11	4	4	4	338	39.1	8.1	8.24	4	0	0.984	0.850438	929.8	914.5	5.56	7.28	612.8	468.4	722.7	950.5	536.3	760.7	High	High	High	High	High	High	1
FALSE	High	Master Protein	PF3D7_1429800.1-p1	transcript=PF3D7_1429800.1 | gene=PF3D7_1429800 | organism=Plasmodium_falciparum_3D7 | gene_product=coatomer subunit beta, putative | transcript_product=coatomer subunit beta, putative | location=Pf3D7_14_v3:1170829-1175293(+) | protein_length=1370 | sequence_SO=chromosome | SO=protein_coding_gene | is_pseudo=false	0	44.417	9	10	11	10	1370	159.9	6.23	34.78	10	0	0.985	0.635342	1393.5	1373.2	1.86	2.91	991.8	651.1	1139.8	1405.9	901.9	1148	High	High	High	High	High	High	1
FALSE	High	Master Protein	PF3D7_1021300.1-p1	transcript=PF3D7_1021300.1 | gene=PF3D7_1021300 | organism=Plasmodium_falciparum_3D7 | gene_product=apicoplast integral membrane protein, putative | transcript_product=apicoplast integral membrane protein, putative | location=Pf3D7_10_v3:860960-862449(-) | protein_length=454 | sequence_SO=chromosome | SO=protein_coding_gene | is_pseudo=false	0.007	2.255	2	1	1	1	454	55.2	9.85	3.23	1	0	0.985	0.907429	232.5	229.1	4.53	6.34	177.3	111.7	183	234	142.8	220	High	High	High	High	High	High	1
FALSE	Medium	Master Protein	PF3D7_0705700.1-p1	transcript=PF3D7_0705700.1 | gene=PF3D7_0705700 | organism=Plasmodium_falciparum_3D7 | gene_product=40S ribosomal protein S29, putative | transcript_product=40S ribosomal protein S29, putative | location=Pf3D7_07_v3:285472-286166(-) | protein_length=54 | sequence_SO=chromosome | SO=protein_coding_gene | is_pseudo=false	0.013	1.748	15	1	1	1	54	6.4	10.11	2.62	1	0	0.985	0.950004	529.9	521.9	12.49	43.77	303.9	258.1	417.6	265.2	308.3	491.3	High	High	High	High	High	High	1
FALSE	High	Master Protein	PF3D7_1242800.1-p1	transcript=PF3D7_1242800.1 | gene=PF3D7_1242800 | organism=Plasmodium_falciparum_3D7 | gene_product=rab specific GDP dissociation inhibitor | transcript_product=rab specific GDP dissociation inhibitor | location=Pf3D7_12_v3:1805380-1807356(-) | protein_length=459 | sequence_SO=chromosome | SO=protein_coding_gene | is_pseudo=false	0	26.678	12	4	6	4	459	52.3	7.01	20.78	4	0	0.986	0.965594	649.9	641.1	12.38	14.63	356.4	314.1	516.4	658.3	323.6	539.8	High	High	High	High	High	High	1
FALSE	High	Master Protein	PF3D7_0316300.2-p1	transcript=PF3D7_0316300.2 | gene=PF3D7_0316300 | organism=Plasmodium_falciparum_3D7 | gene_product=inorganic pyrophosphatase, putative | transcript_product=inorganic pyrophosphatase, putative | location=Pf3D7_03_v3:658272-661643(+) | protein_length=431 | sequence_SO=chromosome | SO=protein_coding_gene | is_pseudo=false	0	21.856	19	5	5	5	431	51.3	7.3	13.38	5	0	0.986	0.718938	459.6	453.4	11.55	4.28	318.8	265	374.9	462.6	276.2	409	High	High	High	High	High	High	1
FALSE	High	Master Protein	PF3D7_1465900.1-p1	transcript=PF3D7_1465900.1 | gene=PF3D7_1465900 | organism=Plasmodium_falciparum_3D7 | gene_product=40S ribosomal protein S3 | transcript_product=40S ribosomal protein S3 | location=Pf3D7_14_v3:2684141-2685534(+) | protein_length=221 | sequence_SO=chromosome | SO=protein_coding_gene | is_pseudo=false	0	61.425	34	7	14	7	221	24.7	10.18	44.78	7	0	0.987	0.499506	2544.5	2510.5	11.89	8.7	1754.2	1510.9	2067.8	2150.1	1560.9	2251.8	High	High	High	High	High	High	1
FALSE	High	Master Protein	PF3D7_1034900.1-p1	transcript=PF3D7_1034900.1 | gene=PF3D7_1034900 | organism=Plasmodium_falciparum_3D7 | gene_product=methionine--tRNA ligase | transcript_product=methionine--tRNA ligase | location=Pf3D7_10_v3:1383450-1386119(+) | protein_length=889 | sequence_SO=chromosome | SO=protein_coding_gene | is_pseudo=false	0	54.392	19	14	16	14	889	104.1	7.61	50.03	14	0	0.987	0.950004	2887.6	2849.2	9.94	17.1	1732.9	1390.5	2302.3	2932.3	1415.8	2393.7	High	High	High	High	High	High	1
FALSE	High	Master Protein	PF3D7_0803200.1-p1	transcript=PF3D7_0803200.1 | gene=PF3D7_0803200 | organism=Plasmodium_falciparum_3D7 | gene_product=filament assembling protein, putative | transcript_product=filament assembling protein, putative | location=Pf3D7_08_v3:204241-206661(-) | protein_length=728 | sequence_SO=chromosome | SO=protein_coding_gene | is_pseudo=false	0	14.498	7	5	6	5	728	86.7	7.5	13.15	5	0	0.987	0.950004	919.2	906.9	7.9	9.63	675.5	486.5	689.3	829.6	668	765.2	High	High	High	High	High	High	1
FALSE	High	Master Protein	PF3D7_0108300.1-p1	transcript=PF3D7_0108300.1 | gene=PF3D7_0108300 | organism=Plasmodium_falciparum_3D7 | gene_product=conserved Plasmodium protein, unknown function | transcript_product=conserved Plasmodium protein, unknown function | location=Pf3D7_01_v3:337168-343833(+) | protein_length=2221 | sequence_SO=chromosome | SO=protein_coding_gene | is_pseudo=false	0	8.063	2	3	3	3	2221	254.8	5.68	5.88	3	0	0.987	0.838349	65.3	64.4	11.05	17.23	49.4	27.6	58.4	73.9	39.6	58.2	High	High	High	High	High	High	1
FALSE	High	Master Protein	PF3D7_1010700.1-p1	transcript=PF3D7_1010700.1 | gene=PF3D7_1010700 | organism=Plasmodium_falciparum_3D7 | gene_product=dolichyl-phosphate-mannose--protein mannosyltransferase, putative | transcript_product=dolichyl-phosphate-mannose--protein mannosyltransferase, putative | location=Pf3D7_10_v3:422961-424365(+) | protein_length=223 | sequence_SO=chromosome | SO=protein_coding_gene | is_pseudo=false	0	17.646	30	5	5	5	223	25.7	6.98	14.59	5	0	0.988	0.829473	827	817.5	7.51	9.99	606	433	638.7	900.5	528.6	702.9	High	High	High	High	High	High	1
FALSE	High	Master Protein	PF3D7_1213800.1-p1	transcript=PF3D7_1213800.1 | gene=PF3D7_1213800 | organism=Plasmodium_falciparum_3D7 | gene_product=proline--tRNA ligase | transcript_product=proline--tRNA ligase | location=Pf3D7_12_v3:590194-592434(-) | protein_length=746 | sequence_SO=chromosome | SO=protein_coding_gene | is_pseudo=false	0	15.499	8	5	6	5	746	86.6	7.42	14.96	5	0	0.988	0.947183	601.4	593.9	10.98	17.34	356	313.2	466	618.9	317.3	492.7	High	High	High	High	High	High	1
FALSE	High	Master Protein	PF3D7_0826700.1-p1	transcript=PF3D7_0826700.1 | gene=PF3D7_0826700 | organism=Plasmodium_falciparum_3D7 | gene_product=receptor for activated c kinase | transcript_product=receptor for activated c kinase | location=Pf3D7_08_v3:1160164-1161708(-) | protein_length=323 | sequence_SO=chromosome | SO=protein_coding_gene | is_pseudo=false	0	78.751	43	9	14	9	323	35.7	6.71	54.33	9	0	0.989	0.965579	2144.4	2120.3	10.71	11.41	1449.7	891.3	1795	2430.2	1259.3	1675.5	High	High	High	High	High	High	1
FALSE	High	Master Protein	PF3D7_0913200.1-p1	transcript=PF3D7_0913200.1 | gene=PF3D7_0913200 | organism=Plasmodium_falciparum_3D7 | gene_product=elongation factor 1-beta | transcript_product=elongation factor 1-beta | location=Pf3D7_09_v3:575679-576509(+) | protein_length=276 | sequence_SO=chromosome | SO=protein_coding_gene | is_pseudo=false	0	35.853	23	6	8	6	276	32	5.08	32.48	6	0	0.989	0.950004	3141.8	3108.3	18.27	26.87	1690.1	1574.2	2407.6	3168.7	1301.7	2636.3	High	High	High	High	High	High	1
FALSE	High	Master Protein	PF3D7_1338200.1-p1	transcript=PF3D7_1338200.1 | gene=PF3D7_1338200 | organism=Plasmodium_falciparum_3D7 | gene_product=60S ribosomal protein L6, putative | transcript_product=60S ribosomal protein L6, putative | location=Pf3D7_13_v3:1545070-1545735(-) | protein_length=221 | sequence_SO=chromosome | SO=protein_coding_gene | is_pseudo=false	0	37.421	34	7	11	7	221	25.5	10.1	30.94	7	0	0.991	0.940492	2380.7	2360.2	5.56	7.99	1570.2	1153.4	1886.8	2372.9	1441	2029.9	High	High	High	High	High	High	1
[truncated: 476 more rows]

## Sheet: differential expressed
Table S2: List of differential expressed proteins upon amino acid starvation (Related to Figure 3D).
GeneID	logFC	logCPM	F-statistic	P-value	FDR
[truncated: 1,146 more rows]

## Sheet: Sig. protein FDR<0.05
Table S2: List of differential expressed proteins upon amino acid starvation_the localization of the up-and downregulated proteins (Related to Figure 3D).
[truncated: 103 more rows]
