# Supplementary material for: tRNA regulation and amino acid usage bias reflect a coordinated metabolic adaptation in Plasmodium falciparum
Source: iScience. 2024 Oct 12;27(11):111167. doi: 10.1016/j.isci.2024.111167 (PMC11544085; doi:10.1016/j.isci.2024.111167)
Supplement: Table S3. List of stage independently regulated genes upon amino acid starvation, related to Figure 4M-N [file mmc4.xlsx]

## Sheet: downregulated genes
Table S3: List of stage independently regulated genes upon amino aicd starvation_downregulated (Related to Figure 4M).
Gene ID	Product Description	Log2FC (AA-/CM)	Log2FC (T/S)	FDR (T/S)<0,05, (Yes/No)	Curated GO Process IDs
PF3D7_0403500	ubiquitin-specific protease	-1.64876	0.461059	No	GO:0016579	Proteasome
PF3D7_0528000	proteasome maturation factor UMP1, putative	-1.71272	-0.832708	Yes	GO:0043248
PF3D7_0803800	proteasome subunit beta type-4	-1.93213	0.96747	No	GO:0010498;GO:0010499;GO:0043161
PF3D7_0819600	ubiquitin-like protein, putative	-1.91939	-0.0507357	No	N/A
PF3D7_1030500	26S proteasome regulatory subunit RPN9, putative	-1.46274	1.36191	Yes	GO:0043248;GO:0006511
PF3D7_0312300	26S proteasome regulatory subunit RPN12, putative	-1.72809	-0.778404	Yes	GO:0043161;GO:0006511
PF3D7_0317000	proteasome subunit alpha type-3, putative	-1.78132	-0.141812	No	GO:0010498;GO:0010499;GO:0043161;GO:0006511
PF3D7_0608500	proteasome subunit alpha type-2, putative	-1.45268	1.36315	Yes	GO:0010498;GO:0010499;GO:0043161;GO:0006511
PF3D7_0807800	26S proteasome regulatory subunit RPN10, putative	-1.6603	-0.710263	Yes	GO:0043248;GO:0043161
PF3D7_0931800	proteasome subunit beta type-6, putative	-1.54124	0.0531495	No	GO:0010498;GO:0010499;GO:0043161
PF3D7_1328100	proteasome subunit beta type-7, putative	-1.7376	-0.283851	No	GO:0010498;GO:0010499;GO:0043161;GO:0006511
PF3D7_0913200	elongation factor 1-beta	-1.55633	-0.62696	Yes	GO:0006414	Translation
PF3D7_1103100	60S acidic ribosomal protein P1, putative	-1.61057	0.622352	Yes	GO:0002181;GO:0006412
PF3D7_1130100	60S ribosomal protein L38	-1.53172	-0.309457	Yes	GO:0022618;GO:0006412
PF3D7_1204300	eukaryotic translation initiation factor 5A	-1.97286	-0.915474	No	GO:0045901;GO:0006413
PF3D7_1368400	ribosomal protein L1, putative	-1.81724	0.403039	No	N/A
PF3D7_1402500	ribosomal protein S27a, putative	-1.54344	-0.426533	No	GO:0019941;GO:0016567
PF3D7_1454100	tRNA intron endonuclease, putative	-1.71904	-0.572095	No	GO:0006388
PF3D7_1421200	40S ribosomal protein S25	-1.43658	1.80264	Yes	GO:0006412
PF3D7_1426000	60S ribosomal protein L21	-1.54457	-0.890503	Yes	GO:0006412
PF3D7_1473900	ribosome assembly 1 protein	-1.43143	2.33491	Yes	N/A
PF3D7_0100100	erythrocyte membrane protein 1, PfEMP1	-1.705	-0.643148	Yes	GO:0020033;GO:0098609;GO:0020035;GO:0020013
PF3D7_0210000	secretory complex protein 61 gamma subunit	-1.44723	1.51543	Yes	GO:0031204;GO:0043952
PF3D7_0223400	rifin	-1.56126	-0.0191372	No	GO:0020033;GO:0020035;GO:0020013
PF3D7_0322500	iron-sulfur assembly protein, putative	-1.522	-0.787727	No	GO:0016226;GO:0097428
PF3D7_0614700	F-box protein FBXO6, putative	-1.71999	0.935226	Yes	N/A
PF3D7_0617400	erythrocyte membrane protein 1, PfEMP1	-1.43403	1.80375	Yes	GO:0020033;GO:0098609;GO:0020035;GO:0020013
PF3D7_0625700	conserved protein, unknown function	-1.82801	-0.794436	No	N/A
PF3D7_0706300	apicomplexan kinetochore protein 11, putative	-1.6663	-0.253427	No	N/A
PF3D7_0713500	conserved Plasmodium protein, unknown function	-1.58694	-0.728593	Yes	N/A
PF3D7_0802200	1-cys peroxiredoxin	-1.77128	-0.721491	No	GO:0045454;GO:0006979
PF3D7_0818200	14-3-3 protein	-1.58114	-0.756312	No	GO:0044409
PF3D7_0904500	prefoldin subunit 4, putative	-2.02011	0.770617	No	N/A
PF3D7_1001200	acyl-CoA binding protein, isoform 2, ACBP2	-1.65926	-0.146655	No	GO:0006631
PF3D7_1108100	conserved Plasmodium protein, unknown function	-1.49632	1.20718	Yes	N/A
PF3D7_1112000	conserved protein, unknown function	-1.93972	-0.319883	No	N/A
PF3D7_1147900	peroxisome assembly protein 22, putative	-1.94236	-1.30495	No	N/A
PF3D7_1202900	high mobility group protein B1	-1.96752	-0.0974645	No	GO:0001819;GO:0006357;GO:0006355
PF3D7_1220900	heterochromatin protein 1	-1.43047	2.35926	Yes	GO:0008283;GO:0006333;GO:0031507;GO:0031935
PF3D7_1226600	proliferating cell nuclear antigen 2	-2.39198	-1.64838	No	GO:0006272;GO:0006298;GO:0051259;GO:0019985
PF3D7_1237700	conserved protein, unknown function	-2.1268	0.798183	No	N/A
PF3D7_1240400	erythrocyte membrane protein 1, PfEMP1	-1.7296	0.179011	No	GO:0020033;GO:0098609;GO:0020035;GO:0020013
PF3D7_1246800	signal recognition particle receptor subunit beta, putative	-1.63061	-0.887654	No	GO:0045047
PF3D7_1310700	PhIL1-interacting candidate PIC5	-1.68698	0.0537033	No	GO:0044409;GO:0020014
PF3D7_1318700	protein AAP4	-1.51973	-0.493041	Yes	N/A
PF3D7_1325600	mitochondrial fission 1 protein	-1.56871	0.14901	No	GO:0000422;GO:0000266;GO:0016559
PF3D7_1333400	AMMECR1 domain-containing protein, putative	-1.69058	-0.0928145	No	N/A
PF3D7_1358700	YOP1-like protein, putative	-1.57752	0.0345567	No	N/A
PF3D7_1411100	conserved Plasmodium membrane protein, unknown function	-1.73999	0.155903	No	N/A
PF3D7_1412300	nuclear transport factor 2, putative	-1.48989	1.33292	Yes	GO:0006913;GO:0006606
PF3D7_0100400	rifin	-1.80558	-0.0861432	No	GO:0020033;GO:0020035;GO:0020013
PF3D7_0200100	erythrocyte membrane protein 1, PfEMP1	-1.50518	1.1943	Yes	GO:0020033;GO:0098609;GO:0020035
PF3D7_0203300	ERCC1 nucleotide excision repair protein, putative	-1.82051	0.867324	No	GO:0070914;GO:0000710;GO:0006312;GO:0006289;GO:0006296
PF3D7_0211200	ras-related protein Rab-5A	-1.44079	1.74021	Yes	GO:0006886;GO:0032889;GO:0007264
PF3D7_0300200	rifin	-2.17115	1.33226	No	GO:0020033;GO:0020035;GO:0020013
PF3D7_0304100	inner membrane complex protein 1e	-1.74499	-1.09926	No	N/A
PF3D7_0402400	Plasmodium exported protein, unknown function	-1.43276	2.15144	Yes	N/A
PF3D7_0404000	conserved Plasmodium protein, unknown function	-1.83701	-0.307614	No	N/A
PF3D7_0414900	armadillo-domain containing rhoptry protein	-1.43399	1.85761	Yes	N/A
PF3D7_0415400	coatomer subunit zeta, putative	-1.8046	-0.146721	No	GO:0006891;GO:0006886;GO:0006890
PF3D7_0421300	erythrocyte membrane protein 1, PfEMP1	-1.54175	0.061455	No	GO:0020033;GO:0098609;GO:0020035;GO:0020013
PF3D7_0425900	rifin	-1.72505	-0.952472	No	GO:0020033;GO:0020035;GO:0020013
PF3D7_0511000	translationally-controlled tumor protein homolog	-1.53068	0.506319	No	GO:0032715
PF3D7_0525800	inner membrane complex protein 1g	-2.36227	-0.493257	No	N/A
PF3D7_0632400	rifin	-1.57074	-0.366964	No	GO:0020033;GO:0020035;GO:0020013
PF3D7_0712400	erythrocyte membrane protein 1, PfEMP1	-1.7555	-0.22094	No	GO:0020033;GO:0098609;GO:0020035;GO:0020013
PF3D7_0721100	conserved protein, unknown function	-1.51017	1.16809	Yes	N/A
PF3D7_0822900	PhIL1-interacting candidate PIC2	-1.56393	-1.40413	No	N/A
PF3D7_0833500	erythrocyte membrane protein 1, PfEMP1	-1.68469	-0.65026	No	N/A
PF3D7_0935100	protein kish, putative	-1.54806	0.0560907	No	GO:0046907;GO:0009306
PF3D7_0937700	rifin	-1.84419	-0.923885	No	GO:0020033;GO:0020035;GO:0020013
PF3D7_1003600	inner membrane complex protein 1c	-1.51858	1.05769	Yes	N/A
PF3D7_1014100	merozoite surface protein MSA180	-1.86168	-1.4123	No	GO:0044409;GO:0035891
PF3D7_1024300	ATP synthase-associated protein, putative	-1.51232	1.08004	Yes	GO:0015986
PF3D7_1030200	claudin-like apicomplexan microneme protein, putative	-1.50098	1.19797	Yes	GO:0044409
PF3D7_1035500	merozoite surface protein 6	-1.58604	-0.430252	No	GO:0044409
PF3D7_1038000	antigen UB05	-1.53694	-0.325666	No	N/A
PF3D7_1118400	haloacid dehalogenase-like hydrolase, putative	-1.90168	0.118732	No	N/A
PF3D7_1119900	protein transport protein SEC16, putative	-2.83654	-0.504481	No	N/A
PF3D7_1126700	conserved Plasmodium protein, unknown function	-1.84085	0.0399476	No	GO:0031122;GO:0030705
PF3D7_1249200	conserved Plasmodium protein, unknown function	-1.51188	1.15312	Yes	N/A
PF3D7_1253100	Plasmodium exported protein (PHISTa), unknown function	-1.59929	0.852377	Yes	N/A
PF3D7_1253500	Plasmodium exported protein, unknown function	-1.5992	-0.135349	No	N/A
PF3D7_1328800	transcriptional regulatory protein sir2a	-1.62472	-0.550964	Yes	GO:0006342;GO:0006355;GO:0016233
PF3D7_1332200	conserved protein, unknown function	-1.44311	1.64367	Yes	N/A
PF3D7_1335300	reticulocyte binding protein 2 homologue b	-1.73129	-0.424251	No	GO:0044409
PF3D7_1335400	reticulocyte binding protein 2 homologue a	-1.62905	0.0261882	No	GO:0098609;GO:0044409
PF3D7_1353600	ER lumen protein retaining receptor	-1.44537	1.64037	Yes	GO:0006888;GO:0006621
PF3D7_1427900	leucine-rich repeat protein	-1.60083	0.555867	No	N/A
PF3D7_1428200	major facilitator superfamily domain-containing protein, putative	-1.59566	-0.11447	No	GO:0009410
PF3D7_1435500	clathrin light chain, putative	-1.83939	-1.07999	No	N/A
PF3D7_1457100	conserved Plasmodium protein, unknown function	-1.56403	-0.099475	No	N/A
PF3D7_1459900	rhoptry protein, putative	-2.09287	-1.22289	No	N/A
PF3D7_1460600	inner membrane complex sub-compartment protein 3	-1.96653	-1.44427	No	N/A
PF3D7_1478100	Plasmodium exported protein (hyp13), unknown function	-1.80591	-1.00703	No	N/A

## Sheet: upregulated genes
Table S3: List of stage independently regulated genes upon amino aicd starvation_upregulated (Related to Figure 4N)
Gene ID	Product Description	Log2FC (AA-/CM)	Log2FC (T/S)	FDR (T/S)<0.05, (Yes/No)	Curated GO Process IDs
PF3D7_0102700	merozoite-associated tryptophan-rich antigen	1.1491	0.726691	No	N/A
PF3D7_0107300	conserved Plasmodium protein, unknown function	1.33648	-2.05295	Yes	N/A
PF3D7_0107600	eukaryotic translation initiation factor 2-alpha kinase 2, putative	1.09906	-1.46471	No	GO:0006468;GO:0010998
PF3D7_0109600	cold-shock protein	1.05164	0.793175	Yes	GO:0035556;GO:0043488;GO:0006355;GO:0009410
PF3D7_0113100	surface-associated interspersed protein 1.1 (SURFIN 1.1)	1.01486	0.230343	No	N/A
PF3D7_0205100	conserved Plasmodium protein, unknown function	1.19048	-0.138488	No	N/A
PF3D7_0207900	serine repeat antigen 2	1.23316	0.784061	Yes	GO:0002377;GO:0006508;GO:0051603;GO:0050776
PF3D7_0310100	calcium-dependent protein kinase 3	1.38649	-1.25578	Yes	GO:0035556;GO:0018105;GO:0046777;GO:0006468
PF3D7_0311400	kinase-related protein PKRP, putative	1.29796	-2.74078	Yes	GO:0000278;GO:0006468;GO:0032465
PF3D7_0311600	dolichyl-diphosphooligosaccharide--protein glycosyltransferase subunit OST1, putative	1.2411	-6.37901	Yes	GO:0018279;GO:0006486
PF3D7_0311700	plasmepsin VI	1.31484	-2.46959	Yes	GO:0006508
PF3D7_0315200	circumsporozoite- and TRAP-related protein	1.14915	-0.412162	No	GO:0002312;GO:0098609;GO:0044409
PF3D7_0315600	male development protein MD3, putative	1.23634	-0.945728	Yes	N/A
PF3D7_0320400	oocyst capsule protein Cap380	1.14636	0.519694	No	N/A
PF3D7_0406900	conserved Plasmodium protein, unknown function	1.27193	-3.79223	Yes	N/A
PF3D7_0408600	sporozoite invasion-associated protein 1	1.34005	-1.8262	Yes	N/A
PF3D7_0414400	conserved Plasmodium protein, unknown function	1.21096	0.390498	No	N/A
PF3D7_0502700	conserved protein, unknown function	1.3753	-1.28991	Yes	N/A
PF3D7_0516500	major facilitator superfamily domain-containing protein, putative	1.29182	-3.08096	Yes	N/A
PF3D7_0523700	conserved Plasmodium membrane protein, unknown function	1.04623	0.408681	No	N/A
PF3D7_0524200	conserved Plasmodium membrane protein, unknown function	1.3574	-1.54514	Yes	N/A
PF3D7_0529200	sugar transporter, putative	1.20587	-0.379053	No	GO:0008643;GO:0071702
PF3D7_0602000	zinc finger protein, putative	1.23957	0.777973	No	N/A
PF3D7_0602700	conserved Plasmodium protein, unknown function	1.27783	-3.62008	Yes	N/A
PF3D7_0605600	nucleoside diphosphate kinase, putative	1.16074	-0.190767	No	GO:0006241;GO:0006183;GO:0006228
PF3D7_0616000	pyridoxal kinase	1.35164	-1.68599	Yes	GO:0016310;GO:0009443;GO:0008614;GO:0000304;GO:0042819
PF3D7_0624300	CPW-WPC family protein	1.06661	-1.11003	No	N/A
PF3D7_0626300	3-oxoacyl-acyl-carrier protein synthase I/II	1.11408	0.214609	No	GO:0006633
PF3D7_0627600	conserved Plasmodium protein, unknown function	1.39737	-1.10512	Yes	N/A
PF3D7_0707500	conserved Plasmodium protein, unknown function	1.11331	1.66353	No	N/A
PF3D7_0714100	MAATS1 domain-containing protein, putative	1.35916	-1.5149	Yes	N/A
PF3D7_0717800	conserved Plasmodium protein, unknown function	1.10564	-2.15596	No	N/A
PF3D7_0720300	conserved Plasmodium protein, unknown function	1.28008	-3.58903	Yes	N/A
PF3D7_0721700	secreted ookinete protein, putative	1.08995	1.20993	No	N/A
PF3D7_0729900	dynein heavy chain, putative	1.06347	-0.213552	No	GO:0031122;GO:0051293;GO:0007018;GO:0072382;GO:0000278;GO:0007097
PF3D7_0730100	tRNA pseudouridine synthase D, putative	1.02371	-0.26179	No	GO:0001522
PF3D7_0800700	surface-associated interspersed protein 8.3 (SURFIN 8.3)	1.30386	-2.59942	Yes	N/A
PF3D7_0805900	conserved protein, unknown function	1.08495	-0.30264	No	GO:0016311
PF3D7_0808000	conserved Plasmodium protein, unknown function	1.04063	0.804146	Yes	N/A
PF3D7_0808800	rifin	1.30842	-2.55975	Yes	GO:0020033;GO:0020035;GO:0020013
PF3D7_0815900	dihydrolipoyl dehydrogenase, apicoplast	1.06169	-0.716715	No	GO:0006086;GO:0055114
PF3D7_0816800	meiotic recombination protein DMC1, putative	1.12688	0.514688	No	GO:0000730;GO:0070192;GO:0006312;GO:0007131;GO:0010212;GO:0042148
PF3D7_0822700	thrombospondin-related protein 1, putative	1.20707	-0.997511	Yes	GO:0044409;GO:0035891
PF3D7_0823500	inner membrane complex protein 1i, putative	1.21237	-0.611569	No	N/A
PF3D7_0828000	rhomboid protease ROM3	1.3713	-1.45935	Yes	GO:0006465
PF3D7_0829500	conserved Plasmodium protein, unknown function	1.22677	-0.717514	Yes	N/A
PF3D7_0911300	cysteine repeat modular protein 1	1.05577	0.455726	No	GO:0030522;GO:0046907
PF3D7_0913100	heptatricopeptide repeat-containing protein, putative	1.27592	-3.6494	Yes	N/A
PF3D7_0919200	PPPDE peptidase, putative	1.10043	0.781563	Yes	GO:0016579;GO:0070646
PF3D7_0920000	elongation of fatty acids protein, putative	1.21678	-0.025695	No	GO:0034625;GO:0034626;GO:0019367;GO:0030148;GO:0042761
PF3D7_0922900	3-oxoacyl-[acyl-carrier-protein] reductase	1.32473	-2.21964	Yes	GO:0055114
PF3D7_0925000	conserved Plasmodium protein, unknown function	1.15973	0.843063	No	N/A
PF3D7_0925500	thioredoxin-like protein 2	1.39422	-1.17531	Yes	N/A
PF3D7_0929300	conserved Plasmodium protein, unknown function	1.13846	0.37473	No	N/A
PF3D7_0930900	NifU-like protein, putative	1.08975	1.00218	No	GO:0016226;GO:0097428
PF3D7_1016500	Plasmodium exported protein (PHISTc), unknown function	1.08441	-0.614113	Yes	N/A
PF3D7_1023100	dynein heavy chain, putative	1.23342	0.426758	No	GO:0007018;GO:0007017
PF3D7_1024100	ookinete maturation gene OMG1, putative	1.28118	-3.43579	Yes	N/A
PF3D7_1027000	conserved Plasmodium protein, unknown function	1.06411	-0.277444	No	N/A
PF3D7_1029700	conserved Plasmodium protein, unknown function	1.0247	0.939065	Yes	N/A
PF3D7_1033800	plasmepsin VII	1.06447	0.775295	No	GO:0006508
PF3D7_1036500	conserved Plasmodium protein, unknown function	1.22176	-1.21804	No	N/A
PF3D7_1037200	conserved Plasmodium protein, unknown function	1.29739	-2.85455	Yes	N/A
PF3D7_1038800	RESA-like protein with PHIST and DnaJ domains	1.03884	-0.9339	Yes	N/A
PF3D7_1107900	mechanosensitive ion channel protein, putative	1.24607	-4.42789	Yes	GO:0006820
PF3D7_1114000	dynein light chain Tctex-type, putative	1.03212	-0.59647	Yes	N/A
PF3D7_1115800	conserved Plasmodium protein, unknown function	1.26599	-3.85427	Yes	N/A
PF3D7_1121400	WD repeat-containing protein, putative	1.04379	0.759639	Yes	GO:0000027
PF3D7_1125700	kelch domain-containing protein, putative	1.10742	-0.664276	No	N/A
PF3D7_1140000	carbonic anhydrase	1.04922	0.877611	No	GO:0006730
PF3D7_1147800	membrane associated erythrocyte binding-like protein	1.11882	1.40275	No	GO:0044409
PF3D7_1201400	Plasmodium exported protein, unknown function	1.01274	0.602434	Yes	N/A
PF3D7_1207400	conserved Plasmodium protein, unknown function	1.04212	0.00553748	No	N/A
PF3D7_1207700	41-3 protein	1.31874	-2.33498	Yes	N/A
PF3D7_1209400	cytosolic iron-sulfur protein assembly protein 1, putative	1.15807	-0.657438	No	GO:0016226;GO:0097428
PF3D7_1211000	kinesin-X3, putative	1.17266	-0.0141793	No	GO:0007018
PF3D7_1216600	cell traversal protein for ookinetes and sporozoites	1.34227	-1.81932	Yes	GO:0071976
PF3D7_1217100	DNA topoisomerase 6 subunit A	1.39027	-1.21553	Yes	GO:0042138;GO:0000706;GO:0007131
PF3D7_1218000	thrombospondin-related apical membrane protein	1.0284	0.777803	Yes	GO:0044409
PF3D7_1234700	upregulated in late gametocytes ULG8	1.07789	0.745707	Yes	GO:0010468
PF3D7_1235000	PIH1 domain-containing protein, putative	1.2093	-0.71537	Yes	GO:0000492
PF3D7_1238900	protein kinase 2	1.11712	0.764999	Yes	GO:0035556;GO:0018105;GO:0046777;GO:0006468
PF3D7_1239000	HD superfamily phosphohydrolase protein, putative	1.40032	-1.05904	Yes	GO:0006203
PF3D7_1243300	conserved Plasmodium protein, unknown function	1.07851	0.647966	Yes	N/A
PF3D7_1246100	delta-aminolevulinic acid synthetase	1.21604	-1.46995	No	GO:0006783;GO:0001666
PF3D7_1248400	conserved Plasmodium protein, unknown function	1.24775	-4.3158	Yes	N/A
PF3D7_1303900	GINS complex subunit Psf3, putative	1.1732	-0.755947	No	N/A
PF3D7_1305700	conserved Plasmodium protein, unknown function	1.39042	-1.18518	Yes	N/A
PF3D7_1312500	conserved Plasmodium protein, unknown function	1.11214	-1.05579	No	N/A
PF3D7_1314800	ubiquitin-like protein, putative	1.28998	-3.1001	Yes	GO:0019941
PF3D7_1316300	conserved Plasmodium protein, unknown function	1.29525	-2.88353	Yes	N/A
PF3D7_1321200	zinc finger protein, putative	1.24415	-5.03665	Yes	N/A
PF3D7_1322400	conserved Plasmodium protein, unknown function	1.35815	-1.54512	Yes	N/A
PF3D7_1325200	lactate dehydrogenase, putative	1.04092	0.787576	No	GO:0006089;GO:0006090
PF3D7_1327100	conserved protein, unknown function	1.08485	-1.05048	No	N/A
PF3D7_1335000	MSP7-like protein	1.0241	0.32805	No	N/A
PF3D7_1337800	calcium-dependent protein kinase 5	1.01511	0.725891	Yes	GO:0035891;GO:0006468;GO:0009410
PF3D7_1338800	CPW-WPC family protein	1.20847	-0.669131	No	N/A
PF3D7_1342500	sporozoite protein essential for cell traversal	1.21966	-0.482192	No	GO:0048870
PF3D7_1355600	PhIL1 interacting protein PIP1	1.27974	-3.59571	Yes	N/A
PF3D7_1362700	conserved Plasmodium protein, unknown function	1.27903	-3.61215	Yes	N/A
PF3D7_1366800	phosphatidylserine synthase	1.09008	0.518963	No	GO:0006659
PF3D7_1367200	CLAMP domain-containing protein, putative	1.0366	0.48639	Yes	N/A
PF3D7_1403300	tetratricopeptide repeat protein, putative	1.3153	-2.39278	Yes	N/A
PF3D7_1403700	translocation associated membrane protein, putative	1.37394	-1.2915	Yes	GO:0046513;GO:0065002
PF3D7_1412200	MORN repeat protein, putative	1.39643	-1.15493	Yes	N/A
PF3D7_1413200	conserved Plasmodium protein, unknown function	1.04	0.375245	No	N/A
PF3D7_1417000	inner membrane complex protein 1l	1.2374	0.355898	No	N/A
PF3D7_1422900	14-3-3 protein, putative	1.00943	0.221052	No	N/A
PF3D7_1431100	PhIL1 interacting protein PIP2	1.21125	-0.00568629	No	N/A
PF3D7_1435700	ataxin-2 like protein, putative	1.31939	-2.29075	Yes	GO:0010603;GO:0034063
PF3D7_1446400	pyruvate dehydrogenase E1 component subunit beta	1.0295	-0.0056601	No	GO:0006086;GO:0006633
PF3D7_1450300	NADPH--cytochrome P450 reductase, putative	1.24469	-4.61957	Yes	N/A
PF3D7_1455000	protein phosphatase PPM3, putative	1.08248	0.38801	No	GO:0006470
PF3D7_1461700	conserved Plasmodium protein, unknown function	1.01284	-0.330315	No	N/A
PF3D7_1465700	plasmepsin VIII, putative	1.033	-0.192353	No	GO:0071976;GO:0035891
PF3D7_1465800	dynein beta chain, putative	1.10275	-0.347943	No	GO:0007018
PF3D7_1466000	conserved protein, unknown function	1.16417	0.277506	No	N/A
PF3D7_1469600	acetyl-CoA carboxylase	1.25931	-4.12942	Yes	GO:0006633
PF3D7_1471600	apical polar ring protein APR2, putative	1.11903	-0.41932	No	GO:0071976
PF3D7_1473400	conserved protein, unknown function	1.01685	-0.69995	Yes	N/A
PF3D7_0110100	selenocysteine-specific elongation factor, putative	1.25031	-4.29251	Yes	GO:0001514;GO:0006414
PF3D7_0113400	Plasmodium exported protein, unknown function	1.07853	0.0567711	No	N/A
PF3D7_0114000	exported protein family 1	1.19688	0.632877	No	N/A
PF3D7_0212600	secreted protein with altered thrombospondin repeat domain	1.06033	-1.23296	No	GO:0098609
PF3D7_0212800	multidrug efflux pump, putative	1.15022	-0.265466	No	GO:0009410
PF3D7_0214300	conserved Plasmodium protein, unknown function	1.04788	0.803151	Yes	N/A
PF3D7_0215200	conserved Plasmodium protein, unknown function	1.22739	-0.474963	No	N/A
PF3D7_0216000	SNF2-like chromatin remodeling ATPase, putative	1.0846	-0.981117	Yes	GO:0043044;GO:0006338;GO:0045944
PF3D7_0304700	conserved Plasmodium protein, unknown function	1.13926	-1.01641	No	N/A
PF3D7_0305800	P-loop containing nucleoside triphosphate hydrolase, putative	1.01869	0.894982	Yes	GO:0046033;GO:0009142;GO:0006163
PF3D7_0314700	RING finger protein RNF1	1.27537	-3.7055	Yes	GO:0006511
PF3D7_0317100	6-cysteine protein B9	1.14727	0.176898	No	N/A
PF3D7_0321300	conserved Plasmodium protein, unknown function	1.01411	-0.557751	No	N/A
PF3D7_0404500	6-cysteine protein P52	1.34412	-1.80229	Yes	GO:0044409
PF3D7_0404600	conserved Plasmodium membrane protein, unknown function	1.04199	0.62089	No	N/A
PF3D7_0406600	conserved protein, unknown function	1.13374	-1.18888	No	N/A
PF3D7_0407600	conserved Plasmodium protein, unknown function	1.12989	-0.146566	No	N/A
PF3D7_0414500	male development protein MD5, putative	1.05606	0.126761	No	GO:0016070
PF3D7_0422000	steroid dehydrogenase, putative	1.14436	0.375669	No	GO:0006633
PF3D7_0422300	alpha tubulin 2	1.12131	-1.21122	No	GO:0000226;GO:0007017;GO:0000278
PF3D7_0501700	anaphase-promoting complex subunit 3, putative	1.37108	-1.46719	Yes	GO:0031145;GO:0051301;GO:0030261;GO:0000910;GO:0007091;GO:0045842;GO:0016567
PF3D7_0504300	conserved Plasmodium protein, unknown function	1.05983	-0.506669	Yes	N/A
PF3D7_0504700	centrosomal protein CEP120, putative	1.22077	0.495331	Yes	N/A
PF3D7_0511400	conserved Plasmodium protein, unknown function	1.04397	0.775919	Yes	N/A
PF3D7_0513700	secreted ookinete protein, putative	1.02628	-0.68227	No	N/A
PF3D7_0521900	conserved Plasmodium protein, unknown function	1.11009	-1.18472	No	N/A
PF3D7_0522900	zinc finger protein, putative	1.19123	0.233707	No	N/A
PF3D7_0525000	zinc finger protein, putative	1.17795	0.306228	No	N/A
PF3D7_0526600	conserved Plasmodium protein, unknown function	1.36123	-1.5045	Yes	N/A
PF3D7_0530500	conserved Plasmodium membrane protein, unknown function	1.09691	0.44351	No	N/A
PF3D7_0602800	JmjC domain-containing protein 2, putative	1.0283	0.816496	No	N/A
PF3D7_0603600	male development protein MD4, putative	1.02759	-0.244566	No	N/A
PF3D7_0605700	conserved Plasmodium protein, unknown function	1.24653	-4.42083	Yes	N/A
PF3D7_0609900	tetratricopeptide repeat protein, putative	1.10139	1.085	No	GO:0006383
PF3D7_0616700	ras GTPAse, putative	1.3369	-2.01218	Yes	GO:0030100
PF3D7_0617700	rifin	1.14021	-0.205688	No	GO:0020033;GO:0020035;GO:0020013
PF3D7_0620000	PIMMS43 protein	1.29946	-2.72675	Yes	GO:0044409;GO:0042783
PF3D7_0622300	vacuolar transporter chaperone, putative	1.19249	-0.0406127	No	N/A
PF3D7_0623400	MEI2-like RNA-binding protein	1.13475	0.385914	No	GO:0045836;GO:0020014
PF3D7_0628400	protease, putative	1.3957	-1.16366	Yes	N/A
PF3D7_0718000	dynein heavy chain, putative	1.13762	0.815347	Yes	GO:0007018
PF3D7_0719200	NIMA related kinase 4	1.30116	-2.67233	Yes	GO:0006468;GO:0007165
PF3D7_0728700	alpha/beta hydrolase, putative	1.00716	0.419251	No	GO:0006629
PF3D7_0730000	conserved protein, unknown function	1.09595	-0.257049	No	N/A
PF3D7_0806600	kinesin-like protein, putative	1.07872	-0.502317	No	GO:0007018
PF3D7_0829600	early transcribed membrane protein 8	1.00911	-0.620347	Yes	N/A
PF3D7_0904200	PH domain-containing protein, putative	1.33786	-1.96199	Yes	N/A
PF3D7_0906700	leucine-rich repeat protein	1.18496	-0.17194	No	N/A
PF3D7_0914200	phospholipid or glycerol acyltransferase, putative	1.31517	-2.43964	Yes	N/A
PF3D7_0918400	conserved Plasmodium protein, unknown function	1.08003	0.176223	No	N/A
PF3D7_0926600	conserved Plasmodium membrane protein, unknown function	1.00338	0.255255	No	N/A
PF3D7_0927200	gametocyte development protein GD1, putative	1.09437	-0.120572	No	N/A
PF3D7_0931300	conserved Plasmodium protein, unknown function	1.27621	-3.64388	Yes	N/A
PF3D7_1014500	conserved Plasmodium protein, unknown function	1.37177	-1.45702	Yes	N/A
PF3D7_1016900	early transcribed membrane protein 10.3	1.09121	-0.774265	No	N/A
PF3D7_1018900	conserved Plasmodium protein, unknown function	1.17042	-0.0569532	No	N/A
PF3D7_1019300	zinc finger protein, putative	1.19237	0.496749	No	N/A
PF3D7_1024200	RNA-binding protein, putative	1.34941	-1.75911	Yes	N/A
PF3D7_1026100	conserved Plasmodium protein, unknown function	1.22779	0.472463	No	N/A
PF3D7_1030400	conserved protein, unknown function	1.03031	-0.387484	No	N/A
PF3D7_1031900	conserved Plasmodium protein, unknown function	1.13762	-0.00409591	No	N/A
PF3D7_1036300	duffy binding-like merozoite surface protein 2	1.05547	0.977813	Yes	GO:0042493;GO:0009410
PF3D7_1038700	Plasmodium exported protein, unknown function	1.27756	-3.62977	Yes	N/A
PF3D7_1103500	CPW-WPC family protein	1.05199	0.210417	No	N/A
PF3D7_1122800	calcium-dependent protein kinase 6	1.08136	1.50778	No	GO:0035556;GO:0018105;GO:0046777
PF3D7_1128600	CCR4-NOT transcription complex subunit 2, putative	1.06049	0.503898	No	GO:0017148;GO:0000289
PF3D7_1130800	armadillo repeat protein PF16, putative	1.09387	-0.446458	No	N/A
PF3D7_1131500	conserved Plasmodium protein, unknown function	1.18464	-1.41118	No	N/A
PF3D7_1134600	CCCH-type zinc finger protein ZNF4	1.29583	-2.87071	Yes	GO:0051701
PF3D7_1136900	subtilisin-like protease 2	1.11577	0.904373	No	GO:0044409;GO:0006509;GO:0051604;GO:0016485;GO:0006508
PF3D7_1141500	conserved Plasmodium protein, unknown function	1.02281	0.463814	No	N/A
PF3D7_1146800	female development protein FD2, putative	1.02024	0.119336	No	N/A
PF3D7_1202000	ATP-dependent DNA/RNA helicase PSH2	1.28215	-3.13477	Yes	GO:0032508;GO:0006364
PF3D7_1206900	conserved Plasmodium protein, unknown function	1.20994	0.438628	No	N/A
PF3D7_1211100	HSP20-like chaperone, putative	1.32018	-2.26353	Yes	GO:0051259;GO:0006457;GO:0009408;GO:0042542;GO:0000302;GO:0009651
PF3D7_1212200	conserved protein, unknown function	1.08406	-1.40971	No	N/A
PF3D7_1212300	WD repeat-containing protein, putative	1.04553	0.702773	Yes	GO:0003341;GO:0007018
PF3D7_1213400	kelch domain-containing protein, putative	1.00156	0.602394	No	N/A
PF3D7_1214200	histone-lysine N-methyltransferase SET5	1.33846	-1.85582	Yes	GO:0034968
PF3D7_1218800	secreted ookinete protein, putative	1.11278	-0.384757	No	N/A
PF3D7_1219700	raf kinase inhibitor	1.25211	-4.2777	Yes	N/A
PF3D7_1221400	inner membrane complex protein 1h, putative	1.16189	0.573265	No	N/A
PF3D7_1226000	conserved protein, unknown function	1.13689	-0.584139	Yes	N/A
PF3D7_1226100	haloacid dehalogenase-like hydrolase, putative	1.26341	-4.07392	Yes	N/A
PF3D7_1230600	RNA cytosine C(5)-methyltransferase, putative	1.29307	-3.00346	Yes	GO:0001510;GO:0000470;GO:0070475
PF3D7_1231400	membrane protein ICM1	1.06537	0.431943	No	GO:0044409;GO:0035891
PF3D7_1236200	WD repeat-containing protein, putative	1.11696	-2.27499	No	N/A
PF3D7_1236500	conserved Plasmodium protein, unknown function	1.28183	-3.14991	Yes	N/A
PF3D7_1238400	dynactin subunit 3, putative	1.14876	1.4689	No	N/A
PF3D7_1239400	conserved protein, unknown function	1.14854	0.513275	No	N/A
PF3D7_1243700	fused toes protein homolog FTS, putative	1.041	-0.427043	No	GO:0006974;GO:0000209
PF3D7_1244500	PIMMS57 protein	1.29425	-2.912	Yes	N/A
PF3D7_1306300	SAM dependent methyltransferase, putative	1.00957	0.435274	Yes	N/A
PF3D7_1306500	MORN repeat protein, putative	1.17768	-0.861622	No	N/A
PF3D7_1307100	U3 small nucleolar RNA-associated protein 6, putative	1.26409	-3.96017	Yes	GO:0000462
PF3D7_1313300	peptidyl-prolyl cis-trans isomerase, putative	1.3786	-1.26058	Yes	N/A
PF3D7_1315200	heptatricopeptide repeat-containing protein, putative	1.09313	0.194527	No	N/A
PF3D7_1316000	glycogen synthase kinase-3 alpha, putative	1.20668	-0.384197	No	GO:0035556;GO:0006468;GO:0010468
PF3D7_1318200	glycerol-3-phosphate 1-O-acyltransferase	1.09461	0.830365	No	GO:0045017
PF3D7_1318900	conserved Plasmodium protein, unknown function	1.37208	-1.43417	Yes	N/A
PF3D7_1319200	tetratricopeptide repeat protein, putative	1.30209	-2.64979	Yes	N/A
PF3D7_1321600	cGMP-specific 3',5'-cyclic phosphodiesterase gamma, putative	1.31801	-2.34794	Yes	GO:0046068;GO:0071976;GO:0044409;GO:0007165
PF3D7_1329400	AMP deaminase	1.20558	0.70772	No	GO:0006196;GO:0046033;GO:0006188;GO:0006163
PF3D7_1329800	conserved Plasmodium protein, unknown function	1.19933	-1.61628	No	N/A
PF3D7_1332100	conserved protein, unknown function	1.2838	-3.11456	Yes	N/A
PF3D7_1333100	conserved Plasmodium protein, unknown function	1.20754	-0.643939	No	N/A
PF3D7_1345000	RING zinc finger protein, putative	1.2234	-0.872946	Yes	N/A
PF3D7_1346700	6-cysteine protein P48/45	1.21167	-0.52622	No	N/A
PF3D7_1346800	6-cysteine protein P47	1.22026	0.241797	No	GO:0042783;GO:0044068;GO:0052170
PF3D7_1347000	WD repeat-containing protein 92, putative	1.10356	0.517871	Yes	GO:0034968
PF3D7_1355200	RAP protein, putative	1.22974	-0.249463	No	N/A
PF3D7_1360500	guanylyl cyclase beta	1.06201	-0.3619	No	GO:0071976
PF3D7_1406500	WD repeat-containing protein 65, putative	1.10585	0.144283	No	N/A
PF3D7_1410100	alpha/beta hydrolase, putative	1.22324	-0.278949	No	N/A
PF3D7_1415700	serine palmitoyltransferase, putative	1.02835	0.188753	No	GO:0046513;GO:0030148;GO:0046512
PF3D7_1416400	conserved protein, unknown function	1.00303	0.226385	No	N/A
PF3D7_1428400	WD and tetratricopeptide repeats protein 1, putative	1.35445	-1.57327	Yes	N/A
PF3D7_1429200	AP2 domain transcription factor AP2-O3, putative	1.1127	0.0755797	No	N/A
PF3D7_1429300	CPW-WPC family protein	1.31031	-2.53141	Yes	N/A
PF3D7_1433200	conserved Plasmodium protein, unknown function	1.32692	-2.09957	Yes	N/A
PF3D7_1435800	GTPase Era, putative	1.40311	-1.04555	Yes	GO:0000028
PF3D7_1437600	conserved protein, unknown function	1.18575	0.287161	No	N/A
PF3D7_1447500	inner membrane complex protein, putative	1.39902	-1.07155	Yes	N/A
PF3D7_1452200	aminomethyltransferase, putative	1.28134	-3.33628	Yes	GO:0016226
PF3D7_1455800	LCCL domain-containing protein	1.17026	-0.248315	No	GO:0051301
PF3D7_1456400	conserved Plasmodium protein, unknown function	1.15008	-0.561752	No	N/A
PF3D7_1461800	conserved Plasmodium protein, unknown function	1.08138	1.56919	No	N/A
PF3D7_1466200	homeodomain-like protein HDP1	1.36031	-1.5144	Yes	GO:0006355
PF3D7_1467600	conserved Plasmodium protein, unknown function	1.30657	-2.57631	Yes	N/A
PF3D7_1469500	conserved Plasmodium protein, unknown function	1.1677	0.444367	Yes	N/A
PF3D7_1472900	dihydroorotase, putative	1.33712	-1.98218	Yes	GO:0006207;GO:0006221
PF3D7_1474000	conserved Plasmodium protein, unknown function	1.36356	-1.48159	Yes	N/A
